# Supplementary material for: Genome-wide analysis and functional annotation of chromatin-enriched noncoding RNAs in rice during somatic cell regeneration
Source: Genome Biol. 2022 Jan 19;23:28. doi: 10.1186/s13059-022-02608-y (PMC8772118; doi:10.1186/s13059-022-02608-y)
Supplement: Supplementary file 2 — Additional file 2: Table S1. Sequencing information. [file 13059_2022_2608_MOESM2_ESM.xlsx]

## Sheet: Supplementary Table 1
Table S1: Sequencing information
Library	Seq	Samples	Mapped reads	Strand information	Platform	Read lengths
lncRNA	Input	Embryo R1	79813586	strand specific	Illumina Hiseq2000	PE150
	Input	Embryo R2	60164758	strand specific	Illumina Hiseq2000	PE150
	Input	Callus R1	77678161	strand specific	Illumina Hiseq2000	PE150
	Input	Callus R2	83570297	strand specific	Illumina Hiseq2000	PE150
	Input	Differentiated callus R1	72724488	strand specific	Illumina Hiseq2000	PE150
	Input	Differentiated callus R2	80260891	strand specific	Illumina Hiseq2000	PE150
	Input	Shoot R1	112052142	strand specific	Illumina Hiseq2000	PE150
	Input	Shoot R2	162098620	strand specific	Illumina Hiseq2000	PE150
	CPE	Embryo R1	98188702	strand specific	Illumina Hiseq2000	PE150
	CPE	Embryo R2	104529330	strand specific	Illumina Hiseq2000	PE150
	CPE	Callus R1	115684606	strand specific	Illumina Hiseq2000	PE150
	CPE	Callus R2	100136822	strand specific	Illumina Hiseq2000	PE150
	CPE	Differentiated callus R1	104872849	strand specific	Illumina Hiseq2000	PE150
	CPE	Differentiated callus R2	106885991	strand specific	Illumina Hiseq2000	PE150
	CPE	Shoot R1	99641531	strand specific	Illumina Hiseq2000	PE150
	CPE	Shoot R2	89649898	strand specific	Illumina Hiseq2000	PE150
	SNE	Embryo R1	98859780	strand specific	Illumina Hiseq2000	PE150
	SNE	Embryo R2	101074078	strand specific	Illumina Hiseq2000	PE150
	SNE	Callus R1	90870148	strand specific	Illumina Hiseq2000	PE150
	SNE	Callus R2	111373152	strand specific	Illumina Hiseq2000	PE150
	SNE	Differentiated callus R1	97451680	strand specific	Illumina Hiseq2000	PE150
	SNE	Differentiated callus R2	100250554	strand specific	Illumina Hiseq2000	PE150
	SNE	Shoot R1	69559206	strand specific	Illumina Hiseq2000	PE150
	SNE	Shoot R2	95795245	strand specific	Illumina Hiseq2000	PE150
Intermedia-sized ncRNA	Input	Embryo R1	9433534	strand specific	Illumina Hiseq2500	PE150
	Input	Embryo R2	6661177	strand specific	Illumina Hiseq2500	PE150
	Input	Callus R1	4472293	strand specific	Illumina Hiseq2500	PE150
	Input	Callus R2	4772942	strand specific	Illumina Hiseq2500	PE150
	Input	Differentiated callus R1	5141705	strand specific	Illumina Hiseq2500	PE150
	Input	Differentiated callus R2	24809776	strand specific	Illumina Hiseq2500	PE150
	Input	Shoot R1	1535793	strand specific	Illumina Hiseq2500	PE150
	Input	Shoot R2	2273234	strand specific	Illumina Hiseq2500	PE150
	CPE	Embryo R1	26973109	strand specific	Illumina Hiseq2500	PE150
	CPE	Embryo R2	27045089	strand specific	Illumina Hiseq2500	PE150
	CPE	Callus R1	35546303	strand specific	Illumina Hiseq2500	PE150
	CPE	Callus R2	41425622	strand specific	Illumina Hiseq2500	PE150
	CPE	Differentiated callus R1	49523867	strand specific	Illumina Hiseq2500	PE150
	CPE	Differentiated callus R2	30310339	strand specific	Illumina Hiseq2500	PE150
	CPE	Shoot R1	6110812	strand specific	Illumina Hiseq2500	PE150
	CPE	Shoot R2	4911610	strand specific	Illumina Hiseq2500	PE150
	SNE	Embryo R1	8453478	strand specific	Illumina Hiseq2500	PE150
	SNE	Embryo R2	10078397	strand specific	Illumina Hiseq2500	PE150
	SNE	Callus R1	25581276	strand specific	Illumina Hiseq2500	PE150
	SNE	Callus R2	27462259	strand specific	Illumina Hiseq2500	PE150
	SNE	Differentiated callus R1	27470199	strand specific	Illumina Hiseq2500	PE150
	SNE	Differentiated callus R2	41087503	strand specific	Illumina Hiseq2500	PE150
	SNE	Shoot R1	9626653	strand specific	Illumina Hiseq2500	PE150
	SNE	Shoot R2	6569587	strand specific	Illumina Hiseq2500	PE150
