# Supplementary material for: Genome-wide analysis and functional annotation of chromatin-enriched noncoding RNAs in rice during somatic cell regeneration
Source: Genome Biol. 2022 Jan 19;23:28. doi: 10.1186/s13059-022-02608-y (PMC8772118; doi:10.1186/s13059-022-02608-y)
Supplement: Supplementary file 3 — Additional file 3: Table S2. Information of cheRNAs. [file 13059_2022_2608_MOESM3_ESM.xlsx]

## Sheet: Supplementary Table2
Table S2: Information of cheRNAs
ID	Cluster	Chr	Start	End	Strand	Embryo						Callus							Differentiated callus								Shoot							Input expression (FPKM/RPM)				TE repeat elements overlap
						padj	Foldchange	Normalized count				Enrichment state	padj	Foldchange	Normalized count				Enrichment state	padj	Foldchange	Normalized count				Enrichment state	padj	Foldchange	Normalized count				Enrichment state	Embryo	Callus	Differentiated	Shoot
								CPE_rep1	CPE_rep2	SNE_rep1	SNE_rep2				CPE_rep1	CPE_rep2	SNE_rep1	SNE_rep2				CPE_rep1	CPE_rep2	SNE_rep1	SNE_rep2				CPE_rep1	CPE_rep2	SNE_rep1	SNE_rep2
OsCHENAT0001	cluster8	Chr1	56643	57221	-	0.0296999	6.14797	18.65	47	2.19	8.46	CPE	0.0136369	50.2833	14.45	6.58	0	0	CPE	0.00141082	69.0907	36.64	27.43	0	0.92	CPE	0.00210025	89.1139	20.29	15.95	0	0	CPE	0.0408155	0	0	0.0305534	TE_repeat
OsCHENAT0002	cluster8	Chr1	144429	145515	-	0.31597	2.83649	13.06	23.95	10.97	2.11	unsig	8.85e-05	9.30878	36.93	54.5	6.64	2.74	CPE	0.0373681	2.88713	50.65	72.79	26.26	16.53	CPE	0.000431314	116.274	21.98	25.34	0	0	CPE	0.231468	0.320241	0.310254	0.0405021
OsCHESNO0003	cluster2	Chr1	144902	145010	-	1.69e-197	3.958	10943	11322	2752	2871	CPE	0.000825418	1.111	84867	83385	74091	77340	unsig	2.62e-10	1.45	92864	88395	60628	64395	CPE	7.75e-39	0.523	15699	16880	31422	30819	SNE	1413.91	5650.32	4746.23	5201.38
OsCHESNO0004	cluster1	Chr1	145050	145156	-	1.95e-34	2.857	1546	1811	578	596	CPE	1.42e-17	1.315	23849	23116	17733	17972	CPE	0.476994	0.944	26277	23733	26074	26905	unsig	0.000156559	0.795	6260	7207	8479	8459	SNE	141.08	1306.51	2226.91	1780.81
OsCHELIN0005	cluster2	Chr1	296096	296999	+	NA	13.7771	2.8	2.66	0	0	unsig	0.0151489	5.6242	30.51	20.67	3.79	5.48	CPE	0.199193	6.57438	15.09	9.49	3.75	0	unsig	0.454978	3.5349	10.14	7.51	5.2	0	unsig	0.0870352	0.741493	0.256853	0.107187	TE_repeat
OsCHELIN0006	cluster3	Chr1	297613	299620	+	0.0421747	46.0337	10.26	7.98	0	0	CPE	3.68e-06	5.3371	100.35	96.79	8.54	30.12	CPE	0.00681178	14.7192	25.86	28.48	0	3.67	CPE	0.394487	17.5351	3.38	3.75	0	0	unsig	0.0644481	0.435979	0.0508065	0.0219252	TE_repeat
OsCHENAT0007	cluster4	Chr1	621419	623535	+	0.042057	3.83787	76.47	36.36	25.23	4.23	CPE	NA	0.961731	1.61	1.88	0.95	2.74	unsig	0.422802	3.25784	8.62	12.66	5.63	0.92	unsig	NA	4.17601	1.69	0	0	0	unsig	0.0223261	0	0.00665015	0.00417818
OsCHENAT0008	cluster2	Chr1	634279	635328	+	0.0202184	2.44063	102.58	119.73	31.82	59.19	CPE	0.109723	1.34713	238.44	192.63	160.3	160.16	unsig	0.156284	1.35365	280.18	295.39	226.03	199.22	unsig	0.842753	0.705836	6.76	4.69	0	16	unsig	1.15365	1.52498	0.264249	0.142827	TE_repeat
OsCHELIN0009	cluster6	Chr1	639366	639988	+	0.511854	1.49517	49.42	32.81	29.62	25.37	unsig	0.000648198	2.26216	123.64	154.1	68.3	53.39	CPE	0.561539	1.24894	107.76	128.71	98.48	90.89	unsig	NA	NA	0	0	0	0	unsig	0.334469	0.297978	0.324371	0	TE_repeat
OsCHELIN0010	cluster1	Chr1	749596	750081	+	0.0218796	58.7156	3.73	19.51	0	0	CPE	NA	NA	0	0	0	0	unsig	NA	NA	0	0	0	0	unsig	NA	NA	0	0	0	0	unsig	0	0	0	0
OsCHELIN0011	cluster8	Chr1	856139	857870	+	NA	NA	0	0	0	0	unsig	NA	NA	0	0	0	0	unsig	NA	0.382488	2.16	0	5.63	0	unsig	0.0369094	2.80579	65.93	42.23	25.99	13.17	CPE	0	0.0102221	0	0
OsCHENAT0012	cluster1	Chr1	920992	929224	-	0.00805615	2.29482	226.6	201.32	132.76	53.9	CPE	0.970393	0.991277	211.15	196.39	197.3	214.92	unsig	0.442362	0.81815	177.8	231.04	233.54	266.24	unsig	0.0765344	0.627188	76.92	94.77	122.15	150.55	unsig	16.418	4.20288	3.72182	2.90537
OsCHENAT0013	cluster3	Chr1	999390	1000015	-	6e-07	2.53134	397.25	376.03	142.63	162.76	CPE	1.02e-05	0.752727	974.64	1036.45	1281.49	1393.54	SNE	0.542974	1.08106	998.93	1122.49	982.92	979.6	unsig	1.7e-08	2.04448	504.61	504.83	228.71	263.46	CPE	0.319982	0.377738	0.407933	0.365453
OsCHELIN0014	cluster8	Chr1	1110210	1110605	+	NA	8.96529	0	3.55	0	0	unsig	NA	NA	0	0	0	0	unsig	NA	0.0711706	0	0	0	5.51	unsig	0.0182167	61.2468	3.38	21.58	0	0	CPE	0.247466	0	0.0634495	0.0223364
OsCHELIN0015	cluster7	Chr1	1118543	1119876	+	0.0598483	5.64895	27.98	20.4	2.19	6.34	unsig	0.494865	3.26816	8.83	3.76	0	4.11	unsig	0.00889614	23.711	28.02	15.82	0	1.84	CPE	0.00568207	12.4058	34.65	24.4	5.2	0	CPE	0.0146921	0	0.0716026	0	TE_repeat
OsCHENAT0016	cluster4	Chr1	1160569	1163302	+	0.355042	4.43715	15.85	3.55	4.39	0	unsig	0.296153	3.02183	14.45	16.91	0	10.95	unsig	0.0465202	3.77033	46.34	37.98	16.88	5.51	CPE	0.183938	10.2041	18.6	1.88	0	1.88	unsig	0.0143374	0.0439903	0.0235298	0.0288976	TE_repeat
OsCHELIN0017	cluster7	Chr1	1214593	1216439	+	0.0026368	1.43118	812.22	839.86	550.77	603.48	CPE	0.128464	1.25633	293.03	317.61	240.93	245.03	unsig	0.018895	1.52582	477.38	512.72	391.1	257.98	CPE	0.407817	1.08628	1064.15	1082.86	900.56	1070.77	unsig	3.0208	0.95158	1.02217	1.90493
OsCHELIN0018	cluster4	Chr1	1696876	1697735	+	0.0290747	5.65926	34.5	26.61	6.58	4.23	CPE	0.154145	2.7137	24.09	20.67	9.49	6.84	unsig	0.897051	0.740327	9.7	0	11.25	1.84	unsig	0.425736	18.7311	7.61	0	0	0	unsig	0.109589	0.154623	0.0654808	0	TE_repeat
OsCHELIN0019	cluster8	Chr1	2027144	2027628	+	NA	NA	0	0	0	0	unsig	NA	NA	0	0	0	0	unsig	NA	18.679	2.16	4.22	0	0	unsig	1.45e-08	35.7673	523.2	541.43	24.69	5.65	CPE	0	0	0	0.1001	TE_repeat
OsCHELIN0020	cluster8	Chr1	2028056	2028543	+	NA	NA	0	0	0	0	unsig	NA	NA	0	0	0	0	unsig	NA	0.878114	3.23	0	0	3.67	unsig	1.1e-28	13.0668	313.58	323.73	31.19	18.82	CPE	0	0	0	0.108753	TE_repeat
OsCHELIN0021	cluster8	Chr1	2028657	2029016	+	NA	NA	0	0	0	0	unsig	NA	NA	0	0	0	0	unsig	0.494986	5.22529	6.47	3.16	0	1.84	unsig	2.09e-12	9.15471	130.17	178.29	15.59	17.88	CPE	0.141707	0	0	1.83552	TE_repeat
OsCHENAT0022	cluster1	Chr1	2284056	2284364	+	0.00190098	10.4602	31.71	47	3.29	4.23	CPE	0.564729	0.596971	7.23	12.22	23.71	8.21	unsig	0.587802	1.73105	21.55	20.04	6.57	17.44	unsig	0.458071	0.485272	16.9	2.82	29.89	11.29	unsig	6.53194	2.40878	5.1647	1.25303
OsCHELIN0023	cluster3	Chr1	2480966	2483367	+	7.06e-06	2.14533	663.95	674.9	234.79	388.93	CPE	4.46e-07	1.60602	663.94	683.13	439.18	396.98	CPE	3.57e-05	1.56331	986	890.39	573.05	627.05	CPE	5.39e-12	2.03245	715.92	745.05	371.66	348.14	CPE	0.626493	0.7107	0.471336	0.254181	TE_repeat
OsCHELIN0024	cluster3	Chr1	2599356	2599716	+	0.0260601	7.15394	55.95	22.17	10.97	0	CPE	0.0252284	0.398572	25.69	18.79	41.74	71.18	SNE	0.491792	2.74633	17.24	10.55	0	10.1	unsig	0.0340695	6.56526	38.88	11.26	3.9	3.76	CPE	4.46366	2.92182	5.6255	5.5545
OsCHELIN0025	cluster1	Chr1	2644978	2645472	+	0.00360037	85.2337	19.58	14.19	0	0	CPE	NA	12.7692	1.61	3.76	0	0	unsig	0.302657	2.75607	21.55	16.88	8.44	5.51	unsig	NA	NA	0	0	0	0	unsig	0.174673	0.0485937	0.0568823	0	TE_repeat
OsCHELIN0026	cluster3	Chr1	2877038	2877589	+	0.0265438	4.12133	62.48	34.59	6.58	16.91	CPE	0.70326	0.884262	78.68	92.09	88.22	105.41	unsig	0.953059	0.958545	38.79	75.96	63.78	56	unsig	0.00698849	2.67055	79.45	78.82	31.19	28.23	CPE	0.917385	1.6666	1.40513	0.982388
OsCHELIN0027	cluster3	Chr1	2895656	2896066	-	0.00201234	3.77366	82.99	91.35	19.75	26.42	CPE	0.53693	1.3283	43.35	47.92	33.2	35.59	unsig	0.616903	1.2501	109.92	79.12	72.22	78.96	unsig	0.468712	2.36401	11.83	22.52	0	14.11	unsig	0.612179	0.0828311	0.412118	0.193203
OsCHELIN0028	cluster6	Chr1	2998736	2998977	-	0.0128819	20.37	14.92	29.27	2.19	0	CPE	5.33e-07	17.2098	59.41	59.2	1.9	5.48	CPE	0.164469	2.87522	30.17	28.48	9.38	11.02	unsig	0.328831	7.06597	8.45	5.63	0	1.88	unsig	0	0	0.11635	0	TE_repeat
OsCHENAT0029	cluster1	Chr1	3831781	3832547	+	0.00118549	105.518	20.52	21.28	0	0	CPE	NA	0.0832295	0	0	3.79	0	unsig	NA	NA	0	0	0	0	unsig	NA	NA	0	0	0	0	unsig	0.496395	0	0	0
OsCHELIN0030	cluster2	Chr1	3995812	3997019	+	0.00455591	18.2766	39.17	20.4	3.29	0	CPE	0.306136	0.221708	0	3.76	5.69	10.95	unsig	NA	12.6179	4.31	0	0	0	unsig	NA	NA	0	0	0	0	unsig	1.11539	0.450109	0.284195	0.105591	TE_repeat
OsCHELIN0031	cluster2	Chr1	3998251	4002691	+	5.19e-05	4.29615	138.01	111.74	28.53	29.59	CPE	0.0697165	1.75501	98.75	77.99	58.81	41.07	unsig	0.00432165	4.03406	70.04	61.19	19.7	12.85	CPE	0.126062	2.68793	28.74	54.42	25.99	5.65	unsig	0.252035	0.15368	0.0440042	0.0488819	TE_repeat
OsCHENAT0032	cluster1	Chr1	4177141	4177772	+	0.0187666	5.25349	36.37	37.25	7.68	6.34	CPE	NA	NA	0	0	0	0	unsig	NA	1.17057	2.16	0	0	1.84	unsig	NA	NA	0	0	0	0	unsig	0.217528	0.0402089	0	0
OsCHESNO0033	cluster2	Chr1	4980878	4981030	+	1.24e-232	4.105	13820	13566	3288	3381	CPE	0.831787	1.008	196299	195867	198785	190135	unsig	8.54e-13	1.62	325450	377716	208156	225781	CPE	6.62e-30	0.516	14327	16743	30450	29711	SNE	1303.59	7707.43	4895.65	3137.22
OsCHESNO0034	cluster2	Chr1	4981119	4981241	+	6.81e-203	4.365	8636	8745	2018	1965	CPE	1.72e-304	2.911	140061	136281	47755	47184	CPE	1.48e-57	2.701	172653	190705	64565	69934	CPE	0.70884	1.026	17329	19322	18353	17367	unsig	1889.49	4184.22	6421.85	3674.82
OsCHELIN0035	cluster2	Chr1	5040801	5042159	+	0.000166959	2.56519	272.3	237.68	121.78	77.15	CPE	0.618926	1.21558	120.43	70.47	106.24	49.28	unsig	0.00192668	2.06234	234.92	208.88	102.23	112.92	CPE	0.690007	1.41931	116.64	145.44	36.39	147.73	unsig	0.517367	0.360145	0.106164	0.201663
OsCHELIN0036	cluster3	Chr1	5230709	5232247	+	0.00121105	7.34085	73.67	37.25	8.78	6.34	CPE	0.382628	3.54733	14.45	3.76	0	5.48	unsig	0.1338	3.37356	25.86	27.43	9.38	6.43	unsig	0.184603	4.84327	12.68	15.95	5.2	0.94	unsig	0.723046	0.214401	0.153828	0.143034
OsCHELIN0037	cluster1	Chr1	5232367	5235731	+	1.53e-10	5.78575	231.26	230.58	46.08	33.82	CPE	0.807413	1.07282	122.83	122.16	110.98	117.73	unsig	0.0122157	1.64588	279.1	313.33	177.26	182.7	CPE	0.29892	1.5839	60.01	61.93	27.29	48.93	unsig	1.18789	0.836711	0.794078	0.119589	TE_repeat
OsCHELIN0038	cluster8	Chr1	5257728	5258042	+	0.00442106	5.46444	66.21	39.91	10.97	8.46	CPE	0.0172729	2.10969	110.79	71.41	37.94	49.28	CPE	0.0116809	3.43063	70.04	66.46	13.13	26.62	CPE	0.0335723	26.3453	79.45	121.05	7.8	0	CPE	2.48228	6.35831	6.0654	4.51871
OsCHENAT0039	cluster3	Chr1	5678192	5678939	+	0.0283753	4.37337	49.42	40.8	16.46	4.23	CPE	0.049045	2.50799	47.37	38.53	18.97	15.06	CPE	0.867858	0.874036	40.95	23.21	40.33	33.05	unsig	0.162951	2.74464	33.81	22.52	14.29	6.59	unsig	0.377993	0.276063	0.337347	0.0943334
OsCHELIN0040	cluster1	Chr1	6078879	6079201	+	0.0339775	49.9708	5.6	14.19	0	0	CPE	0.302525	2.11764	24.89	16.91	11.38	8.21	unsig	0.460849	1.97952	19.4	26.37	7.5	15.61	unsig	0.475341	2.15439	16.9	11.26	6.5	6.59	unsig	0	0.105398	0	0.136923
OsCHELIN0041	cluster2	Chr1	6522076	6522712	+	4.73e-07	13.4756	86.72	102.88	10.97	3.17	CPE	0.743211	2.05307	1.61	6.58	3.79	0	unsig	0.0838998	8.37243	23.71	7.38	1.88	1.84	unsig	NA	NA	0	0	0	0	unsig	0.265138	0.0534436	0.0591664	0
OsCHELIN0042	cluster1	Chr1	6609836	6610737	+	0.0339775	49.9708	5.6	14.19	0	0	CPE	0.638777	0.432972	2.41	1.88	1.9	8.21	unsig	0.746809	0.769511	17.24	32.7	31.89	33.05	unsig	NA	4.59217	0	1.88	0	0	unsig	0.0130999	0.067421	0.114784	0	TE_repeat
OsCHELIN0043	cluster1	Chr1	6770169	6770697	+	0.00958629	7.54298	42.9	55.87	13.17	0	CPE	0.878272	0.794	3.21	7.52	10.43	2.74	unsig	0.750261	1.63105	9.7	8.44	4.69	6.43	unsig	0.504133	1.8087	11.83	30.03	7.8	15.05	unsig	0.0223367	0	0	0
OsCHELIN0044	cluster3	Chr1	6943107	6943690	-	0.00014771	43.2287	63.41	29.27	0	2.11	CPE	0.0417058	2.97519	40.14	30.07	11.38	12.32	CPE	2.58e-06	6.97544	118.54	82.29	15.94	12.85	CPE	1.46e-06	27.9394	52.4	76.01	5.2	0	CPE	0	0	0.021512	0	TE_repeat
OsCHET0045	cluster8	Chr1	7457418	7457492	+	1e-45	0.015	4	4	232	259	SNE	0.935928	1.135	3	2	2	3	unsig	0.94098	1.247	3	0	0	3	unsig	0.0443041	28.788	3	7	0	0	CPE	3.77	2.315	0.7	2.465
OsCHELIN0046	cluster2	Chr1	7513587	7514103	+	0.00365808	25.5475	26.11	29.27	2.19	0	CPE	0.143898	7.9098	12.04	7.52	0	2.74	unsig	0.462086	2.59458	5.39	21.1	5.63	4.59	unsig	0.60641	0.365223	5.07	0	2.6	11.29	unsig	1.96007	1.4862	1.4768	0.793425
OsCHELIN0047	cluster8	Chr1	7628736	7629384	-	0.152724	2.55375	57.82	33.7	27.43	8.46	unsig	3.77e-16	4.22633	292.23	327.94	58.81	90.35	CPE	6.11e-05	4.50359	116.38	173.02	46.89	17.44	CPE	5.08e-28	7.65517	548.56	427.89	44.18	80.92	CPE	0.115018	0.224471	0.137837	0.257716
OsCHELIN0048	cluster8	Chr1	7629593	7630588	-	NA	NA	0	0	0	0	unsig	0.00258001	9.67101	27.3	30.07	0.95	5.48	CPE	0.752112	1.71343	7.54	8.44	7.5	1.84	unsig	0.0261271	53.0379	8.45	13.14	0	0	CPE	0.335377	0.366348	0.0817665	0.207792
OsCHET0049	cluster8	Chr1	7762051	7762129	-	4.57e-168	0.032	30	32	964	956	SNE	0.320806	0.632	26	23	39	40	unsig	0.00167301	0.284	11	24	75	46	SNE	0	17.108	4461	4906	277	270	CPE	20.91	30.485	7.04	2017.22
OsCHELIN0050	cluster5	Chr1	8243373	8244659	+	0.994671	1.00253	116.56	125.93	110.81	131.05	unsig	0.00798296	4.54437	40.14	35.71	3.79	13.69	CPE	0.674692	0.773091	48.49	53.8	95.67	36.72	unsig	0.007779	0.498405	75.23	59.12	140.35	129.85	SNE	0.545977	0.117416	0.112086	0.106138	TE_repeat
OsCHELIN0051	cluster3	Chr1	8289498	8290745	-	9.1e-284	4.57483	11661.2	12329.2	2690.21	2554.48	CPE	1.08e-17	1.17693	20347	20575.8	17167.8	17616.4	unsig	1.29e-63	1.68457	13257.7	12773.6	7797.67	7655	CPE	5.69e-306	2.30524	18469.3	18899.3	8095.92	8112.66	CPE	0.405993	1.6155	1.21436	0.0530761	TE_repeat
OsCHESNO0052	cluster2	Chr1	8722922	8723080	+	1.08e-57	3.337	2019	2033	597	617	CPE	7.83e-32	1.642	34980	31162	19301	20972	CPE	2.76e-16	1.684	55759	60558	32743	36328	CPE	3.38e-35	0.491	3851	4233	8500	7956	SNE	484.85	1341.43	1203.17	1002.26
OsCHELIN0053	cluster8	Chr1	9515779	9516497	+	NA	NA	0	0	0	0	unsig	NA	NA	0	0	0	0	unsig	NA	NA	0	0	0	0	unsig	0.0324394	4.72237	22.82	45.04	2.6	11.29	CPE	0	0	0	0.0123021	TE_repeat
OsCHESNO0054	cluster1	Chr1	9656133	9656232	-	3.02e-14	2.837	487	516	198	157	CPE	2.56e-06	1.157	59715	60349	50813	52978	unsig	0.000441527	0.784	46789	40211	54230	56700	SNE	2.71e-05	0.808	16789	17785	21799	20994	SNE	104.12	1765.44	2949.66	4550.7
OsCHESNO0055	cluster5	Chr1	9659295	9659431	-	0.0945208	5.322	14	13	5	0	unsig	8.43e-72	17.229	832	659	47	39	CPE	5.81e-05	1.848	302	283	167	151	CPE	3.07e-06	2.701	161	138	56	55	CPE	3.975	16.48	12.945	27.45
OsCHESNO0056	cluster5	Chr1	9659828	9659922	-	0.76669	1.807	1	3	0	2	unsig	8.04e-06	9.732	52	50	4	7	CPE	6.48e-05	5.816	64	43	5	13	CPE	0.205936	0.387	5	5	11	14	unsig	0.315	0.575	0.85	3
OsCHESNO0057	cluster5	Chr1	9660681	9660819	-	0.00481045	1.572	256	255	161	164	CPE	0	7.505	6399	6341	863	835	CPE	1.44e-17	0.541	2447	2214	4116	4504	SNE	2e-16	1.901	1375	1459	770	718	CPE	93.15	101.16	128.915	276.595
OsCHELIN0058	cluster2	Chr1	9766901	9767522	+	0.0081749	4.17486	67.14	49.66	13.17	14.8	CPE	0.386418	2.40264	22.48	5.64	3.79	8.21	unsig	0.3903	2.43077	35.56	7.38	10.32	7.34	unsig	0.930671	0.728148	0	3.75	5.2	0	unsig	1.75523	0.55669	0.627152	0.404804	TE_repeat
OsCHELIN0059	cluster3	Chr1	10220570	10222289	+	2.92e-07	6.65873	167.85	125.05	15.36	28.54	CPE	7.2e-16	2.56339	509	491.44	198.25	191.65	CPE	0.368137	1.27695	296.34	206.77	223.22	170.76	unsig	0.0015224	4.73598	63.39	55.36	18.19	7.53	CPE	0.265071	0.284495	0.189191	0.0454475
OsCHELIN0060	cluster7	Chr1	10309539	10310335	-	NA	1.70117	3.73	0	2.19	0	unsig	0.00957865	1.82375	142.9	140.95	65.45	91.72	CPE	NA	18.8017	4.31	2.11	0	0	unsig	NA	NA	0	0	0	0	unsig	0	0.360462	0	0
OsCHELIN0061	cluster5	Chr1	10682339	10682893	+	0.637494	2.57256	5.6	5.32	0	4.23	unsig	0.0152759	16.0578	19.27	15.03	1.9	0	CPE	0.0113502	12.2812	16.16	41.14	4.69	0	CPE	0.466263	2.91392	6.76	15.95	0	7.53	unsig	0	0	0.19201	0	TE_repeat
OsCHELIN0062	cluster8	Chr1	10744217	10745410	+	NA	NA	0	0	0	0	unsig	0.100003	28.1775	8.03	3.76	0	0	unsig	0.367677	6.89708	2.16	10.55	0	1.84	unsig	0.000182906	137.274	38.88	16.89	0	0	CPE	0	0	0	0.0148161	TE_repeat
OsCHENAT0063	cluster6	Chr1	10896506	10897135	-	0.217247	4.31572	10.26	17.74	4.39	2.11	unsig	0.0399618	4.01155	36.93	16.91	6.64	6.84	CPE	0.234347	2.04582	33.41	63.3	21.57	25.71	unsig	0.416696	0.492304	18.6	9.38	51.98	5.65	unsig	0.511011	0.252175	0.184282	0.0209011	TE_repeat
OsCHELIN0064	cluster3	Chr1	10943105	10943891	-	5.35e-10	4.08344	424.3	368.05	68.02	125.77	CPE	0.000138691	2.2114	172.61	195.45	68.3	99.93	CPE	0.0576169	1.80287	137.93	132.93	70.34	79.87	unsig	0.000628794	2.5818	146.23	173.59	40.28	81.86	CPE	2.47105	1.60578	0.76177	1.4784
OsCHENAT0065	cluster4	Chr1	10970079	10970774	+	0.560367	4.38685	9.33	0	0	2.11	unsig	0.121184	1.65247	96.34	66.72	48.38	50.65	unsig	0.144244	1.82089	81.9	99.17	59.09	40.4	unsig	0.0176577	4.77555	51.56	22.52	9.1	6.59	CPE	0.395051	0.307139	0.374069	0.183268
OsCHELIN0066	cluster2	Chr1	11194283	11195343	+	0.000756989	115.358	27.98	17.74	0	0	CPE	0.419292	3.68734	4.82	9.4	0	4.11	unsig	0.0104448	75.3326	19.4	6.33	0	0	CPE	0.626635	9.20428	0	3.75	0	0	unsig	3.38519	1.92447	2.19638	1.12926
OsCHELIN0067	cluster8	Chr1	11195516	11196619	+	0.00974568	13.183	25.18	31.04	0	4.23	CPE	0.0319789	40.5204	4.82	12.22	0	0	CPE	0.395927	3.34211	6.47	24.26	0	9.18	unsig	0.0778107	40.9823	1.69	15.01	0	0	unsig	2.0321	0.434965	0.25584	0.502577	TE_repeat
OsCHELIN0068	cluster1	Chr1	11431381	11431980	+	0.00248756	91.6316	16.79	19.51	0	0	CPE	NA	NA	0	0	0	0	unsig	NA	12.3687	0	4.22	0	0	unsig	NA	NA	0	0	0	0	unsig	0.065331	0	0	0
OsCHENAT0069	cluster3	Chr1	11523780	11525891	+	5.13e-10	4.96913	235.93	266.06	43.89	57.07	CPE	0.866759	1.58286	17.66	3.76	0	13.69	unsig	0.708611	0.655079	16.16	6.33	15.94	18.36	unsig	0.588867	2.74557	8.45	3.75	2.6	1.88	unsig	0.556093	0.0401835	0.0392779	0.0333149	TE_repeat
OsCHENAT0070	cluster4	Chr1	11610791	11611734	-	0.831282	1.75748	7.46	0	0	4.23	unsig	0.696359	0.611991	4.82	5.64	11.38	5.48	unsig	0.0700635	2.33235	59.27	74.9	29.07	28.46	unsig	0.0382092	2.65361	46.49	63.81	25.99	16	CPE	0	0.0375018	0.186316	0.135546
OsCHELIN0071	cluster1	Chr1	11674658	11675073	+	0.0170939	8.21159	21.45	39.91	1.1	6.34	CPE	0.945977	0.89907	5.62	5.64	1.9	10.95	unsig	NA	NA	0	0	0	0	unsig	NA	NA	0	0	0	0	unsig	1.21934	0.234552	0.279081	0.159228	TE_repeat
OsCHELIN0072	cluster4	Chr1	11676046	11676626	+	0.0125232	5.38065	32.64	59.42	4.39	12.68	CPE	0.625502	0.503494	3.21	3.76	5.69	8.21	unsig	0.641182	2.9024	6.47	4.22	0	3.67	unsig	0.557752	13.8168	0	5.63	0	0	unsig	2.05519	0.521017	1.05128	0.682327
OsCHELIN0073	cluster3	Chr1	12080247	12083025	+	0.000591656	3.33351	121.23	126.82	41.69	32.76	CPE	0.450297	2.5575	43.35	42.28	30.35	2.74	unsig	0.540302	1.38198	57.11	68.57	46.89	44.07	unsig	0.00016362	3.12294	190.18	100.4	53.28	40.46	CPE	0.157016	0.00457216	0.0378014	0.122361	TE_repeat
OsCHELIN0074	cluster7	Chr1	12509149	12509535	-	0.0266569	14.4737	41.96	5.32	3.29	0	CPE	NA	NA	0	0	0	0	unsig	0.198784	27.9569	2.16	7.38	0	0	unsig	NA	NA	0	0	0	0	unsig	0	0	0	0
OsCHELIN0075	cluster8	Chr1	12623411	12624025	-	1.59e-17	7.07118	355.29	330.8	53.76	43.33	CPE	0.000526091	2.37829	144.51	164.44	44.58	87.61	CPE	0.000373061	3.65678	87.29	174.07	38.45	33.05	CPE	2.48e-06	259.759	72.69	32.84	0	0	CPE	11.2594	4.0279	5.49591	2.8347	TE_repeat
OsCHELIN0076	cluster7	Chr1	12632063	12636322	-	7.48e-05	5.48193	96.98	92.23	19.75	14.8	CPE	0.000428168	5.42993	63.42	54.5	3.79	19.16	CPE	0.000204065	13.9596	37.72	52.75	1.88	4.59	CPE	0.303618	4.17653	15.21	9.38	0	5.65	unsig	1.0636	0.77104	0.486937	0.208508	TE_repeat
OsCHESNO0077	cluster1	Chr1	12922634	12922728	-	5.81e-56	3.727	1688	1760	481	446	CPE	5.1e-44	2.252	2987	2923	1249	1375	CPE	1.32e-24	0.478	2317	2034	4431	4680	SNE	0.64692	0.954	816	768	871	789	unsig	495.1	179.515	307.495	319.29
OsCHESNO0078	cluster1	Chr1	12922867	12922964	-	2.41e-93	3.881	3183	3127	845	783	CPE	4.34e-172	0.356	5295	5136	14343	14948	SNE	1.44e-144	0.192	6874	6030	32839	34472	SNE	2.56e-120	0.301	2951	2995	9935	9839	SNE	685.37	596.915	333.435	852.34
OsCHELIN0079	cluster3	Chr1	13070258	13073229	+	0.0185343	8.26642	23.31	48.78	8.78	0	CPE	0.0162667	1.97092	103.57	95.85	57.86	42.44	CPE	0.0397588	1.75922	160.56	183.56	89.1	106.5	CPE	1.52e-05	3.80346	131.01	119.17	23.39	41.4	CPE	0.0238548	0.121565	0.228182	0.0963552	TE_repeat
OsCHENAT0080	cluster3	Chr1	13452906	13458062	+	5.54e-51	3.11525	2586.81	2478.78	785.56	840.22	CPE	4.91e-10	1.40597	1893.89	1754.35	1265.36	1334.68	CPE	3.19e-16	1.66748	2468.78	2496.06	1481.88	1495.56	CPE	1.57e-39	2.30084	1886.57	1981.8	840.78	840.25	CPE	9.18977	3.22497	2.97695	2.47549
OsCHENAT0081	cluster8	Chr1	13635711	13636622	-	0.175927	4.76135	9.33	21.28	2.19	4.23	unsig	0.697231	1.53888	13.65	8.46	3.79	10.95	unsig	0.0177602	7.6002	33.41	23.21	5.63	1.84	CPE	0.0146375	60.7244	14.37	10.32	0	0	CPE	1.45592	2.12743	1.20981	0.918521
OsCHESNO0082	cluster2	Chr1	13896642	13896750	+	0	6.018	37527	39326	6299	6469	CPE	2.72e-119	2.077	109284	106962	50494	53601	CPE	0.250182	1.087	106968	108788	95040	103473	unsig	2.25e-31	0.553	11206	12128	21000	21151	SNE	4133.22	4330.64	4899.7	3061.75
OsCHENAT0083	cluster5	Chr1	14221093	14223126	+	0.180893	2.78085	34.5	33.7	4.39	20.08	unsig	0.0153733	48.2252	8.03	12.22	0	0	CPE	NA	NA	0	0	0	0	unsig	NA	NA	0	0	0	0	unsig	0.329077	0.0199452	0.0116736	0
OsCHELIN0084	cluster5	Chr1	14570430	14570966	-	NA	NA	0	0	0	0	unsig	NA	8.3098	1.61	1.88	0	0	unsig	0.584323	1.8909	16.16	13.71	9.38	6.43	unsig	0.00919161	8.16699	16.9	44.1	2.6	4.7	CPE	0	0.0236611	0.172229	0.491908	TE_repeat
OsCHELIN0085	cluster8	Chr1	14583685	14584221	-	NA	NA	0	0	0	0	unsig	NA	10.8457	0.8	3.76	0	0	unsig	0.592155	2.05577	21.55	5.27	9.38	3.67	unsig	0.00304144	84.5832	10.99	23.46	0	0	CPE	0	0.065925	1.00152	1.34582
OsCHELIN0086	cluster1	Chr1	14620258	14620746	+	0.0273342	52.5406	8.39	12.42	0	0	CPE	0.36236	7.92506	4.01	4.7	0.95	0	unsig	0.66462	2.26835	2.16	12.66	5.63	0.92	unsig	0.455998	1.96976	27.05	11.26	9.1	10.35	unsig	0.144983	0.193982	0.108963	0.360129
OsCHELIN0087	cluster6	Chr1	15532977	15533216	-	0.0952317	34.3888	6.53	7.09	0	0	unsig	0.00559838	60.8241	16.06	9.4	0	0	CPE	NA	18.679	2.16	4.22	0	0	unsig	NA	NA	0	0	0	0	unsig	0	0	0	0	TE_repeat
OsCHELIN0088	cluster2	Chr1	16201921	16205159	-	0.00307174	26.9361	36.37	21.28	0	2.11	CPE	NA	0.244832	0	0	0	1.37	unsig	NA	12.3687	0	4.22	0	0	unsig	NA	NA	0	0	0	0	unsig	2.33772	0.30966	0.21713	0.129375	TE_repeat
OsCHELIN0089	cluster3	Chr1	16245979	16247406	-	2.29e-35	6.34138	851.39	818.57	114.1	149.02	CPE	4.58e-07	1.74667	482.5	503.66	283.62	280.63	CPE	0.00109294	3.05581	117.46	118.16	44.08	33.05	CPE	0.272213	3.44272	10.14	18.77	2.6	5.65	unsig	0	0	0	0.0339976	TE_repeat
OsCHENAT0090	cluster7	Chr1	16268039	16268995	-	NA	4.48767	0	1.77	0	0	unsig	0.56566	0.556313	4.82	9.4	6.64	19.16	unsig	0.00728315	5.71786	24.78	70.68	8.44	8.26	CPE	0.00900091	2.09528	140.31	106.97	64.98	53.63	CPE	0.152083	0.0830042	0.317767	0.17929	TE_repeat
OsCHELIN0091	cluster5	Chr1	16271096	16273367	-	0.814992	1.82615	0	7.98	4.39	0	unsig	0.000487812	96.1411	16.86	23.49	0	0	CPE	0.533997	2.55591	17.24	4.22	6.57	1.84	unsig	0.0228577	4.01508	65.93	38.47	2.6	22.58	CPE	0.115818	0.0323591	0.0938076	0.190147	TE_repeat
OsCHELIN0092	cluster4	Chr1	16277765	16278803	-	0.0495273	43.6829	9.33	7.98	0	0	CPE	0.091657	4.01482	16.06	20.67	3.79	5.48	unsig	0.640039	1.79594	10.78	15.82	5.63	9.18	unsig	5.19e-05	168.969	49.87	18.77	0	0	CPE	0.113454	0.0244582	0.0241829	0.0465334	TE_repeat
OsCHELIN0093	cluster8	Chr1	16278475	16279032	+	NA	NA	0	0	0	0	unsig	NA	4.04724	1.61	2.82	0.95	0	unsig	0.281769	6.08505	4.31	12.66	1.88	0.92	unsig	0.0455316	45.7044	10.14	8.45	0	0	CPE	0	0.0227706	0	0.2131	TE_repeat
OsCHELIN0094	cluster2	Chr1	16391303	16391912	+	0.0465806	14.7404	20.52	11.53	2.19	0	CPE	NA	8.3098	1.61	1.88	0	0	unsig	NA	NA	0	0	0	0	unsig	NA	NA	0	0	0	0	unsig	0.367116	0.136901	0	0.050587	TE_repeat
OsCHELIN0095	cluster3	Chr1	16598163	16598594	+	0.0156567	5.63463	38.23	34.59	6.58	6.34	CPE	0.231813	4.14245	6.42	18.79	5.69	0	unsig	0.752112	1.91314	6.47	4.22	3.75	1.84	unsig	0.549658	4.67236	1.69	7.51	0	1.88	unsig	0	0	0	0	TE_repeat
OsCHELIN0096	cluster8	Chr1	16958983	16960604	-	NA	NA	0	0	0	0	unsig	0.152595	2.14077	34.52	34.77	12.33	20.53	unsig	0.84092	1.33862	12.93	10.55	3.75	13.77	unsig	0.00413938	2.30977	99.74	143.57	54.58	50.81	CPE	0	0	0	0.0216896	TE_repeat
OsCHENAT0097	cluster3	Chr1	16978563	16979510	-	0.218136	23.2898	7.46	1.77	0	0	unsig	0.371033	2.44359	9.63	15.97	3.79	6.84	unsig	0.204597	3.09632	24.78	21.1	5.63	9.18	unsig	3.6e-33	11.8982	380.36	398.8	23.39	40.46	CPE	0.049857	0.147942	0.074253	0.116313
OsCHENAT0098	cluster7	Chr1	17201341	17202704	+	0.032149	2.52805	87.66	72.72	28.53	34.88	CPE	0.39639	1.96381	26.49	13.16	5.69	15.06	unsig	0.0274612	13.8396	16.16	22.15	0	2.75	CPE	0.626635	9.20428	0	3.75	0	0	unsig	0.653761	0.179689	0.0840047	0.0129695	TE_repeat
OsCHENAT0099	cluster7	Chr1	17203417	17206830	+	4.19e-11	16.1788	144.54	134.8	10.97	6.34	CPE	7.24e-10	6.17201	127.65	117.46	17.07	23.27	CPE	6.31e-06	63.8242	52.8	65.41	0	1.84	CPE	0.0878984	38.4611	2.54	13.14	0	0	unsig	1.10118	0.273728	0.115278	0.00644783	TE_repeat
OsCHELIN0100	cluster1	Chr1	17229975	17230305	+	0.0271388	10.1294	16.79	26.61	1.1	3.17	CPE	0.488119	1.09915	437.55	430.37	404.08	384.66	unsig	0.602934	2.16977	5.39	14.77	5.63	3.67	unsig	0.635368	0.244221	1.69	0	1.3	5.65	unsig	0.0713964	0.516899	0	0
OsCHELIN0101	cluster5	Chr1	17583040	17583383	-	NA	0.84937	1.87	0	2.19	0	unsig	0.00131184	5.91893	141.3	175.72	13.28	41.07	CPE	0.00169648	3.95986	90.52	101.28	35.64	12.85	CPE	0.00639097	1.78827	181.73	197.99	98.76	112.91	CPE	0	0	0	0
OsCHESNO0102	cluster2	Chr1	17585739	17585886	+	6.32e-15	2.719	550	566	185	224	CPE	1.24e-13	1.296	16791	17014	13391	12694	CPE	3.53e-47	2.319	18320	17850	7631	7962	CPE	1.05e-12	0.602	1205	1100	1945	1884	SNE	215.915	1164.49	664.695	430.38
OsCHELIN0103	cluster3	Chr1	17745159	17746054	+	0.0423361	45.9246	9.33	8.87	0	0	CPE	NA	0.165228	0	0	1.9	0	unsig	0.00964335	3.994	73.28	56.97	24.39	8.26	CPE	0.000112551	20.6476	44.8	41.29	0	3.76	CPE	0.113872	0.0663567	0.589108	0.766654	TE_repeat
OsCHELIN0104	cluster1	Chr1	17769673	17771153	+	0.000136207	155.053	22.38	39.02	0	0	CPE	NA	4.45282	0	1.88	0	0	unsig	0.954291	1.15419	6.47	2.11	3.75	3.67	unsig	0.557752	13.8168	0	5.63	0	0	unsig	0.124551	0.00766229	0.0169656	0.00889107	TE_repeat
OsCHELIN0105	cluster7	Chr1	18289375	18289851	-	NA	NA	0	0	0	0	unsig	NA	3.85936	1.61	0	0	0	unsig	0.167608	10.402	9.7	9.49	0	1.84	unsig	0.00292058	3.10411	63.39	121.05	36.39	23.52	CPE	0.205443	0.103702	0.158025	0
OsCHENAT0106	cluster5	Chr1	18421988	18439935	-	0.0928859	6.03605	17.72	28.38	7.68	0	unsig	0.0470716	36.1881	10.44	4.7	0	0	CPE	NA	0.574022	2.16	0	3.75	0	unsig	0.63488	8.76729	1.69	1.88	0	0	unsig	4.26295	1.39672	1.40433	1.04164
OsCHENAT0107	cluster8	Chr1	18433428	18435809	-	0.00498491	4.491	84.86	46.12	17.55	11.63	CPE	0.172953	2.75513	23.28	18.79	4.74	10.95	unsig	0.166582	7.97819	4.31	17.93	1.88	0.92	unsig	0.127554	33.7603	11.83	1.88	0	0	unsig	3.30414	1.00049	0.884023	0.802435
OsCHELIN0108	cluster5	Chr1	18556972	18557477	.	0.835257	1.34286	18.65	1.77	10.97	4.23	unsig	0.00100077	16.7406	24.89	31.01	1.9	1.37	CPE	0.931488	1.16157	14.01	6.33	1.88	15.61	unsig	0.519705	0.0576799	0	0	0	5.65	unsig	0.318399	0.31934	0.731123	0.478937
OsCHELIN0109	cluster4	Chr1	18591604	18592462	+	9.81e-13	9.46841	208.88	188.9	21.94	20.08	CPE	0.0172232	1.73262	139.69	140.95	70.19	93.09	CPE	0.0338767	2.25932	96.98	87.56	42.21	39.48	CPE	0.00568986	15.5409	177.5	149.2	19.49	1.88	CPE	4.88854	3.86476	3.64507	2.44595
OsCHENAT0110	cluster5	Chr1	18722965	18731193	-	NA	NA	0	0	0	0	unsig	0.0395263	38.9003	3.21	13.16	0	0	CPE	NA	6.30694	2.16	0	0	0	unsig	0.626635	9.20428	0	3.75	0	0	unsig	2.40636	1.59374	0.570299	0.138528	TE_repeat
OsCHELIN0111	cluster2	Chr1	18837396	18838593	-	0.245381	4.41955	13.99	9.76	2.19	3.17	unsig	1.1e-08	3.35585	195.09	198.27	70.19	45.17	CPE	0.0257423	3.06021	103.45	70.68	45.02	11.94	CPE	0.0144244	1.84461	171.58	138.88	71.47	95.97	CPE	0.0295896	0.276159	0.0457413	0.0109914	TE_repeat
OsCHET0112	cluster8	Chr1	18997667	18997743	-	3.01e-11	0.001	0	0	90	81	SNE	NA	NA	0	0	0	0	unsig	NA	NA	0	0	0	0	unsig	0.000736111	9.142	23	30	3	2	CPE	0.595	0	0	1.72
OsCHELIN0113	cluster8	Chr1	19102329	19107957	+	0.000207104	2.32144	270.43	285.57	100.94	138.45	CPE	4.43e-08	1.73396	608.55	589.17	360.45	328.54	CPE	0.0463261	2.13159	118.54	107.61	70.34	35.81	CPE	0.0879615	9.75695	21.98	7.51	0	2.82	unsig	0.50205	0.382354	0.127803	0.00989121	TE_repeat
OsCHELIN0114	cluster2	Chr1	19108948	19110284	+	0.178563	4.59529	23.31	16.85	8.78	0	unsig	0.0305975	3.93493	34.52	26.31	3.79	12.32	CPE	0.573177	3.48066	12.93	0	1.88	1.84	unsig	0.804406	2.88879	1.69	1.88	1.3	0	unsig	0	0.159887	0.0105298	0
OsCHENAT0115	cluster5	Chr1	19117727	19122073	+	0.00334189	3.36781	89.52	98.44	21.94	33.82	CPE	9.37e-24	4.84243	372.52	373.99	68.3	87.61	CPE	0.00484101	2.69791	102.37	112.88	39.39	40.4	CPE	0.210229	3.95748	16.06	23.46	10.4	0	unsig	0.701336	0.593238	0.443357	0.195781
OsCHENAT0116	cluster7	Chr1	19623315	19625211	-	NA	6.72657	0	2.66	0	0	unsig	NA	4.15416	0.8	0.94	0	0	unsig	0.0141656	68.9618	16.16	7.38	0	0	CPE	0.94385	1.20913	5.07	1.88	0	5.65	unsig	0.0559105	0.024644	0.00662256	0.0162668	TE_repeat
OsCHELIN0117	cluster3	Chr1	19932595	19932904	-	1.52e-17	10.0674	372.08	360.95	19.75	52.84	CPE	0.0115166	2.3361	66.64	80.81	30.35	32.85	CPE	0.0536288	2.19163	114.23	93.89	64.71	30.3	unsig	3.14e-05	6.10633	85.37	69.44	7.8	16.94	CPE	0.860022	0.219636	0	0.0995422
OsCHELIN0118	cluster7	Chr1	19948426	19949292	+	NA	NA	0	0	0	0	unsig	0.809941	1.95147	3.21	1.88	0	2.74	unsig	0.0305725	56.0375	6.47	12.66	0	0	CPE	0.112298	11.4477	10.14	13.14	0	1.88	unsig	0.0498633	0.141852	0.158885	0.0405773	TE_repeat
OsCHENAT0119	cluster6	Chr1	20210235	20213306	-	NA	6.94245	1.87	0.89	0	0	unsig	NA	12.7692	1.61	3.76	0	0	unsig	0.769153	1.29906	28.02	26.37	27.2	14.69	unsig	0.00452294	3.59485	48.18	79.76	20.79	15.05	CPE	0	0.0546467	0.283685	0.567244	TE_repeat
OsCHELIN0120	cluster1	Chr1	20450611	20451011	-	0.159611	27.3363	3.73	7.09	0	0	unsig	6.59e-62	6.2915	777.14	813.75	129	123.2	CPE	6.99e-09	3.23104	510.78	316.49	121.93	134.04	CPE	0.305582	1.14226	602.65	791.97	608.17	611.6	unsig	0.166742	0.148268	0	0
OsCHENAT0121	cluster8	Chr1	20769263	20783336	+	0.00304267	3.27236	93.25	124.16	23.04	43.33	CPE	3.52e-11	3.99701	198.3	190.75	49.32	47.91	CPE	0.229372	3.02485	34.48	15.82	3.75	12.85	unsig	0.312038	4.10718	10.14	14.08	0	5.65	unsig	0.417044	0.264141	0.0378073	0.0107032	TE_repeat
OsCHELIN0122	cluster2	Chr1	20777906	20779072	+	0.136374	35.8527	0	14.19	0	0	unsig	0.0285148	14.0937	11.24	18.79	1.9	0	CPE	0.46298	0.164579	0	2.11	0	12.85	unsig	NA	NA	0	0	0	0	unsig	0.0773036	0.109291	0.0120637	0
OsCHELIN0123	cluster3	Chr1	20849734	20857251	+	5.19e-24	3.86849	945.58	999.49	215.04	287.47	CPE	6.02e-16	2.79857	3530.07	3416.61	1087.99	1397.65	CPE	1.35e-37	2.47541	2377.18	2563.58	951.96	1043.86	CPE	2.77e-87	2.92239	3676.78	3369.62	1273.52	1144.17	CPE	1.98121	4.4255	3.38979	4.66017
OsCHENAT0124	cluster2	Chr1	20860270	20862758	+	1.12e-11	7.66334	290.01	180.03	28.53	32.76	CPE	0	4.73705	7989.81	7305.87	1612.53	1618.04	CPE	1.45e-143	4.60877	3931.08	4254.69	902.26	874.02	CPE	5.18e-120	2.95921	3899.08	3778.74	1309.9	1286.25	CPE	0.183071	1.83524	1.4456	2.19167	TE_repeat
OsCHELIN0125	cluster8	Chr1	20862854	20863180	+	0.728043	1.96927	1.87	10.64	0	6.34	unsig	0.0196091	3.7723	23.28	48.86	9.49	9.58	CPE	0.806861	1.35157	14.01	20.04	20.63	4.59	unsig	0.0374122	15.8077	33.81	3.75	2.6	0	CPE	0.0361349	0.212371	0.282835	0.768157
OsCHENAT0126	cluster8	Chr1	20863363	20866631	+	0.125853	3.26776	38.23	41.68	2.19	22.19	unsig	4.57e-17	2.86602	489.73	464.19	180.22	150.58	CPE	1.35e-20	5.44894	403.02	491.62	79.72	84.46	CPE	3.57e-30	6.40794	453.89	495.45	85.77	63.98	CPE	0.143004	0.156331	0.262181	0.632148	TE_repeat
OsCHELIN0127	cluster8	Chr1	20867741	20868965	+	0.187779	2.92894	27.04	29.27	4.39	14.8	unsig	0.201054	4.0396	10.44	13.16	1.9	4.11	unsig	0.0451647	3.70449	62.5	51.69	27.2	3.67	CPE	0.350991	6.98498	55.79	70.38	18.19	0	unsig	0.38537	0.338638	0.750926	1.21874	TE_repeat
OsCHELIN0128	cluster8	Chr1	20877845	20878536	+	0.254181	20.7203	4.66	3.55	0	0	unsig	NA	13.3931	0	5.64	0	0	unsig	NA	18.8017	4.31	2.11	0	0	unsig	0.00316804	83.867	22.82	11.26	0	0	CPE	0.55142	0.257755	0.258544	0.387973
OsCHENAT0129	cluster1	Chr1	20879184	20883096	+	0.0195586	57.6787	13.99	8.87	0	0	CPE	0.543165	3.85652	52.99	24.43	19.92	0	unsig	6.23e-05	3.69433	130.39	126.6	32.83	36.72	CPE	1.11e-17	7.51037	251.04	251.48	42.88	25.41	CPE	0.0140679	0.0582246	0.114969	0.135372	TE_repeat
OsCHENAT0130	cluster7	Chr1	20886735	20888655	+	0.7543	2.63391	5.6	0	0	2.11	unsig	0.223825	2.49667	21.68	18.79	10.43	5.48	unsig	6.36e-09	11.8654	127.16	92.84	7.5	11.02	CPE	1.32e-14	7.81672	190.18	200.81	31.19	19.76	CPE	0.0778638	0.0507932	0.0970794	0.0961728	TE_repeat
OsCHELIN0131	cluster6	Chr1	20919037	20919350	-	0.00195038	4.7079	61.55	75.38	15.36	13.74	CPE	0.229044	4.44837	10.44	12.22	0	5.48	unsig	0.0421984	3.93484	44.18	35.87	5.63	14.69	CPE	0.117914	2.50862	58.32	36.6	31.19	7.53	unsig	0	0	0	0
OsCHELIN0132	cluster1	Chr1	21055864	21056476	.	0.0421747	46.0337	10.26	7.98	0	0	CPE	0.469775	1.64827	41.75	13.16	13.28	20.53	unsig	0.655977	2.27784	8.62	8.44	7.5	0	unsig	0.523383	2.4584	13.52	11.26	10.4	0	unsig	0.147628	0.163605	0.181259	0.0721469
OsCHENAT0133	cluster3	Chr1	21580736	21598857	-	0.042204	15.26	13.06	19.51	0	2.11	CPE	0.561668	2.33036	8.03	5.64	1.9	4.11	unsig	0.939563	0.840628	4.31	4.22	1.88	8.26	unsig	0.000169919	7.41638	60.01	50.67	5.2	9.41	CPE	0	0.149053	0	0.281833
OsCHELIN0134	cluster5	Chr1	22424467	22424701	+	0.00432905	5.27791	57.82	50.55	13.17	7.4	CPE	0.123721	14.6172	4.01	12.22	0.95	0	unsig	0.596027	3.19452	7.54	4.22	0	3.67	unsig	NA	2.27329	0	0.94	0	0	unsig	3.00846	0.361139	0.359448	0.0376392	TE_repeat
OsCHELIN0135	cluster8	Chr1	22425006	22425960	+	9.48e-11	6.83695	189.3	215.51	29.62	29.59	CPE	0.00023633	4.80671	55.4	59.2	10.43	13.69	CPE	0.00417306	4.18539	77.59	50.64	15.94	14.69	CPE	0.0197486	32.089	26.2	8.45	0	0.94	CPE	20.2737	4.6685	3.28844	0.709399	TE_repeat
OsCHELIN0136	cluster8	Chr1	22607429	22607924	+	0.185344	5.60554	10.26	19.51	0	5.28	unsig	0.234452	6.45891	33.72	29.13	9.49	0	unsig	0.92701	0.76367	2.16	2.11	3.75	1.84	unsig	0.00424305	22.1113	28.74	22.52	2.6	0	CPE	0.649637	0.145487	0.231013	0.292833
OsCHELIN0137	cluster7	Chr1	22608187	22609308	+	0.0187044	8.72695	13.99	42.57	4.39	2.11	CPE	0.138459	5.47119	8.03	19.73	0	5.48	unsig	NA	12.4934	2.16	2.11	0	0	unsig	0.329664	2.60926	20.29	13.14	5.2	7.53	unsig	0.0174682	0.0214384	0	0.0665629
OsCHELIN0138	cluster3	Chr1	22775118	22776895	+	0.0121553	1.83139	254.58	204.87	123.98	126.83	CPE	0.113831	0.785979	221.58	249.95	308.28	290.21	unsig	0.878285	0.906383	50.65	48.53	50.65	58.76	unsig	0.153926	1.80299	61.7	62.87	31.19	37.64	unsig	4.96613	3.15179	2.14969	1.32509
OsCHESNO0139	cluster2	Chr1	22857243	22857407	-	1.03e-05	3.75	119	112	29	32	CPE	4.86e-11	2.734	335	339	121	126	CPE	0.00529279	0.658	239	193	335	326	SNE	0.0579433	0.522	25	33	55	55	unsig	23.515	7.87	25.975	12.01
OsCHESNO0140	cluster2	Chr1	23742064	23742218	-	0.00847819	6.1	35	26	8	2	CPE	2.32e-18	3.582	399	417	111	116	CPE	0.623847	1.106	281	240	233	240	unsig	0.116721	0.601	33	35	56	59	unsig	11.95	14.515	19.115	6.645
OsCHELIN0141	cluster8	Chr1	23763457	23764261	-	0.109254	3.0883	35.44	37.25	6.58	16.91	unsig	0.278471	2.38602	15.25	20.67	5.69	9.58	unsig	5.05e-05	4.15746	146.55	100.22	27.2	32.13	CPE	0.00173182	5.44926	49.87	48.79	6.5	11.29	CPE	0.0780507	0.0439773	0	0.136726
OsCHELIN0142	cluster5	Chr1	23764150	23764641	+	NA	NA	0	0	0	0	unsig	0.0039611	4.44757	42.55	37.59	8.54	9.58	CPE	NA	2.31762	2.16	2.11	0	1.84	unsig	NA	NA	0	0	0	0	unsig	0	0.115324	0.111378	0
OsCHELIN0143	cluster7	Chr1	23764706	23765413	+	NA	8.96529	0	3.55	0	0	unsig	2.31e-17	6.73628	223.99	233.04	24.66	45.17	CPE	0.134853	34.142	2.16	9.49	0	0	unsig	NA	NA	0	0	0	0	unsig	0.0777508	0.201928	0.0198847	0	TE_repeat
OsCHELIN0144	cluster4	Chr1	23803126	23803977	+	NA	6.8344	0.93	1.77	0	0	unsig	0.418334	4.99901	6.42	3.76	1.9	0	unsig	0.0117081	4.97157	38.79	44.31	9.38	7.34	CPE	0.626635	9.20428	0	3.75	0	0	unsig	0.0460077	0.0133191	0.113889	0.0103817
OsCHELIN0145	cluster3	Chr1	23836783	23838639	-	0.00483169	24.2936	25.18	27.49	2.19	0	CPE	0.0262338	2.90405	47.37	36.65	15.18	13.69	CPE	0.0543701	4.03551	43.1	24.26	7.5	9.18	unsig	0.235584	7.59808	10.99	7.51	2.6	0	unsig	1.96983	0.623471	0.87187	0.573971	TE_repeat
OsCHENAT0146	cluster2	Chr1	24279407	24279755	-	0.00012613	5.36766	93.25	86.03	17.55	15.85	CPE	0.573321	1.347	46.56	31.01	22.77	35.59	unsig	0.203451	4.43377	19.4	13.71	6.57	0.92	unsig	0.117809	2.31885	35.5	48.79	19.49	16.94	unsig	0.033857	0.325153	0.107991	0.177411
OsCHELIN0147	cluster2	Chr1	24698147	24701624	+	7.65e-05	5.67353	96.98	86.03	14.26	17.97	CPE	4.99e-05	4.12516	71.45	88.33	21.82	16.43	CPE	0.140485	2.2759	50.65	48.53	19.7	23.87	unsig	0.563161	1.87026	13.52	14.08	5.2	9.41	unsig	0.463063	0.248057	0.163038	0.107596	TE_repeat
OsCHELIN0148	cluster2	Chr1	24702449	24702903	+	0.218344	22.853	3.73	5.32	0	0	unsig	0.754305	1.46364	14.45	4.7	7.59	5.48	unsig	0.0272871	8.47121	25.86	29.54	6.57	0	CPE	0.43641	1.55626	40.57	35.66	28.59	20.7	unsig	0.13809	0.0558506	0.055222	0.0289399
OsCHELIN0149	cluster8	Chr1	25408892	25409157	-	NA	4.69721	1.87	0	0	0	unsig	0.0024739	7.09994	34.52	32.89	1.9	8.21	CPE	0.141047	11.6252	17.24	4.22	0	1.84	unsig	0.171028	29.0401	3.38	8.45	0	0	unsig	3.42924	3.20946	4.16665	1.90412
OsCHELIN0150	cluster5	Chr1	25589194	25589459	+	NA	4.48767	0	1.77	0	0	unsig	0.0819838	10.5825	12.85	9.4	1.9	0	unsig	0.25414	2.89429	23.71	22.15	12.19	3.67	unsig	0.0175308	3.96141	42.26	47.86	5.2	16.94	CPE	0	0	0	0
OsCHELIN0151	cluster8	Chr1	25845974	25855773	+	0.629363	0.324941	0	3.55	10.97	0	unsig	3.91e-146	3.41598	2992.97	3080.21	882.15	896.63	CPE	0.0493028	2.49059	59.27	77.01	26.26	28.46	CPE	0.0276532	52.1722	11.83	9.38	0	0	CPE	0.00441138	2.22607	0.189632	0.15786	TE_repeat
OsCHELIN0152	cluster5	Chr1	25855882	25856777	+	NA	NA	0	0	0	0	unsig	0.0148056	3.19477	59.41	53.56	6.64	30.12	CPE	NA	0.382488	2.16	0	5.63	0	unsig	NA	NA	0	0	0	0	unsig	0	0.344448	0	0	TE_repeat
OsCHELIN0153	cluster5	Chr1	25859712	25862184	+	NA	NA	0	0	0	0	unsig	1.04e-05	4.47226	101.96	77.99	15.18	26.01	CPE	NA	0.209316	0	0	1.88	0	unsig	NA	NA	0	0	0	0	unsig	0.033332	0.180766	0.0355605	0	TE_repeat
OsCHELIN0154	cluster8	Chr1	26239719	26240724	-	NA	0.158007	0	0	0	2.11	unsig	NA	NA	0	0	0	0	unsig	NA	6.18642	0	2.11	0	0	unsig	0.000166711	35.2307	38.88	41.29	2.6	0	CPE	0	0	0	0.0965179	TE_repeat
OsCHENAT0155	cluster7	Chr1	26251714	26254154	-	NA	NA	0	0	0	0	unsig	NA	NA	0	0	0	0	unsig	0.234347	24.9872	4.31	4.22	0	0	unsig	6.49e-05	4.85474	78.61	79.76	15.59	16.94	CPE	0.119133	0.0678659	0.208169	1.77835	TE_repeat
OsCHELIN0156	cluster7	Chr1	26391163	26391415	+	0.800028	0.424031	1.87	0	4.39	0	unsig	0.138822	5.86804	12.85	11.28	3.79	0	unsig	0.0491397	6.15621	22.63	45.36	0	11.02	CPE	0.937814	0.921244	15.21	14.08	24.69	7.53	unsig	0	0	0	0	TE_repeat
OsCHELIN0157	cluster6	Chr1	27023688	27024374	-	NA	4.69721	1.87	0	0	0	unsig	0.00361693	4.31382	36.93	48.86	11.38	8.21	CPE	0.961094	1.14602	5.39	2.11	5.63	0.92	unsig	NA	NA	0	0	0	0	unsig	0.0570576	0	0	0
OsCHELIN0158	cluster5	Chr1	27026949	27029816	-	NA	4.69721	1.87	0	0	0	unsig	0.0117342	53.5292	17.66	4.7	0	0	CPE	NA	12.6179	4.31	0	0	0	unsig	NA	NA	0	0	0	0	unsig	0.0835101	0.0710526	0.0573202	0.00925231	TE_repeat
OsCHELIN0159	cluster1	Chr1	27044794	27045538	-	6.1e-35	3.97312	1443.54	1379.07	311.59	398.44	CPE	4.5e-15	1.65359	1844.91	1590.85	1085.14	989.72	CPE	1.56e-16	2.25844	1089.45	1183.68	491.46	515.05	CPE	0.0155954	2.22589	98.89	83.51	41.58	40.46	CPE	0.401168	0.434964	0.591061	0.0414203
OsCHENAT0160	cluster8	Chr1	27061361	27066981	+	0.116732	2.80487	41.96	33.7	15.36	11.63	unsig	0.0377735	2.04493	83.49	60.14	36.04	34.22	CPE	0.000498014	1.91523	345.91	426.21	228.85	174.44	CPE	0.63488	8.76729	1.69	1.88	0	0	unsig	0.147388	0.171647	0.358186	0
OsCHELIN0161	cluster4	Chr1	27121856	27122418	+	0.50319	1.95906	22.38	11.53	10.97	6.34	unsig	0.011954	2.42254	69.85	66.72	31.3	24.64	CPE	0.51409	0.502696	11.85	6.33	15.94	20.2	unsig	0.717606	2.39856	35.5	14.08	20.79	0	unsig	0.181726	0.547324	0.116955	0.282084	TE_repeat
OsCHELIN0162	cluster5	Chr1	27327221	27328446	+	0.968327	1.04722	5.6	21.28	8.78	16.91	unsig	0.0427922	2.6029	66.64	46.98	34.15	8.21	CPE	0.75181	0.786052	25.86	33.76	26.26	49.58	unsig	0.327421	0.475029	16.06	7.51	23.39	26.35	unsig	0.0449002	0.110678	0.136562	0.0288588	TE_repeat
OsCHELIN0163	cluster5	Chr1	27415305	27417174	+	0.828035	1.6631	3.73	3.55	4.39	0	unsig	5.31e-05	11.1043	52.18	36.65	2.85	5.48	CPE	0.40546	3.79163	8.62	12.66	5.63	0	unsig	0.049487	3.07804	40.57	38.47	10.4	15.05	CPE	0	0	0	0.0140831	TE_repeat
OsCHELIN0164	cluster6	Chr1	27689515	27689900	-	0.0260603	2.60139	90.45	74.5	27.43	35.93	CPE	0.0537387	3.11374	38.54	25.37	13.28	6.84	unsig	0.862832	1.2311	22.63	10.55	15.01	11.94	unsig	0.274834	2.53285	17.75	26.27	13	4.7	unsig	3.66388	3.16857	1.06391	0.935366
OsCHELIN0165	cluster8	Chr1	27956188	27956583	-	0.00440062	2.05923	194.9	212.85	96.55	101.46	CPE	0.323048	1.55005	68.24	42.28	24.66	47.91	unsig	0.348081	3.99524	23.71	2.11	0.94	5.51	unsig	0.12382	32.9873	5.92	7.51	0	0	unsig	0	0	0	0
OsCHELIN0166	cluster1	Chr1	28076605	28078685	+	0.0354083	7.3192	27.98	19.51	4.39	2.11	CPE	NA	NA	0	0	0	0	unsig	NA	NA	0	0	0	0	unsig	NA	NA	0	0	0	0	unsig	0.083506	0	0	0	TE_repeat
OsCHENAT0167	cluster4	Chr1	28500827	28501217	-	9.93e-05	4.19134	152	101.1	32.91	27.48	CPE	0.00656344	2.35149	79.48	96.79	29.41	46.54	CPE	3.72e-12	5.01809	250	276.4	56.27	48.66	CPE	0.0011675	6.40901	45.64	45.98	7.8	6.59	CPE	2.70228	0.8114	0.65311	0.416715	TE_repeat
OsCHENAT0168	cluster1	Chr1	28923440	28924539	+	0.00174821	98.3568	16.79	22.17	0	0	CPE	NA	0.0832295	0	0	3.79	0	unsig	NA	1.54583	2.16	2.11	0	2.75	unsig	NA	2.15645	0.85	0	0	0	unsig	0.0856783	0.044969	0.0127985	0
OsCHENAT0169	cluster2	Chr1	29181733	29182528	+	0.00316829	87.5845	20.52	14.19	0	0	CPE	NA	NA	0	0	0	0	unsig	0.0463184	50.2213	12.93	4.22	0	0	CPE	NA	NA	0	0	0	0	unsig	0	0	0.0176864	0
OsCHELIN0170	cluster1	Chr1	29576200	29577468	+	0.0111886	3.02169	74.6	87.8	24.14	29.59	CPE	NA	0.118413	0	0	0	2.74	unsig	NA	NA	0	0	0	0	unsig	NA	NA	0	0	0	0	unsig	0.266183	0	0.032088	0.0972674	TE_repeat
OsCHENAT0171	cluster7	Chr1	29623945	29624506	+	0.799827	2.13405	1.87	2.66	0	2.11	unsig	0.0046473	0.0135816	0	0	15.18	8.21	SNE	0.0140801	68.5315	8.62	14.77	0	0	CPE	0.963477	0.96029	31.27	11.26	16.89	27.29	unsig	0	0	0	0	TE_repeat
OsCHELIN0172	cluster4	Chr1	29661887	29662366	-	0.0116744	14.4356	26.11	20.4	1.1	2.11	CPE	0.0257544	2.0738	74.66	88.33	30.35	49.28	CPE	0.269522	2.47176	38.79	21.1	17.82	6.43	unsig	0.461947	15.2334	3.38	2.82	0	0	unsig	1.40803	2.10572	2.08477	0.972069	TE_repeat
OsCHET0173	cluster8	Chr1	29877545	29877618	-	1.08e-151	0.026	22	22	819	866	SNE	0.923304	0.82	1	2	2	2	unsig	0.804183	1.566	3	5	3	2	unsig	0.000260374	9.98	29	30	2	4	CPE	49.63	19.51	15.715	86.74
OsCHELIN0174	cluster6	Chr1	30002020	30003139	+	NA	9.1846	1.87	1.77	0	0	unsig	0.0101646	10.3423	20.07	23.49	3.79	0	CPE	NA	0.585273	2.16	0	0	3.67	unsig	NA	NA	0	0	0	0	unsig	0	0.044166	0.011217	0.0117568	TE_repeat
OsCHELIN0175	cluster8	Chr1	30138083	30140734	+	0.10425	3.18636	49.42	44.34	26.33	3.17	unsig	0.00776612	1.69897	179.03	180.42	93.91	119.09	CPE	0.7118	1.3576	34.48	27.43	30.01	15.61	unsig	0.0527762	45.1431	3.38	15.01	0	0	unsig	0.598358	0.741293	0.525341	0.227745	TE_repeat
OsCHELIN0176	cluster6	Chr1	30141656	30143350	+	0.140276	2.27423	51.29	55.87	15.36	31.71	unsig	2.27e-09	2.77808	253.7	280.96	107.19	83.5	CPE	0.183778	1.43583	212.29	168.8	132.24	133.12	unsig	0.41316	1.55795	42.26	48.79	18.19	39.52	unsig	0.214471	0.560534	0.232068	0.0574364	TE_repeat
OsCHENAT0177	cluster4	Chr1	30274008	30275338	+	0.0193848	5.04772	35.44	40.8	8.78	6.34	CPE	0.623143	0.598199	4.82	9.4	15.18	8.21	unsig	0.277094	2.95981	28.02	18.99	14.07	1.84	unsig	0.298061	7.95764	0	19.71	2.6	0	unsig	1.18253	0.347339	0.371956	0.350223
OsCHESNO0178	cluster1	Chr1	30398265	30398386	-	7.93e-22	2.085	1784	2003	845	968	CPE	0.682183	1.024	4125	4256	4030	4152	unsig	2.63e-07	0.675	2677	2297	3575	3801	SNE	1.5e-06	0.645	522	514	803	803	SNE	816.415	304.795	424.01	217.235
OsCHELIN0179	cluster7	Chr1	30581382	30581749	+	NA	9.1846	1.87	1.77	0	0	unsig	NA	NA	0	0	0	0	unsig	0.00853243	78.4249	19.4	7.38	0	0	CPE	NA	NA	0	0	0	0	unsig	0	0	0	0	TE_repeat
OsCHELIN0180	cluster2	Chr1	30614391	30616214	+	0.0177486	3.66638	47.56	62.97	15.36	14.8	CPE	0.557211	2.58037	8.03	3.76	1.9	2.74	unsig	0.80897	1.74114	8.62	1.05	1.88	3.67	unsig	NA	0.171232	0	0	0	1.88	unsig	0.0214905	0	0.0077184	0	TE_repeat
OsCHENAT0181	cluster1	Chr1	30634933	30638170	-	3.71e-08	5.47312	161.33	197.77	30.72	34.88	CPE	8.42e-05	1.61521	408.64	416.27	243.78	268.31	CPE	0.00285839	1.75508	320.05	366.07	213.84	177.19	CPE	0.531021	1.35848	43.11	58.18	33.79	40.46	unsig	0.216118	0.0714709	0	0
OsCHELIN0182	cluster8	Chr1	30736273	30736638	+	0.396887	2.37153	35.44	5.32	6.58	10.57	unsig	NA	1.52755	4.01	0	0	2.74	unsig	0.0036191	5.64365	58.19	41.14	6.57	11.02	CPE	0.537676	12.9313	3.38	1.88	0	0	unsig	0.922141	0.100437	2.95009	0.144456
OsCHELIN0183	cluster4	Chr1	30737196	30737670	+	0.0998149	5.53196	32.64	8.87	2.19	5.28	unsig	NA	NA	0	0	0	0	unsig	0.0162566	5.36542	38.79	60.13	1.88	16.53	CPE	0.599166	10.8493	2.54	1.88	0	0	unsig	0.123785	0	0.19471	0.0186215
OsCHELIN0184	cluster8	Chr1	30737737	30738040	+	0.0276406	5.96201	35.44	29.27	8.78	2.11	CPE	NA	3.85936	1.61	0	0	0	unsig	0.000224056	4.64231	93.75	122.38	33.76	12.85	CPE	0.24368	24.2201	4.23	5.63	0	0	unsig	0.167811	0	1.24331	0.0433147	TE_repeat
OsCHELIN0185	cluster5	Chr1	30769639	30769960	-	0.715839	1.0427	1182.44	1330.29	1225.52	1184.76	unsig	2.59e-31	1.76058	2349.9	2349.16	1383.93	1278.56	CPE	0.0178276	1.14125	3671.38	3902.33	3286.39	3350.1	unsig	0.907603	1.00922	1894.18	1993.06	1920.67	1929.84	unsig	0	0.0704836	0	0	TE_repeat
OsCHELIN0186	cluster3	Chr1	30903259	30904923	+	0.045534	25.2455	13.99	13.3	1.1	0	CPE	0.0360886	2.49941	52.99	70.47	36.99	10.95	CPE	0.600002	1.49666	30.17	33.76	23.45	19.28	unsig	0.478837	16.6492	6.76	0	0	0	unsig	0.0141935	0.0850492	0.0413672	0.00790851	TE_repeat
OsCHELIN0187	cluster7	Chr1	30974033	30974764	-	0.0256717	5.64325	51.29	32.81	1.1	13.74	CPE	NA	0.0554491	0	0	5.69	0	unsig	NA	18.9274	6.47	0	0	0	unsig	NA	4.38319	0.85	0.94	0	0	unsig	0.628388	0	0.0171626	0.0483345
OsCHELIN0188	cluster1	Chr1	31036455	31037188	+	0.000666528	117.054	23.31	23.06	0	0	CPE	NA	NA	0	0	0	0	unsig	NA	15.5862	2.16	3.16	0	0	unsig	0.557752	13.8168	0	5.63	0	0	unsig	0.251692	0.0309206	0.0171158	0	TE_repeat
OsCHESNO0189	cluster6	Chr1	31558215	31558348	-	1.33e-12	3.604	318	304	87	85	CPE	1.38e-282	5.435	6716	7026	1263	1266	CPE	0.536481	0.94	3537	3047	3470	3541	unsig	1.79e-28	2.265	1819	1835	844	766	CPE	84.46	223.46	219.74	311.15
OsCHESNO0190	cluster6	Chr1	31558552	31558687	-	1.04e-23	2.947	848	841	309	266	CPE	3.92e-259	4.598	9340	9194	2105	1926	CPE	6.59e-05	1.302	8005	7505	5744	6171	CPE	2.13e-15	1.749	1787	1861	1061	1023	CPE	249.155	282.685	374.66	242.935
OsCHESNO0191	cluster5	Chr1	31558751	31558888	-	1.09e-07	1.737	683	669	378	400	CPE	9.15e-175	3.259	9143	8791	2815	2688	CPE	5.65e-07	1.371	7940	7544	5543	5757	CPE	0.000996562	1.26	1732	1787	1374	1420	CPE	238.005	397.445	637.345	372.67
OsCHELIN0192	cluster2	Chr1	32193691	32194983	+	2.49e-05	3.17802	229.4	187.13	54.86	76.1	CPE	0.919492	1.05569	51.38	34.77	40.79	41.07	unsig	0.393783	2.54977	22.63	10.55	7.5	5.51	unsig	0.938727	1.21012	8.45	0	5.2	1.88	unsig	0.298015	0.188132	0.166347	0.0272085
OsCHELIN0193	cluster3	Chr1	32447390	32447706	-	1.4e-19	3.98192	773.99	631.45	167.86	184.95	CPE	0.445664	1.12487	337.19	347.68	287.41	323.06	unsig	8.26e-06	1.64949	809.28	919.93	518.66	529.74	CPE	1.57e-06	2.16921	409.94	400.68	146.84	223.94	CPE	0.0745495	0	0	0
OsCHESNO0194	cluster2	Chr1	32457197	32457300	+	0	5.684	115309	120278	21017	20437	CPE	8.7e-205	2.826	276478	267911	92192	100474	CPE	4.8e-18	1.622	355451	350538	212743	222392	CPE	2.35e-34	0.535	40733	45084	80533	79912	SNE	11436	16166.7	16153.4	21553.3
OsCHESNO0195	cluster2	Chr1	32458017	32458120	+	7.53e-222	3.169	196641	206181	62268	64829	CPE	0.810578	0.99	94317	90538	90421	96341	unsig	3.93e-08	1.363	180167	179568	129516	134412	CPE	4.18e-135	0.293	24736	26991	88859	87744	SNE	20152.7	16287.3	17002.9	28069.1
OsCHELIN0196	cluster7	Chr1	32512534	32513063	+	3.54e-06	5.44858	112.83	150.77	21.94	26.42	CPE	NA	0.0554491	0	0	5.69	0	unsig	NA	12.3687	0	4.22	0	0	unsig	NA	NA	0	0	0	0	unsig	0.215336	0	0	0
OsCHELIN0197	cluster7	Chr1	32863612	32864027	+	0.0489709	11.3127	11.19	25.72	3.29	0	CPE	NA	9.9284	3.21	0.94	0	0	unsig	0.00780492	78.1783	15.09	11.6	0	0	CPE	0.641886	3.74133	1.69	5.63	0	1.88	unsig	1.17988	0.173465	0.357694	0.232925
OsCHELIN0198	cluster7	Chr1	32864716	32865227	+	0.854378	1.35621	7.46	8.87	12.07	0	unsig	NA	0.400071	0	1.88	1.9	2.74	unsig	0.00389907	27.558	33.41	17.93	1.88	0	CPE	0.216235	25.866	6.76	3.75	0	0	unsig	1.25867	0.381147	0.241552	0.223412
OsCHELIN0199	cluster8	Chr1	33217347	33217780	+	0.000345144	4.13389	110.04	94.89	26.33	23.25	CPE	0.747574	0.819654	22.48	24.43	28.46	28.75	unsig	0.0929854	3.45919	38.79	25.32	7.5	11.02	unsig	7.83e-09	20.9216	64.24	115.42	2.6	5.65	CPE	1.90991	0.518701	0.516541	1.54062
OsCHET0200	cluster8	Chr1	33505730	33505818	-	2.03e-38	0.011	2	4	267	187	SNE	0.130769	0.164	1	2	14	6	unsig	NA	0.124	0	0	2	1	unsig	6.86e-10	4.885	119	135	28	24	CPE	11.16	1.7	1.475	67.375
OsCHET0201	cluster8	Chr1	33505875	33505952	-	0	0.01	78	75	8067	7490	SNE	0.084228	0.402	13	14	33	33	unsig	0.650919	0.646	5	11	14	10	unsig	1.83e-140	22.11	1299	1376	61	60	CPE	349.22	37.775	10.655	939.165
OsCHELIN0202	cluster7	Chr1	33551315	33552249	+	0.692884	1.94186	3.73	8.87	4.39	2.11	unsig	0.422242	0.110784	4.82	5.64	0	94.45	unsig	0.0254264	19.5214	8.62	27.43	0	1.84	CPE	0.537676	12.9313	3.38	1.88	0	0	unsig	13.1871	100.087	48.1964	5.44319
OsCHET0203	cluster8	Chr1	33571090	33571163	+	3.72e-129	0.01	9	7	761	855	SNE	0.432942	0.423	2	5	9	8	unsig	0.413405	0.516	6	9	17	12	unsig	5.79e-184	19.014	1857	1957	99	102	CPE	37.78	23.825	13.31	1276.45
OsCHET0204	cluster8	Chr1	33571590	33571668	-	1.02e-167	0.032	30	31	959	949	SNE	0.259582	0.586	24	20	38	38	unsig	0.000959866	0.264	11	21	75	45	SNE	0	18.852	4437	4879	251	243	CPE	20.655	30.77	7.02	2005.22
OsCHET0205	cluster8	Chr1	33589085	33589163	+	3.12e-23	0.004	1	1	190	176	SNE	0.127442	0.165	1	2	9	10	unsig	NA	0.248	0	0	1	1	unsig	3.76e-07	6.865	64	69	10	10	CPE	6.47	13	2.595	64.1
OsCHELIN0206	cluster4	Chr1	33795651	33796651	+	0.0190463	4.56102	38.23	50.55	13.17	6.34	CPE	NA	NA	0	0	0	0	unsig	0.701839	2.61019	9.7	0	1.88	1.84	unsig	0.67505	6.89809	0	2.82	0	0	unsig	0.0236086	0	0.0125505	0.0176728	TE_repeat
OsCHELIN0207	cluster4	Chr1	34036648	34037862	+	0.0205283	5.43821	41.03	29.27	6.58	6.34	CPE	NA	NA	0	0	0	0	unsig	NA	NA	0	0	0	0	unsig	0.282253	22.5759	1.69	7.51	0	0	unsig	0.119556	0	0	0	TE_repeat
OsCHELIN0208	cluster1	Chr1	34038068	34039096	+	0.00137581	106.832	31.71	10.64	0	0	CPE	NA	NA	0	0	0	0	unsig	NA	0.0697442	0	0	5.63	0	unsig	NA	6.25436	2.54	0	0	0	unsig	0	0	0	0	TE_repeat
OsCHELIN0209	cluster7	Chr1	34064322	34064863	-	NA	13.9953	4.66	0.89	0	0	unsig	0.962217	1.07664	9.63	7.52	0	16.43	unsig	0.00973556	75.2087	17.24	8.44	0	0	CPE	0.955284	1.32975	2.54	0	0	1.88	unsig	0	0	0	0	TE_repeat
OsCHELIN0210	cluster4	Chr1	34194322	34195373	+	0.00522191	2.75065	96.98	133.92	41.69	42.28	CPE	0.403555	2.52055	10.44	11.28	5.69	2.74	unsig	0.281763	0.46666	16.16	15.82	28.14	40.4	unsig	0.267391	2.98465	15.21	18.77	7.8	3.76	unsig	6.59706	0.519438	0.633112	1.00104
OsCHESNO0211	cluster5	Chr1	34551562	34551705	-	0.243765	0.876	410	460	473	520	unsig	0	6.965	7806	7624	1099	1116	CPE	2.49e-57	2.947	7717	7112	2397	2634	CPE	0.171915	1.169	551	480	443	440	unsig	264.59	316.455	551.575	140.015
OsCHESNO0212	cluster5	Chr1	34682891	34683027	+	1.99e-42	4.065	1300	1271	259	370	CPE	0	14.07	15543	15899	1128	1106	CPE	3.7e-45	2.789	9337	7793	3075	3072	CPE	3.73e-11	1.843	895	1041	514	535	CPE	178.25	331.03	226.385	163.385
OsCHESNO0213	cluster6	Chr1	34683147	34683267	+	4.94e-25	1.929	2313	2386	1199	1236	CPE	1.71e-147	2.165	55245	55594	25993	25195	CPE	3.17e-53	2.405	40543	39709	16244	17119	CPE	0.00329856	0.851	4723	4788	5602	5575	unsig	596.875	2529.11	1782.74	1326.02
OsCHELIN0214	cluster4	Chr1	34897821	34898429	+	0.00335129	88.0223	24.25	10.64	0	0	CPE	0.152725	5.18988	11.24	15.03	0	5.48	unsig	0.274759	8.10619	8.62	6.33	0	1.84	unsig	0.00119753	100.758	28.74	12.2	0	0	CPE	0.813047	0.42555	0.301246	0.520567
OsCHELIN0215	cluster8	Chr1	35198915	35199620	-	6.53e-11	1.48032	3592.07	3545.68	2525.64	2296.6	CPE	3.36e-39	1.47495	5937.77	6102.17	4021.85	4146.41	CPE	4.05e-16	1.96458	1504.33	1517.05	793.46	744.57	CPE	0.296999	2.38867	18.6	24.4	6.5	11.29	unsig	0.244938	0.0160734	0.019941	0
OsCHELIN0216	cluster2	Chr1	35215810	35216432	-	0.0419997	15.1512	20.52	12.42	2.19	0	CPE	0.610574	3.19797	0.8	7.52	0	2.74	unsig	0.345308	4.12968	6.47	12.66	1.88	2.75	unsig	NA	0.171232	0	0	0	1.88	unsig	0	0	0.0225977	0.0353337
OsCHET0217	cluster8	Chr1	35485010	35485084	+	4.68e-34	0.049	9	10	193	189	SNE	0.158203	0.552	23	29	46	49	unsig	0.396129	0.477	6	6	15	11	unsig	0.00945415	3.442	33	33	10	10	CPE	9.215	19.57	16.005	81.34
OsCHESNO0218	cluster2	Chr1	35764752	35764899	-	1.02e-87	5.094	2117	2147	401	434	CPE	3.01e-38	1.486	41890	41260	28454	27487	CPE	1.22e-32	2.077	39396	42218	18795	20491	CPE	1.96e-68	0.395	3352	3206	8396	8202	SNE	627.925	1344.36	647.705	873.105
OsCHELIN0219	cluster7	Chr1	36024709	36027113	+	0.00141271	1.8108	473.72	393.77	201.88	276.9	CPE	0.00477616	1.64245	224.79	251.83	125.21	167.01	CPE	0.000132979	2.02447	343.75	374.51	197.9	156.99	CPE	0.474804	1.44947	98.89	51.61	20.79	81.86	unsig	4.25668	0.108123	0	0	TE_repeat
OsCHELIN0220	cluster3	Chr1	36047827	36048583	+	0.00118047	107.105	14.92	27.49	0	0	CPE	0.221412	4.99666	12.85	7.52	3.79	0	unsig	0.603061	4.6041	8.62	0	1.88	0	unsig	0.0978792	43.7442	0	17.83	0	0	unsig	0.3377	0.203848	0.0557927	0.0233691	TE_repeat
OsCHELIN0221	cluster5	Chr1	36049563	36050373	+	0.186662	3.97925	13.99	20.4	5.49	3.17	unsig	0.0182076	15.4342	16.06	16.91	1.9	0	CPE	NA	NA	0	0	0	0	unsig	NA	4.17601	1.69	0	0	0	unsig	0	0.0419773	0.0154908	0
OsCHENAT0222	cluster1	Chr1	36317886	36319222	-	1.69e-80	12.5125	1199.22	1224.76	93.26	100.4	CPE	1.23e-09	2.25235	370.11	373.99	170.74	158.79	CPE	0.000597013	1.52685	685.35	685.73	437.06	460.88	CPE	0.0647931	1.64171	161.44	154.83	67.57	123.26	unsig	0.714168	0.602188	0.720269	1.03537
OsCHELIN0223	cluster2	Chr1	37219969	37220179	-	0.0235864	13.4232	26.11	16.85	0	3.17	CPE	0.195708	1.97667	44.16	28.19	15.18	21.9	unsig	7.5e-08	6.92162	113.15	156.14	15.01	23.87	CPE	0.522677	1.35289	50.71	54.42	44.18	33.87	unsig	0	0.0537813	0	0	TE_repeat
OsCHELIN0224	cluster2	Chr1	37953520	37954199	+	0.00102007	3.17043	139.88	109.08	36.21	42.28	CPE	0.561881	2.36339	20.07	0	5.69	2.74	unsig	0.424955	2.45492	17.24	14.77	9.38	3.67	unsig	0.641031	1.58928	34.65	4.69	15.59	9.41	unsig	0.127151	0.0520614	0	0.0323719
OsCHESNO0225	cluster5	Chr1	38662461	38662694	-	0.94803	1.151	1	2	0	2	unsig	0.0157889	28.623	20	8	1	0	CPE	0.124176	4.173	9	18	6	1	unsig	0.827628	0.685	2	1	1	4	unsig	0	0.38	0.205	0
OsCHELIN0226	cluster1	Chr1	39461286	39461637	+	0.00220483	95.5682	12.12	25.72	0	0	CPE	NA	0.0554491	0	0	5.69	0	unsig	NA	NA	0	0	0	0	unsig	NA	NA	0	0	0	0	unsig	0	0	0	0
OsCHELIN0227	cluster3	Chr1	39693220	39694046	-	1.18e-36	7.05225	1413.7	979.98	139.34	199.75	CPE	0.253848	1.53444	62.62	59.2	36.04	43.8	unsig	0.914942	1.12	23.71	43.25	51.58	8.26	unsig	0.0338018	2.77978	70.15	82.57	46.78	9.41	CPE	0.506573	0.29514	0.367749	0.128726	TE_repeat
OsCHELIN0228	cluster2	Chr1	39727370	39727735	+	0.0145618	61.9439	12.12	12.42	0	0	CPE	NA	NA	0	0	0	0	unsig	NA	18.9274	6.47	0	0	0	unsig	NA	0.704367	0.85	0	1.3	0	unsig	0.225991	0	0	0
OsCHELIN0229	cluster4	Chr1	39867486	39867703	+	1.11e-08	2.22866	742.29	742.3	288.55	377.31	CPE	9.48e-05	1.55463	484.11	469.83	291.2	324.43	CPE	0.000329126	1.71675	488.15	574.96	332.95	286.44	CPE	1.12e-11	2.42932	486.01	507.65	218.32	191.95	CPE	0.19831	0.0582845	0	0.0604021	TE_repeat
OsCHELIN0230	cluster3	Chr1	40620073	40621626	+	0.000142747	4.12869	125.89	128.6	40.59	21.14	CPE	0.172904	1.97191	47.37	31.01	21.82	17.8	unsig	0.203017	1.38309	195.05	243.7	154.75	162.5	unsig	0.0418461	3.02382	57.48	74.13	38.99	5.65	CPE	0.0830171	0	0.187176	0.123351	TE_repeat
OsCHENAT0231	cluster6	Chr1	40706429	40707084	-	0.672469	3.02916	4.66	1.77	0	2.11	unsig	0.00927544	4.10622	40.14	32.89	9.49	8.21	CPE	0.252406	2.37857	26.94	32.7	14.07	11.02	unsig	0.499281	0.773555	52.4	65.68	79.27	73.39	unsig	0	0	0	0
OsCHELIN0232	cluster8	Chr1	40810237	40811604	+	0.0396401	2.92902	58.75	57.65	16.46	23.25	CPE	0.35165	2.48837	12.85	13.16	3.79	6.84	unsig	0.675018	3.18951	20.47	52.75	0	22.95	unsig	0.00234383	26.7618	36.35	19.71	0	1.88	CPE	2.00127	0.229928	0.605931	1.51258	TE_repeat
OsCHELIN0233	cluster8	Chr1	40950249	40950523	+	0.948742	1.14471	5.6	1.77	2.19	4.23	unsig	0.655369	1.991	1.61	12.22	2.85	4.11	unsig	0.379365	2.63239	14.01	25.32	13.13	1.84	unsig	0.0323875	50.0885	10.99	9.38	0	0	CPE	0	0	0	0	TE_repeat
OsCHESNO0234	cluster2	Chr1	41010331	41010446	-	0	4.733	140248	135274	27900	30306	CPE	0	3.995	617427	616470	157676	151153	CPE	4.13e-67	3.16	434969	506330	143413	154484	CPE	3.58e-09	0.706	60603	71405	92712	94191	SNE	14439.9	17053.8	14753.6	9643.1
OsCHESNO0235	cluster1	Chr1	41010580	41010655	-	1.4e-167	4.74	8819	7942	1857	1684	CPE	1.22e-122	0.432	35794	33837	77321	83797	SNE	2.71e-78	0.348	31208	29912	86279	89216	SNE	9.06e-67	0.422	8331	8426	19238	20492	SNE	1904.37	3172.98	1631.14	1655.34
OsCHESNO0236	cluster2	Chr1	41135893	41135971	+	3.64e-48	1.889	35058	35382	19773	17525	CPE	1.58e-10	0.806	313918	312233	371966	404508	SNE	0.27707	1.08	445312	452419	403402	428050	unsig	6.04e-173	0.259	11135	11536	42749	44856	SNE	5403.59	35149.7	20133.6	7869.93
OsCHESNO0237	cluster2	Chr1	41136534	41136617	+	3.21e-124	3.05	8000	8212	2691	2626	CPE	2.76e-129	2.043	576862	588222	278371	291776	CPE	5.31e-59	2.686	546867	576424	198083	220130	CPE	4.11e-13	0.615	13402	14285	24926	20110	SNE	879.665	27553.3	17210.8	4770.83
OsCHESNO0238	cluster1	Chr1	41138980	41139063	+	3.15e-60	2.085	7811	7835	3817	3688	CPE	3.74e-84	0.548	125007	121919	218839	231732	SNE	6.28e-12	0.678	118908	118028	170469	178739	SNE	2.43e-09	0.676	1479	1527	2193	2254	SNE	1305.12	8880.97	8812.94	882.085
OsCHENAT0239	cluster1	Chr1	41300915	41302233	-	1.03e-19	3.67847	771.19	752.06	230.4	183.9	CPE	0.0274172	1.39913	287.41	277.2	192.56	212.18	CPE	0.149396	1.51664	162.72	206.77	101.29	142.3	unsig	0.299085	1.50257	95.51	60.05	42.88	60.22	unsig	0	0	0	0
OsCHESNO0240	cluster5	Chr1	41453905	41454034	+	NA	NA	0	0	0	0	unsig	6.37e-09	9.994	89	82	6	11	CPE	0.0536895	2.423	38	34	14	16	unsig	0.503909	1.757	7	12	6	5	unsig	0.05	0.745	1.585	1.29
OsCHESNO0241	cluster5	Chr1	41484878	41485007	+	NA	NA	0	0	0	0	unsig	6.37e-09	9.994	89	82	6	11	CPE	0.0536895	2.423	38	34	14	16	unsig	0.503909	1.757	7	12	6	5	unsig	0.05	0.745	1.585	1.29
OsCHELIN0242	cluster1	Chr1	42058124	42058840	+	0.168889	27.1172	1.87	8.87	0	0	unsig	7.1e-14	2.76667	386.97	389.96	132.8	149.21	CPE	NA	2.25965	0	2.11	0.94	0	unsig	NA	NA	0	0	0	0	unsig	0	0	0	0	TE_repeat
OsCHELIN0243	cluster8	Chr1	42487940	42489055	+	0.443834	1.52303	44.76	54.99	27.43	38.05	unsig	0.00679584	2.20028	113.2	83.63	49.32	39.7	CPE	0.0199124	2.35956	129.31	103.39	63.78	34.89	CPE	0.000781752	2.54129	195.25	128.55	81.87	47.05	CPE	0	0	0	0.0591744	TE_repeat
OsCHENAT0244	cluster8	Chr10	119294	121375	-	0.000274499	5.14239	124.96	86.91	30.72	10.57	CPE	7.73e-14	4.06013	276.18	235.86	70.19	54.76	CPE	0.000426441	25.9245	23.71	48.53	1.88	0.92	CPE	0.0514857	44.2716	6.76	11.26	0	0	unsig	0.305519	0.121215	0.0405717	0.0127453	TE_repeat
OsCHENAT0245	cluster4	Chr10	121440	122840	-	0.026576	7.60587	35.44	29.27	0	8.46	CPE	0.00551661	2.85827	69.85	56.38	24.66	19.16	CPE	NA	1.14896	2.16	0	1.88	0	unsig	0.641031	8.33235	3.38	0	0	0	unsig	0.406704	0.343381	0.0670967	0.0063135	TE_repeat
OsCHELIN0246	cluster5	Chr10	150535	152368	-	NA	NA	0	0	0	0	unsig	8.01e-07	9.44626	63.42	78.93	11.38	2.74	CPE	0.86735	0.585478	4.31	0	0	7.34	unsig	NA	4.17601	1.69	0	0	0	unsig	0	0.050981	0	0.00717975	TE_repeat
OsCHENAT0247	cluster8	Chr10	154490	157719	-	NA	0.413643	0	1.77	2.19	2.11	unsig	5.27e-46	3.43161	1201.04	1029.87	327.25	323.06	CPE	0.0205018	2.87927	133.62	84.4	16.88	58.76	CPE	0.00153062	3.65733	65.93	78.82	15.59	23.52	CPE	0	0.0800911	0.0134293	0.0154367	TE_repeat
OsCHELIN0248	cluster8	Chr10	166129	166806	+	NA	NA	0	0	0	0	unsig	0.265881	5.97105	5.62	9.4	0	2.74	unsig	0.00091119	11.0215	38.79	43.25	5.63	1.84	CPE	1.47e-08	12.0892	107.35	84.45	3.9	11.29	CPE	0	0.0167372	0.0763531	0.0913222
OsCHELIN0249	cluster2	Chr10	1014079	1017345	-	5.34e-05	2.26324	470.92	327.25	157.99	194.47	CPE	0.280836	1.38816	82.69	110.88	60.71	79.4	unsig	0.316639	1.43531	122.85	113.94	71.28	93.64	unsig	0.723315	1.11237	125.1	125.74	128.65	97.86	unsig	1.11297	0.0464323	0.156382	0.11439	TE_repeat
OsCHELIN0250	cluster8	Chr10	1640940	1641589	-	NA	NA	0	0	0	0	unsig	0.0357588	2.78812	44.96	35.71	15.18	13.69	CPE	0.0491341	3.85533	42.03	29.54	9.38	9.18	CPE	NA	6.46805	1.69	0.94	0	0	unsig	0.0181786	0.300227	0.233587	0.0544321	TE_repeat
OsCHELIN0251	cluster1	Chr10	2275920	2276472	-	0.182863	9.01803	12.12	7.09	0	2.11	unsig	0.0477212	3.97185	17.66	32.89	4.74	8.21	CPE	0.00780441	3.83903	62.5	65.41	11.25	22.03	CPE	0.17256	4.73894	27.05	5.63	5.2	1.88	unsig	1.59167	1.16618	1.75785	0.366073	TE_repeat
OsCHENAT0252	cluster8	Chr10	3030621	3032083	-	0.939096	0.950648	51.29	27.49	38.4	44.39	unsig	0.184507	1.26102	257.71	224.58	188.76	194.38	unsig	0.779693	1.09183	197.2	278.51	201.65	234.11	unsig	0.044912	1.53386	175.81	214.88	123.45	130.79	CPE	0.129926	0.510166	0.32029	0.116603	TE_repeat
OsCHELIN0253	cluster3	Chr10	3032736	3033663	-	0.00788623	10.906	38.23	20.4	2.19	3.17	CPE	0.846364	1.0926	51.38	54.5	42.68	54.76	unsig	0.163813	1.99896	49.57	80.18	30.95	33.97	unsig	0.500144	4.91801	77.76	75.07	31.19	0	unsig	0.436045	0.736008	0.394911	0.322991	TE_repeat
OsCHELIN0254	cluster2	Chr10	3068494	3071149	+	0.0493183	1.66679	203.29	199.54	137.14	104.63	CPE	0.338302	1.23441	159.76	200.15	158.41	131.41	unsig	0.384075	1.36044	127.16	168.8	133.18	84.46	unsig	0.987687	1.00695	116.64	79.76	133.85	63.04	unsig	0.828127	0.462643	0.276828	0.198071
OsCHELIN0255	cluster4	Chr10	3409966	3411115	+	0.0459909	4.14468	55.95	43.46	21.94	2.11	CPE	0.776616	1.14689	48.97	43.22	36.99	43.8	unsig	0.65048	2.29098	2.16	12.66	1.88	4.59	unsig	0.394487	17.5351	3.38	3.75	0	0	unsig	4.09682	4.27428	2.72997	0.8862
OsCHENAT0256	cluster3	Chr10	3553035	3558115	-	0.00397036	85.891	25.18	8.87	0	0	CPE	1.31e-07	12.1626	75.47	63.9	3.79	8.21	CPE	1.55e-10	8.83598	198.28	161.41	11.25	29.38	CPE	1.17e-66	31.0476	720.99	655.91	15.59	27.29	CPE	0.0154851	0.0226012	0.0135557	0.0830873
OsCHENAT0257	cluster3	Chr10	3560737	3563155	-	0.155245	27.7728	7.46	3.55	0	0	unsig	0.00201935	7.42932	32.92	31.95	5.69	2.74	CPE	7.36e-05	7.91376	92.67	69.63	16.88	3.67	CPE	6.55e-15	12.6331	154.68	161.4	11.7	13.17	CPE	0.0828063	0.0613467	0.0945534	0.189561
OsCHENAT0258	cluster7	Chr10	3570581	3571815	-	NA	1.68241	2.8	0.89	2.19	0	unsig	NA	8.93041	0	3.76	0	0	unsig	0.029156	18.9786	28.02	7.38	1.88	0	CPE	0.537676	1.89052	6.76	28.15	13	5.65	unsig	0.0508751	0.0914947	0.0952333	0.200053
OsCHELIN0259	cluster8	Chr10	3575018	3576875	-	0.771477	1.66254	7.46	7.09	8.78	0	unsig	0.471221	4.56015	6.42	2.82	1.9	0	unsig	0.349206	2.92286	10.78	24.26	1.88	10.1	unsig	6.92e-05	166.008	52.4	15.01	0	0	CPE	0.124869	0.0930754	0.252151	0.362408
OsCHELIN0260	cluster2	Chr10	3720393	3721296	-	0.00922021	70.4732	8.39	19.51	0	0	CPE	NA	3.85936	1.61	0	0	0	unsig	0.0293949	56.1605	8.62	10.55	0	0	CPE	NA	NA	0	0	0	0	unsig	0.0392127	0	0	0	TE_repeat
OsCHENAT0261	cluster2	Chr10	3736485	3738834	-	6.48e-09	2.7926	451.34	415.05	160.18	150.08	CPE	0.0349345	1.94583	90.72	84.57	55.96	32.85	CPE	0.862172	0.731906	10.78	7.38	0	24.79	unsig	NA	NA	0	0	0	0	unsig	1.76422	0.280615	0.0560389	0	TE_repeat
OsCHELIN0262	cluster3	Chr10	4543587	4547605	+	0.000200992	2.55941	233.13	258.96	117.4	75.04	CPE	0.0930637	1.25708	351.64	358.95	276.98	288.84	unsig	0.0975915	1.47996	218.75	315.44	184.77	176.27	unsig	3.69e-06	2.34392	314.43	259.92	140.35	106.32	CPE	0.648719	0.424251	0.16483	0.117011	TE_repeat
OsCHELIN0263	cluster2	Chr10	4758912	4759769	+	0.0105519	7.57285	27.98	37.25	4.39	4.23	CPE	NA	3.85936	1.61	0	0	0	unsig	NA	NA	0	0	0	0	unsig	NA	NA	0	0	0	0	unsig	2.6003	0.184601	0.0292844	0.133085	TE_repeat
OsCHESNO0264	cluster2	Chr10	4762214	4762342	+	0.00021142	20.356	56	45	5	0	CPE	1.56e-08	7.778	97	88	15	8	CPE	0.001728	2.554	83	75	32	30	CPE	0.491657	0.401	3	1	8	1	unsig	5.445	0.195	2.74	0
OsCHESNO0265	cluster1	Chr10	4762677	4762770	+	0.00291227	7.174	33	37	5	5	CPE	0.199223	1.763	46	41	21	28	unsig	0.843018	1.129	33	34	29	30	unsig	0.195232	0.416	9	5	11	22	unsig	5.73	3.495	2.315	2.145
OsCHELIN0266	cluster4	Chr10	4789203	4789664	+	0.00304464	5.69027	52.22	58.53	13.17	6.34	CPE	0.464534	1.5876	29.7	26.31	23.71	10.95	unsig	0.852902	0.781809	11.85	8.44	11.25	14.69	unsig	0.285083	22.1377	3.38	5.63	0	0	unsig	2.89209	1.57076	1.21753	0.370952
OsCHELIN0267	cluster5	Chr10	5527314	5528848	+	0.0599129	9.11008	13.06	25.72	0	4.23	unsig	0.018598	47.2032	4.82	15.03	0	0	CPE	0.906413	0.929299	49.57	88.62	90.04	58.76	unsig	0.701749	0.724332	9.3	21.58	16.89	25.41	unsig	0.166724	0.325222	0.279669	0.264285	TE_repeat
OsCHELIN0268	cluster1	Chr10	5778307	5779162	+	0.043755	46.4712	13.99	4.43	0	0	CPE	0.662387	0.715912	16.86	11.28	22.77	16.43	unsig	0.863954	0.839962	22.63	14.77	20.63	23.87	unsig	0.797412	1.18982	38.04	22.52	28.59	22.58	unsig	0.082493	0.0413572	0.0951396	0.0153828	TE_repeat
OsCHELIN0269	cluster1	Chr10	6036617	6037018	+	0.0282661	54.2333	3.73	17.74	0	0	CPE	NA	NA	0	0	0	0	unsig	NA	2.29982	4.31	0	1.88	0	unsig	0.720818	0.335883	2.54	0	0	7.53	unsig	0.362048	0.267571	0.128775	0.219532
OsCHELIN0270	cluster4	Chr10	6131673	6134341	+	2.92e-09	1.67911	1573.16	1484.61	921.61	899.41	CPE	4.45e-13	1.58299	1301.4	1332.44	847.05	814.5	CPE	2.3e-17	1.64908	2915.98	2830.48	1711.66	1772.82	CPE	4.83e-17	1.74712	1793.59	1702.17	946.04	1051.01	CPE	5.05567	4.91403	6.42497	1.91532
OsCHELIN0271	cluster1	Chr10	6206606	6207786	-	0.00657971	6.78556	34.5	46.12	7.68	4.23	CPE	NA	NA	0	0	0	0	unsig	0.791402	0.572511	4.31	2.11	9.38	1.84	unsig	NA	NA	0	0	0	0	unsig	0.109578	0.00960868	0	0.0074896	TE_repeat
OsCHELIN0272	cluster6	Chr10	6351783	6353169	-	0.00100378	5.1295	86.72	62.97	18.65	10.57	CPE	NA	3.85936	1.61	0	0	0	unsig	NA	NA	0	0	0	0	unsig	NA	NA	0	0	0	0	unsig	0.395619	0	0	0	TE_repeat
OsCHELIN0273	cluster8	Chr10	6650442	6651080	-	0.516279	0.140218	0.93	0	6.58	0	unsig	NA	NA	0	0	0	0	unsig	0.000402427	7.72919	38.79	83.34	10.32	5.51	CPE	0.000382828	118.573	21.98	26.27	0	0	CPE	0	0	0.0196604	0.0138423	TE_repeat
OsCHENAT0274	cluster4	Chr10	6864487	6866421	+	0.0471774	2.909	49.42	62.97	15.36	23.25	CPE	0.00845796	1.542	238.44	239.61	156.51	153.32	CPE	2.41e-05	2.39946	266.17	281.68	118.17	110.17	CPE	2.16e-06	3.13949	191.87	156.7	59.78	51.75	CPE	0.170519	0.322427	0.231162	0.0766394	TE_repeat
OsCHELIN0275	cluster5	Chr10	6939525	6941835	+	0.631706	1.36498	53.15	37.25	49.37	16.91	unsig	2.99e-07	3.83306	149.33	174.78	26.56	60.23	CPE	6.45e-05	2.39543	282.33	374.51	166.01	108.33	CPE	4.96e-07	2.84575	218.07	240.22	93.56	68.69	CPE	0.125835	0.154155	0.225781	0.0800295	TE_repeat
OsCHELIN0276	cluster6	Chr10	7350793	7353754	-	0.294257	2.70743	11.19	32.81	12.07	4.23	unsig	5.89e-05	3.45783	101.16	94.91	35.1	20.53	CPE	0.423834	1.79573	32.33	32.7	19.7	16.53	unsig	0.039898	2.21145	66.77	77.88	27.29	37.64	CPE	0.0225738	0.127478	0.023765	0.0445906	TE_repeat
OsCHENAT0277	cluster4	Chr10	7422976	7424545	-	6.08e-11	22.664	158.53	109.08	3.29	8.46	CPE	1.11e-05	3.81599	122.83	128.73	47.43	16.43	CPE	0.0266055	4.79382	29.1	42.2	9.38	5.51	CPE	0.0793445	38.802	10.14	5.63	0	0	unsig	0.488302	0.0974234	0.0998838	0
OsCHENAT0278	cluster7	Chr10	7424757	7425339	-	0.047127	7.66486	27.98	22.17	6.58	0	CPE	0.000341149	16.1381	42.55	26.31	3.79	0	CPE	0.191238	28.2028	6.47	3.16	0	0	unsig	NA	4.59217	0	1.88	0	0	unsig	0.593713	0.405599	0.0482963	0
OsCHENAT0279	cluster2	Chr10	7431330	7432009	-	0.0053859	2.55046	136.15	121.5	43.89	57.07	CPE	0.831933	0.809611	4.82	18.79	15.18	13.69	unsig	0.82832	0.656404	2.16	6.33	3.75	9.18	unsig	NA	NA	0	0	0	0	unsig	2.65707	0.666102	0.223281	0.0130077	TE_repeat
OsCHELIN0280	cluster3	Chr10	7494899	7496036	-	0.116639	3.23875	42.9	23.06	6.58	13.74	unsig	0.3762	0.165702	1.61	0	1.9	8.21	unsig	0.79599	1.561	8.62	14.77	15.01	0	unsig	0.0137588	2.12615	101.43	102.28	46.78	48.93	CPE	0.0172226	0	0	0.0504339	TE_repeat
OsCHENAT0281	cluster2	Chr10	7539139	7544901	+	2.15e-08	2.08947	763.73	687.32	345.6	348.77	CPE	0.465929	1.19926	176.62	127.79	127.11	127.31	unsig	0.000687116	1.66834	482.76	482.12	304.82	273.59	CPE	0.000215072	1.34861	1068.38	1033.12	778.4	780.03	CPE	0.700349	0.339285	0.457441	0.279247	TE_repeat
OsCHELIN0282	cluster6	Chr10	7620300	7621407	-	0.952046	1.13265	5.6	1.77	4.39	2.11	unsig	5.62e-18	2.7883	582.06	539.37	223.86	175.22	CPE	1.51e-08	1.67945	1192.9	1204.78	694.04	733.55	CPE	0.139611	0.0271441	0	0	2.6	9.41	unsig	0	0.516555	0.684586	0	TE_repeat
OsCHELIN0283	cluster7	Chr10	7939379	7939672	-	NA	0.0763101	0	0	4.39	0	unsig	0.341509	0.331412	0	9.4	7.59	20.53	unsig	0.000312461	143.618	23.71	25.32	0	0	CPE	0.381852	0.472286	16.9	4.69	15.59	30.11	unsig	0	0	0	0
OsCHENAT0284	cluster8	Chr10	8054365	8055077	+	NA	NA	0	0	0	0	unsig	0.549232	3.55734	7.23	1.88	0	2.74	unsig	0.513259	3.69626	5.39	8.44	3.75	0	unsig	0.0401048	5.125	26.2	27.21	2.6	7.53	CPE	0	0	0	0	TE_repeat
OsCHELIN0285	cluster8	Chr10	8324923	8325262	-	NA	NA	0	0	0	0	unsig	NA	14.0853	4.01	1.88	0	0	unsig	0.303632	6.50981	2.16	15.82	0	2.75	unsig	0.00841693	68.487	10.99	16.89	0	0	CPE	0	0	0	0.234138	TE_repeat
OsCHENAT0286	cluster1	Chr10	8401389	8404179	+	0.300002	18.3696	3.73	3.55	0	0	unsig	0.742745	1.4879	12.85	5.64	5.69	6.84	unsig	0.0146977	2.43223	118.54	104.44	34.7	56.92	CPE	7.09e-06	3.68275	119.18	141.69	40.28	31.05	CPE	0.0239569	0.0263417	0.0763637	0.0663377	TE_repeat
OsCHELIN0287	cluster1	Chr10	8511905	8513202	-	0.0981378	34.1705	4.66	8.87	0	0	unsig	0.00705924	3.83456	44.16	38.53	9.49	12.32	CPE	0.781173	1.27717	17.24	44.31	22.51	25.71	unsig	NA	NA	0	0	0	0	unsig	0.0364133	0.148252	0.0507286	0	TE_repeat
OsCHENAT0288	cluster5	Chr10	8516132	8518882	-	4.21e-07	0.302749	93.25	72.72	301.72	246.25	SNE	8.92e-06	1.57738	555.56	547.82	352.86	346.33	CPE	0.00187247	1.48384	691.82	852.42	506.46	534.33	CPE	NA	NA	0	0	0	0	unsig	3.34536	14.7324	11.3978	0	TE_repeat
OsCHELIN0289	cluster2	Chr10	8516957	8517448	-	0.000682032	6.3224	51.29	97.55	6.58	16.91	CPE	0.109214	1.75803	70.65	62.02	36.04	39.7	unsig	0.353739	1.67329	60.35	48.53	38.45	26.62	unsig	NA	NA	0	0	0	0	unsig	9.33295	24.0314	61.9092	0.0359561	TE_repeat
OsCHENAT0290	cluster1	Chr10	8553846	8556307	+	0.000224041	3.64776	151.07	141.01	53.76	26.42	CPE	0.557551	1.23076	73.86	73.29	56.91	62.97	unsig	0.268291	1.52203	89.44	126.6	71.28	70.69	unsig	0.520336	1.20632	122.56	120.11	97.46	103.5	unsig	0.643844	0.404595	0.387002	0.352203
OsCHENAT0291	cluster3	Chr10	8556515	8558215	+	0.0548517	4.23438	45.69	23.06	10.97	5.28	unsig	0.0383984	3.45181	41.75	27.25	15.18	4.11	CPE	0.530569	1.48053	44.18	46.42	28.14	33.05	unsig	0.0559586	3.49267	43.11	35.66	19.49	3.76	unsig	0.0323619	0.0781748	0.00827652	0.0233412	TE_repeat
OsCHELIN0292	cluster8	Chr10	8640669	8641198	-	0.809866	0.438876	1.87	0	0	4.23	unsig	NA	3.85936	1.61	0	0	0	unsig	0.466773	0.167051	2.16	0	0	12.85	unsig	0.0329346	14.8229	22.82	12.2	2.6	0	CPE	0	0	0	0.0166891	TE_repeat
OsCHELIN0293	cluster5	Chr10	8828856	8831054	-	0.668375	2.92741	9.33	0	0	3.17	unsig	0.104907	28.0641	2.41	9.4	0	0	unsig	0.0301363	18.7644	7.54	27.43	1.88	0	CPE	0.470547	15.0136	4.23	1.88	0	0	unsig	0.123203	0.0276552	0.0448152	0	TE_repeat
OsCHENAT0294	cluster1	Chr10	8873846	8880497	+	NA	13.8861	3.73	1.77	0	0	unsig	0.629589	0.35934	3.21	0	7.59	1.37	unsig	4.33e-07	2.62912	315.74	328.1	118.17	126.7	CPE	0.563379	0.368871	1.69	3.75	13	1.88	unsig	0	0.00854665	0.20805	0.0148518	TE_repeat
OsCHENAT0295	cluster7	Chr10	8881433	8883088	+	NA	2.27883	0	0.89	0	0	unsig	NA	0.957051	0	1.88	1.9	0	unsig	0.00750849	7.66931	36.64	34.81	7.5	1.84	CPE	NA	4.17601	1.69	0	0	0	unsig	0	0	0	0
OsCHELIN0296	cluster2	Chr10	9197557	9199092	-	0.022939	18.0072	25.18	13.3	0	2.11	CPE	0.000539808	4.78367	84.3	43.22	18.97	6.84	CPE	0.013961	2.86173	84.05	97.06	43.14	20.2	CPE	0.587203	0.619029	6.76	17.83	20.79	18.82	unsig	0.189326	0.120545	0.0877098	0.0429939	TE_repeat
OsCHELIN0297	cluster5	Chr10	9211946	9212682	-	NA	NA	0	0	0	0	unsig	0.0419108	20.4827	14.45	9.4	0	1.37	CPE	0.561539	2.12537	18.32	7.38	7.5	4.59	unsig	NA	NA	0	0	0	0	unsig	0	0.0671179	0	0
OsCHELIN0298	cluster1	Chr10	9898903	9899203	+	0.0158576	35.1743	14.92	23.06	1.1	0	CPE	0.97193	1.09349	4.82	0.94	0	5.48	unsig	0.374257	4.89066	3.23	14.77	0	3.67	unsig	NA	NA	0	0	0	0	unsig	8.8369	4.33176	5.86826	2.10582	TE_repeat
OsCHENAT0299	cluster8	Chr10	9990350	9993041	+	0.834357	1.48272	2.8	9.76	0	8.46	unsig	0.00232035	3.268	57	68.6	22.77	15.06	CPE	0.763008	1.68567	9.7	7.38	0.94	9.18	unsig	0.626635	9.20428	0	3.75	0	0	unsig	0.0212048	0.074126	0.0367942	0	TE_repeat
OsCHELIN0300	cluster8	Chr10	10045824	10046282	+	NA	4.69721	1.87	0	0	0	unsig	0.206849	20.471	4.82	3.76	0	0	unsig	NA	18.8017	4.31	2.11	0	0	unsig	0.00174049	92.8525	23.67	14.08	0	0	CPE	0	0.123615	0.0273704	0	TE_repeat
OsCHENAT0301	cluster8	Chr10	10051549	10052004	+	NA	2.33727	0.93	0	0	0	unsig	0.941812	1.2119	0	5.64	1.9	2.74	unsig	0.677191	3.43074	4.31	2.11	1.88	0	unsig	0.0236542	55.4715	16.9	5.63	0	0	CPE	0	0	0.0551009	0
OsCHELIN0302	cluster6	Chr10	10306569	10306944	-	0.3253	2.26008	40.1	24.83	3.29	25.37	unsig	4.8e-05	2.75866	142.1	134.37	38.89	62.97	CPE	0.117798	2.31931	52.8	52.75	25.32	20.2	unsig	0.587453	0.0847876	0	0	3.9	0	unsig	0.334206	2.04481	0.616371	0
OsCHELIN0303	cluster8	Chr10	10307210	10309898	-	1.48e-05	4.77782	151.07	135.69	19.75	40.16	CPE	3.1e-24	3.90714	481.7	434.12	115.72	119.09	CPE	0.00103387	3.14057	114.23	133.98	49.71	29.38	CPE	0.557752	13.8168	0	5.63	0	0	unsig	1.27546	4.02719	1.47277	0.00986822
OsCHELIN0304	cluster1	Chr10	10418580	10419172	+	0.000554279	123.014	16.79	31.93	0	0	CPE	NA	NA	0	0	0	0	unsig	NA	NA	0	0	0	0	unsig	NA	4.17601	1.69	0	0	0	unsig	0.019926	0.0834164	0	0	TE_repeat
OsCHELIN0305	cluster8	Chr10	10551318	10551857	+	NA	NA	0	0	0	0	unsig	0.399478	4.65358	8.03	3.76	0	2.74	unsig	0.32761	4.38984	18.32	6.33	5.63	0	unsig	2.16e-08	38.6437	76.07	88.2	0	3.76	CPE	0	0	0	0.236954	TE_repeat
OsCHELIN0306	cluster8	Chr10	10551935	10553063	+	NA	NA	0	0	0	0	unsig	0.333423	3.89209	3.21	16.91	0	5.48	unsig	0.0717855	5.93109	29.1	26.37	9.38	0	unsig	1.27e-08	515.189	89.6	120.11	0	0	CPE	0	0.0100512	0.0374093	0.0898313	TE_repeat
OsCHET0307	cluster8	Chr10	10802996	10803081	+	5.88e-48	0.012	3	3	280	263	SNE	0.752422	0.544	1	2	4	2	unsig	NA	0.405	1	0	2	1	unsig	3.12e-20	14.166	160	170	11	12	CPE	29.97	3.07	3.57	185.445
OsCHET0308	cluster8	Chr10	10806660	10806738	-	9.19e-39	0.013	2	3	222	203	SNE	0.900255	0.74	1	1	2	1	unsig	NA	NA	0	0	0	0	unsig	0.000381677	6.875	30	37	5	5	CPE	18.535	1.755	0.905	9.735
OsCHET0309	cluster8	Chr10	10813807	10813881	-	1.64e-53	0.004	2	2	531	430	SNE	NA	0.545	0	1	1	1	unsig	0.688325	0.516	2	3	4	5	unsig	1.3e-41	22.515	331	364	17	13	CPE	7.97	2.605	1.105	340.72
OsCHET0310	cluster8	Chr10	10815017	10815109	-	6.09e-210	0.009	13	12	1331	1409	SNE	0.136604	0.248	3	3	12	14	unsig	0.464706	0.33	2	2	5	5	unsig	1.15e-63	11.898	621	605	49	55	CPE	74.135	6.43	10.62	725.14
OsCHET0311	cluster8	Chr10	10819455	10819528	+	1.12e-128	0.01	9	7	755	855	SNE	0.432942	0.423	2	5	9	8	unsig	0.413405	0.516	6	9	17	12	unsig	2.91e-184	19.143	1857	1946	98	100	CPE	37.78	23.63	13.31	1274.66
OsCHET0312	cluster8	Chr10	10819955	10820033	-	1.02e-167	0.032	30	31	959	949	SNE	0.259582	0.586	24	20	38	38	unsig	0.0010363	0.266	11	21	74	45	SNE	0	18.751	4439	4884	251	245	CPE	20.76	30.585	6.975	2007.33
OsCHET0313	cluster8	Chr10	10822178	10822254	+	0.00045439	0.008	0	0	8	12	SNE	NA	0.362	0	1	2	1	unsig	NA	0.526	0	0	0	1	unsig	0.03797	7.899	12	11	2	1	CPE	0.13	0.38	0.2	3.26
OsCHET0314	cluster8	Chr10	10822767	10822844	+	0	0.01	78	74	8067	7492	SNE	0.084228	0.402	13	14	33	33	unsig	0.650919	0.646	5	11	14	10	unsig	1.96e-140	22.132	1298	1380	61	60	CPE	349.305	37.775	10.655	939.655
OsCHET0315	cluster8	Chr10	10822901	10822989	+	2.03e-38	0.011	2	4	267	187	SNE	0.130769	0.164	1	2	14	6	unsig	NA	0.124	0	0	2	1	unsig	5.95e-10	4.902	120	135	28	24	CPE	11.16	1.7	1.475	67.055
OsCHET0316	cluster8	Chr10	10823353	10823429	+	0	0.003	24	26	8022	8802	SNE	NA	2.086	0	2	0	1	unsig	NA	4.587	0	2	0	0	unsig	3.8e-10	10.732	73	95	7	8	CPE	292.995	0.875	2.425	104.335
OsCHET0317	cluster8	Chr10	10825206	10825279	-	0.00162539	0.016	0	0	13	12	SNE	0.715874	0.448	1	1	2	3	unsig	0.892633	0.685	1	2	2	1	unsig	0.000217284	6.973	33	40	7	4	CPE	2.08	1.75	1.165	14.2
OsCHET0318	cluster8	Chr10	10843012	10843086	-	3.51e-69	0.009	4	3	409	462	SNE	0.79804	0.558	1	1	2	2	unsig	NA	0.405	1	0	2	1	unsig	6.91e-46	11.125	419	456	38	41	CPE	24.515	3.525	3.575	198.54
OsCHET0319	cluster8	Chr10	10851577	10851666	+	1.83e-30	0.025	4	4	145	164	SNE	0.411387	0.359	1	4	8	7	unsig	NA	0.56	2	0	2	1	unsig	2.48e-19	11.704	158	171	14	14	CPE	7.155	3.95	1.85	70.695
OsCHET0320	cluster8	Chr10	10871134	10871210	-	5.29e-10	0.022	1	1	53	39	SNE	0.870729	0.845	8	5	9	7	unsig	0.249811	0.267	2	3	11	6	unsig	8.03e-15	5.967	164	178	28	30	CPE	3.685	14.235	4.23	209.185
OsCHET0321	cluster8	Chr10	10871334	10871410	-	3.76e-13	0.004	0	0	106	106	SNE	0.560108	0.567	8	4	12	9	unsig	0.839387	0.635	1	3	3	3	unsig	7.29e-12	5.924	130	137	24	20	CPE	2.21	9.675	2.87	184.155
OsCHET0322	cluster8	Chr10	10888145	10888223	+	1.56e-85	0.025	12	11	436	487	SNE	0.0349861	0.298	8	10	30	30	SNE	0.920565	0.793	2	2	2	2	unsig	4.58e-21	11.985	172	189	15	16	CPE	20.39	15.22	8.865	177.33
OsCHET0323	cluster8	Chr10	10891801	10891886	-	5.88e-48	0.012	3	3	280	263	SNE	0.752422	0.544	1	2	4	2	unsig	NA	0.405	1	0	2	1	unsig	4.96e-20	14.041	158	169	11	12	CPE	29.915	3.07	3.57	185.015
OsCHET0324	cluster8	Chr10	10905974	10906052	+	3.12e-23	0.004	1	1	190	176	SNE	0.127442	0.165	1	2	9	10	unsig	NA	0.248	0	0	1	1	unsig	3.76e-07	6.865	64	69	10	10	CPE	6.47	12.76	2.63	64.1
OsCHELIN0325	cluster3	Chr10	11567439	11568082	-	0.00268277	91.1947	13.06	23.06	0	0	CPE	0.719697	1.50701	10.44	9.4	7.59	5.48	unsig	0.28352	5.75464	4.31	16.88	0	3.67	unsig	0.0292547	51.7389	13.52	7.51	0	0	CPE	0.542861	0.0747015	0.0195078	0.151083
OsCHESNO0326	cluster1	Chr10	11579611	11579709	+	1.22e-10	1.922	774	888	431	434	CPE	7.51e-56	0.632	60091	61857	95562	97475	SNE	2.03e-26	0.529	57345	52464	101451	105968	SNE	1.08e-106	0.35	10768	11283	31471	31441	SNE	146.885	2762.31	1996.68	3175.18
OsCHESNO0327	cluster1	Chr10	11579844	11579939	+	1.46e-29	3.848	792	786	227	185	CPE	0.00215336	1.144	12811	12518	10445	11691	unsig	0.431409	0.922	11629	9257	10719	11940	unsig	2.78e-15	0.639	3082	2940	4783	4642	SNE	120.205	822.93	378.3	494.195
OsCHELIN0328	cluster8	Chr10	11824720	11825195	+	NA	NA	0	0	0	0	unsig	0.0332352	13.8672	20.87	8.46	1.9	0	CPE	0.610496	0.419603	3.23	4.22	15.94	1.84	unsig	0.247707	24.0016	5.07	4.69	0	0	unsig	0	0	0.0527857	0
OsCHET0329	cluster8	Chr10	11987939	11988024	-	6.07e-07	0.046	1	2	21	49	SNE	0.949848	1.117	2	2	2	2	unsig	0.920298	1.195	4	3	5	1	unsig	0.0353304	17.895	9	9	0	1	CPE	4.865	3.48	15.485	16.51
OsCHELIN0330	cluster8	Chr10	12425599	12427437	-	NA	NA	0	0	0	0	unsig	0.280084	3.17451	13.65	15.03	8.54	0	unsig	1.43e-05	13.7542	40.95	86.51	3.75	5.51	CPE	2.81e-08	16.3107	119.18	58.18	5.2	5.65	CPE	0.0319727	0.034546	0.0434606	0.10773	TE_repeat
OsCHELIN0331	cluster5	Chr10	12427568	12428298	-	0.218344	22.853	3.73	5.32	0	0	unsig	0.00198782	77.1779	8.03	24.43	0	0	CPE	0.267203	12.6548	5.39	6.33	0	0.92	unsig	0.0933018	7.71955	5.07	32.84	5.2	0	unsig	0	0.0173817	0.019259	0.0602268	TE_repeat
OsCHELIN0332	cluster4	Chr10	12428894	12430190	-	0.235713	25.8668	10.26	0	0	0	unsig	0.0887631	4.95575	23.28	9.4	3.79	2.74	unsig	0.0991073	4.12631	36.64	24.26	1.88	12.85	unsig	0.000170613	141.007	42.26	15.01	0	0	CPE	0.136219	0.0262479	0.0592856	0.152904	TE_repeat
OsCHENAT0333	cluster5	Chr10	12431134	12433870	-	NA	8.96529	0	3.55	0	0	unsig	0.00215881	74.0438	10.44	20.67	0	0	CPE	0.00146589	6.68744	38.79	66.46	5.63	10.1	CPE	2.64e-09	7.89849	124.25	110.73	16.89	13.17	CPE	0.0244296	0.025869	0.0578491	0.169116	TE_repeat
OsCHELIN0334	cluster8	Chr10	12434601	12434924	-	NA	2.33727	0.93	0	0	0	unsig	0.234806	19.4556	1.61	6.58	0	0	unsig	NA	0.573221	1.08	0	1.88	0	unsig	0.00657784	71.7928	16.06	13.14	0	0	CPE	0	0	0	0	TE_repeat
OsCHELIN0335	cluster1	Chr10	12470858	12471532	-	NA	6.72657	0	2.66	0	0	unsig	0.00277896	2.65918	89.92	77.99	38.89	23.27	CPE	0.00449514	2.43814	132.54	139.26	63.78	47.74	CPE	0.877801	1.73952	2.54	1.88	2.6	0	unsig	0.163104	1.63994	1.74336	0.0457157	TE_repeat
OsCHELIN0336	cluster5	Chr10	12686927	12688138	-	NA	NA	0	0	0	0	unsig	0.0107473	6.16963	32.92	20.67	5.69	2.74	CPE	NA	0.209316	0	0	1.88	0	unsig	NA	4.17601	1.69	0	0	0	unsig	0.0420913	0.12508	0.0738089	0
OsCHENAT0337	cluster1	Chr10	12710779	12712029	+	0.215705	23.0711	5.6	3.55	0	0	unsig	0.0220043	3.6689	24.09	46.98	8.54	10.95	CPE	0.416164	2.37259	17.24	22.15	2.81	13.77	unsig	0.63881	3.71701	0	9.38	2.6	0	unsig	0.00944532	0.0181421	0.151495	0	TE_repeat
OsCHELIN0338	cluster2	Chr10	12765177	12767843	+	2.45e-07	2.77133	390.73	342.33	119.59	144.79	CPE	0.0347079	1.43092	256.1	220.82	167.89	165.64	CPE	0.00407265	2.26121	183.19	150.86	84.41	63.35	CPE	0.00614201	1.70615	241.74	205.5	132.55	129.85	CPE	0.454884	0.261377	0.0811687	0.210386	TE_repeat
OsCHESNO0339	cluster6	Chr10	12793799	12793906	+	0.935424	1.134	2	3	3	2	unsig	0.044285	1.301	425	440	355	310	CPE	2.24e-51	0.145	117	102	745	782	SNE	0.859466	0.735	2	1	2	2	unsig	0.505	13.14	10.505	2.145
OsCHESNO0340	cluster3	Chr10	12795204	12795287	+	0.551965	2.173	4	6	0	5	unsig	1.27e-08	2.037	477	458	237	221	CPE	0.000764947	0.563	150	122	237	250	SNE	NA	2.153	1	1	1	0	unsig	1.26	13.22	7.865	0
OsCHELIN0341	cluster5	Chr10	12796312	12803999	-	0.132024	1.23929	887.76	916.13	600.14	855.02	unsig	6.88e-22	3.19576	509.8	502.72	154.61	162.9	CPE	0.00378683	1.80598	349.14	281.68	195.08	154.24	CPE	0.0752709	1.54426	165.67	139.81	105.26	93.15	unsig	0.664769	0.623767	0.215345	0.0994684
OsCHESNO0342	cluster2	Chr10	12796893	12796974	+	0.319122	3.078	8	8	3	2	unsig	1.26e-19	2.099	1200	1144	544	572	CPE	0.211364	1.161	661	651	566	565	unsig	NA	0.487	1	0	1	1	unsig	0.965	51.855	62.585	0
OsCHESNO0343	cluster2	Chr10	12800093	12800175	+	0.646345	2.296	2	4	0	2	unsig	1.55e-07	1.817	704	640	325	413	CPE	1.76e-11	2.132	815	669	362	338	CPE	NA	0.65	0	1	2	0	unsig	0.71	31.915	40.05	0
OsCHESNO0344	cluster6	Chr10	12800556	12800637	+	0.920008	1.177	2	3	0	5	unsig	0.000190633	3.22	96	85	24	32	CPE	0.688739	0.805	31	28	31	42	unsig	NA	NA	0	0	0	0	unsig	0.255	3.585	4.18	0
OsCHESNO0345	cluster6	Chr10	12865216	12865301	+	0.815408	2.197	2	0	0	0	unsig	0.000103874	2.42	146	159	69	58	CPE	1.01e-08	0.446	198	159	405	403	SNE	0.819114	0.882	16	19	23	17	unsig	0.255	5.27	11.66	5.79
OsCHESNO0346	cluster5	Chr10	12867044	12867148	+	NA	NA	0	0	0	0	unsig	0.00258041	9.708	28	28	6	0	CPE	1.89e-06	7.801	61	49	7	7	CPE	NA	1.29	2	1	0	2	unsig	0	0.93	0.83	0
OsCHESNO0347	cluster1	Chr10	12877135	12877258	+	2.1e-30	3.165	990	1007	317	314	CPE	0.0986306	0.811	362	384	453	466	unsig	0.00242362	0.705	483	413	610	664	SNE	6.01e-11	0.62	1093	1018	1756	1653	SNE	163.105	35.6	58.55	416.425
OsCHELIN0348	cluster1	Chr10	13500107	13500749	-	0.00114923	18.3595	54.09	25.72	4.39	0	CPE	0.595348	1.3204	48.97	36.65	20.87	45.17	unsig	0.231737	1.96715	40.95	61.19	24.39	27.54	unsig	0.102151	4.49992	37.19	9.38	7.8	2.82	unsig	0.665629	0.389624	0.438581	0.151006
OsCHELIN0349	cluster8	Chr10	14111338	14114718	-	0.00159615	1.36388	1337.23	1185.74	922.7	926.88	CPE	7.05e-05	1.91395	238.44	292.23	142.28	134.15	CPE	0.009027	1.66969	321.12	289.06	173.51	191.88	CPE	0.0862465	2.95161	27.89	42.23	15.59	8.47	unsig	3.2466	0.473453	0.613592	0.0442376	TE_repeat
OsCHELIN0350	cluster7	Chr10	14153375	14158133	+	0.223532	2.09724	50.36	38.14	27.43	14.8	unsig	0.00290658	1.57712	350.04	276.26	211.53	184.8	CPE	2.16e-21	2.14451	1683.21	1598.28	768.14	762.01	CPE	0.471665	1.95283	11.83	24.4	9.1	9.41	unsig	0.010893	0.061847	0.956512	0.00913153	TE_repeat
OsCHENAT0351	cluster8	Chr10	14251186	14251457	+	7.68e-17	7.66103	291.88	318.38	39.5	40.16	CPE	4.32e-27	6.23703	382.15	342.98	65.45	49.28	CPE	1.2e-12	6.17846	218.75	234.2	37.52	35.81	CPE	1.26e-16	33.1137	169.05	156.7	5.2	4.7	CPE	6.35757	1.77044	0.645007	0.875808
OsCHELIN0352	cluster3	Chr10	14409919	14410695	+	5.12e-05	4.67042	133.35	126.82	17.55	38.05	CPE	0.172798	2.12497	39.34	26.31	17.07	13.69	unsig	0.119242	2.42222	44.18	54.86	24.39	16.53	unsig	0.137141	2.92294	26.2	30.97	14.29	5.65	unsig	0.748531	0.125577	0.100912	0.164678
OsCHELIN0353	cluster8	Chr10	14719017	14720386	-	NA	2.33727	0.93	0	0	0	unsig	NA	0.0832295	0	0	3.79	0	unsig	0.00136068	3.71953	103.45	83.34	31.89	18.36	CPE	0.176754	28.3856	5.92	5.63	0	0	unsig	0	0	0.0913795	0.00645636
OsCHELIN0354	cluster1	Chr10	14826702	14828454	-	0.000670091	33.7247	42.9	30.15	2.19	0	CPE	0.000707411	5.94178	45.76	48.86	12.33	2.74	CPE	4.17e-06	3.72537	147.63	201.5	47.83	45.9	CPE	0.00383965	6.65191	30.43	52.55	2.6	9.41	CPE	0.15487	0.0670582	0.301358	0.0778093	TE_repeat
OsCHELIN0355	cluster2	Chr10	14829642	14830553	-	0.0423361	45.9246	9.33	8.87	0	0	CPE	0.00468757	20.4612	28.9	15.03	1.9	0	CPE	0.234763	2.29565	34.48	33.76	16.88	12.85	unsig	0.966049	1.1414	0	6.57	0	5.65	unsig	1.11936	0.583225	1.75653	0.376492	TE_repeat
OsCHELIN0356	cluster1	Chr10	14853881	14856979	+	4.28e-06	6.71149	110.04	107.31	19.75	12.68	CPE	0.004141	2.80201	92.33	55.44	25.61	27.38	CPE	5.95e-15	2.96166	675.65	622.43	238.23	200.14	CPE	9.13e-07	2.92041	193.56	243.03	63.68	84.68	CPE	0.285374	0.0499821	0.569788	0.210638	TE_repeat
OsCHELIN0357	cluster7	Chr10	14885917	14886215	+	NA	0.812207	0	1.77	2.19	0	unsig	0.664302	0.498101	2.41	5.64	0	16.43	unsig	0.00367239	14.9659	33.41	22.15	1.88	1.84	CPE	0.570236	1.57115	15.21	32.84	19.49	11.29	unsig	0	0	0	0
OsCHELIN0358	cluster4	Chr10	15372021	15373528	-	0.307874	6.96284	13.06	1.77	0	2.11	unsig	0.523255	1.82822	11.24	16.91	4.74	10.95	unsig	0.779888	1.26343	26.94	49.58	45.02	15.61	unsig	0.00949325	7.68101	35.5	33.78	0	8.47	CPE	0.320323	0.407197	0.648351	0.321276	TE_repeat
OsCHENAT0359	cluster1	Chr10	15409220	15410533	+	0.00535508	78.1813	16.79	14.19	0	0	CPE	0.00405021	5.11227	45.76	28.19	7.59	6.84	CPE	0.0256044	3.59528	46.34	67.52	23.45	8.26	CPE	0.466687	3.47407	7.61	9.38	0	4.7	unsig	0.377038	0.0518167	0.148026	0.110536	TE_repeat
OsCHENAT0360	cluster2	Chr10	15411197	15411916	+	0.0234915	6.84946	35.44	23.95	6.58	2.11	CPE	0.377681	1.52284	48.17	35.71	26.56	28.75	unsig	0.000148656	4.61292	81.9	106.55	22.51	18.36	CPE	0.89287	0.888623	9.3	38.47	38.99	15.05	unsig	0.180131	0.15128	0.206667	0.0611469	TE_repeat
OsCHENAT0361	cluster8	Chr10	15459502	15461236	+	0.000507887	5.26218	83.93	69.18	15.36	13.74	CPE	0.257073	2.2301	18.47	25.37	7.59	12.32	unsig	0.186462	4.2395	4.31	39.03	6.57	3.67	unsig	0.295858	24.977	10.14	0	0	0	unsig	0.260632	0.0350512	0.0379514	0.0482588	TE_repeat
OsCHENAT0362	cluster2	Chr10	15521770	15524220	-	0.161676	10.3648	55.95	64.74	0	11.63	unsig	0.0535669	1.45528	194.29	257.47	176.43	131.41	unsig	9.86e-05	4.60713	661.65	835.54	218.53	106.5	CPE	0.000231027	0.362049	47.33	94.77	246.91	145.84	SNE	0.314719	0.694224	0.546867	0.239789
OsCHENAT0363	cluster5	Chr10	15581706	15583337	+	NA	0.834132	0.93	1.77	2.19	1.06	unsig	1.83e-07	8.1805	89.92	68.6	7.59	12.32	CPE	0.173935	4.89404	7.54	24.26	3.75	2.75	unsig	NA	NA	0	0	0	0	unsig	0.13969	0.176035	0.0403467	0
OsCHENAT0364	cluster8	Chr10	15583625	15586872	+	0.269702	2.54398	25.18	21.28	7.68	10.57	unsig	2.1e-21	5.22799	301.06	363.65	55.96	72.55	CPE	0.000292994	4.22713	86.21	98.11	21.57	22.03	CPE	0.293591	21.7002	5.07	3.75	0	0	unsig	0.0169482	0.0797906	0.0400789	0	TE_repeat
OsCHELIN0365	cluster5	Chr10	15587907	15590059	+	0.837013	0.689837	5.6	1.77	2.19	8.46	unsig	3.61e-11	6.37693	130.06	140.95	21.82	20.53	CPE	0.0651688	3.89182	33.41	53.8	19.7	2.75	unsig	NA	NA	0	0	0	0	unsig	0	0.0387875	0.0247481	0	TE_repeat
OsCHELIN0366	cluster2	Chr10	16131371	16132508	+	0.00163774	5.08081	110.97	132.14	4.39	43.33	CPE	0.732843	1.69395	5.62	6.58	1.9	5.48	unsig	0.788576	1.35096	22.63	18.99	25.32	5.51	unsig	0.880787	0.808446	0.85	17.83	15.59	7.53	unsig	0.921871	0.137987	0.0551977	0.0348887
OsCHELIN0367	cluster2	Chr10	16133017	16133861	+	0.000747926	33.762	27.04	45.23	0	2.11	CPE	NA	1.21864	3.21	0	0	2.74	unsig	NA	12.6179	4.31	0	0	0	unsig	NA	NA	0	0	0	0	unsig	0.636798	0.0134294	0	0
OsCHELIN0368	cluster5	Chr10	16137291	16138990	+	2.67e-06	8.30868	121.23	101.1	6.58	20.08	CPE	0.00047722	101.596	32.11	10.34	0	0	CPE	NA	6.30694	2.16	0	0	0	unsig	NA	NA	0	0	0	0	unsig	0.605416	0.0365717	0	0
OsCHELIN0369	cluster7	Chr10	16195766	16196295	-	NA	13.4461	0	5.32	0	0	unsig	0.32778	8.54085	5.62	3.76	0.95	0	unsig	0.0279669	64.9994	1.08	21.1	0	0	CPE	0.378117	20.8131	8.45	0	0	0	unsig	0.0668836	0	0.0796889	0.0500672	TE_repeat
OsCHELIN0370	cluster3	Chr10	16524810	16530363	+	6.43e-50	3.99601	2598.93	2158.62	548.57	641.53	CPE	0.122894	1.31403	215.16	242.43	180.22	167.01	unsig	0.0481837	1.58122	266.17	273.24	203.52	137.71	CPE	1.28e-07	1.98155	463.19	545.18	263.8	245.58	CPE	2.75519	0.265066	0.265103	0.421935	TE_repeat
OsCHELIN0371	cluster2	Chr10	16539553	16539785	+	0.0934007	11.8834	10.26	15.08	0	2.11	unsig	0.136807	8.02117	10.44	9.4	0	2.74	unsig	0.029745	8.96674	19.4	22.15	1.88	2.75	CPE	0.869824	0.483945	0	1.88	3.9	0	unsig	2.44425	1.5506	1.58776	0.246325	TE_repeat
OsCHELIN0372	cluster6	Chr10	17091085	17091351	-	0.299775	18.5878	5.6	1.77	0	0	unsig	0.00154187	22.4687	31.31	21.61	0	2.74	CPE	0.39011	1.97375	22.63	35.87	12.19	17.44	unsig	0.63881	3.71701	0	9.38	2.6	0	unsig	0	0	0	0	TE_repeat
OsCHELIN0373	cluster1	Chr10	17549106	17549695	+	0.00133558	15.167	40.1	40.8	0	5.28	CPE	NA	NA	0	0	0	0	unsig	NA	NA	0	0	0	0	unsig	NA	NA	0	0	0	0	unsig	0.132877	0	0.0477233	0
OsCHENAT0374	cluster7	Chr10	17582082	17583458	-	0.556235	1.71463	20.52	20.4	17.55	6.34	unsig	NA	1.76198	1.61	1.88	1.9	0	unsig	0.0165504	65.7459	14.01	8.44	0	0	CPE	0.868993	1.42542	3.38	7.51	7.8	0	unsig	0.131042	0.0372639	0	0.0203992
OsCHELIN0375	cluster1	Chr10	17901330	17901918	.	0.000319548	37.6573	35.44	45.23	0	2.11	CPE	2.26e-05	3.48378	139.69	86.45	32.25	32.85	CPE	0.0006284	4.25214	127.16	66.46	26.26	19.28	CPE	0.299484	2.53362	13.52	25.34	7.8	7.53	unsig	0.0332755	0.0192663	0.0239021	0
OsCHELIN0376	cluster1	Chr10	17902560	17903287	-	0.00840197	74.5762	24.25	5.32	0	0	CPE	0.00267476	7.88448	20.87	41.35	3.79	4.11	CPE	0.217095	9.23753	7.54	9.49	0	1.84	unsig	0.589093	11.5106	0	4.69	0	0	unsig	0.0162309	0.05236	0.092529	0.0243
OsCHELIN0377	cluster1	Chr10	18041128	18041714	+	4.96e-07	5.49925	152	143.67	24.14	29.59	CPE	0.0614789	2.48415	77.87	26.31	22.77	19.16	unsig	0.667575	1.55254	22.63	23.21	5.63	23.87	unsig	0.179145	2.08654	60.86	32.84	14.29	30.11	unsig	1.27215	0.243552	0.0933528	0.428599
OsCHELIN0378	cluster5	Chr10	18128158	18129275	-	0.350985	3.1492	13.06	10.64	3.29	4.23	unsig	0.0171588	5.78435	18.47	31.95	5.69	2.74	CPE	0.733924	1.53976	8.62	20.04	13.13	5.51	unsig	0.399187	2.00272	18.6	35.66	3.9	22.58	unsig	0.326627	0.224086	0.193347	0.323481
OsCHELIN0379	cluster1	Chr10	18543612	18545003	+	0.000394743	129.958	18.65	32.81	0	0	CPE	0.942416	1.09149	15.25	4.7	7.59	10.95	unsig	0.101493	5.32391	16.16	23.21	1.88	5.51	unsig	0.519874	2.91839	1.69	15.01	3.9	1.88	unsig	0.434596	0.23997	0.511308	0.0663606
OsCHENAT0380	cluster8	Chr10	18586088	18588356	+	2.73e-07	0.430282	315.19	233.24	552.96	720.79	SNE	0.317742	1.13867	471.26	425.67	400.29	387.4	unsig	0.888398	1.02872	594.83	610.83	542.1	629.81	unsig	0.0110003	1.30291	810.58	748.8	651.05	549.5	CPE	2.11579	2.53223	2.19176	1.02742
OsCHELIN0381	cluster5	Chr10	18875851	18877038	+	5.77e-05	0.573015	352.49	351.2	634.15	593.97	SNE	0.0437587	1.46797	191.07	184.17	127.11	128.68	CPE	0.85668	1.06124	188.58	229.98	203.52	190.96	unsig	0.429886	0.635627	29.58	18.77	41.58	34.81	unsig	3.03349	1.22439	1.23632	0.114983
OsCHELIN0382	cluster3	Chr10	19234418	19235983	-	0.0292007	7.39929	32.64	31.93	8.78	0	CPE	0.902916	0.695135	0	3.76	0	5.48	unsig	NA	NA	0	0	0	0	unsig	0.67505	6.89809	0	2.82	0	0	unsig	0.541825	0.22142	0.112032	0.0902446	TE_repeat
OsCHELIN0383	cluster7	Chr10	19294899	19295265	-	0.658793	3.40754	7.46	0	2.19	0	unsig	0.907924	1.18336	4.82	8.46	5.69	5.48	unsig	0.0134857	68.7772	12.93	10.55	0	0	CPE	0.0464924	0.212043	5.07	5.63	29.89	20.7	SNE	0	0	0	0	TE_repeat
OsCHELIN0384	cluster8	Chr10	19332605	19333641	-	NA	NA	0	0	0	0	unsig	NA	NA	0	0	0	0	unsig	NA	12.6179	4.31	0	0	0	unsig	0.00544756	23.4526	43.11	8.45	1.3	0.94	CPE	0	0	0	0.00852962
OsCHESNO0385	cluster6	Chr10	19593279	19593416	+	2.11e-21	2.851	859	916	261	358	CPE	4.87e-199	4.553	5154	5353	1133	1174	CPE	0.188674	0.883	3621	2940	3636	3806	unsig	0.872294	1.014	1277	1207	1257	1193	unsig	313.79	94.385	103.86	119.435
OsCHELIN0386	cluster7	Chr10	19871938	19879986	+	1.08e-10	2.5467	819.69	651.84	309.4	268.45	CPE	2.92e-31	3.15692	745.03	758.31	248.52	225.87	CPE	1.52e-11	3.61792	378.24	362.91	89.1	115.68	CPE	0.381052	2.08729	16.9	24.4	10.4	9.41	unsig	1.32554	0.367131	0.256721	0.0158473	TE_repeat
OsCHELIN0387	cluster8	Chr10	20288040	20288674	+	0.557345	1.56659	26.11	29.27	12.07	23.25	unsig	0.895933	1.06639	54.59	58.26	36.04	71.18	unsig	0.389406	1.80213	56.04	29.54	31.89	15.61	unsig	8.69e-08	3.19275	207.93	212.07	74.07	58.34	CPE	0.73708	0.891252	0.716313	1.53986
OsCHELIN0388	cluster8	Chr10	20344053	20344578	-	NA	NA	0	0	0	0	unsig	NA	NA	0	0	0	0	unsig	NA	0.575014	0	2.11	0	3.67	unsig	0.0143071	68.5975	1.69	26.27	0	0	CPE	0.223566	0	0	0.0751008
OsCHET0389	cluster8	Chr10	20460991	20461069	+	3.12e-23	0.004	1	1	190	176	SNE	0.127442	0.165	1	2	9	10	unsig	NA	0.248	0	0	1	1	unsig	3.76e-07	6.865	64	69	10	10	CPE	6.47	12.76	2.595	64.155
OsCHET0390	cluster8	Chr10	20469257	20469346	-	5.32e-30	0.025	4	4	143	162	SNE	0.650892	0.567	1	7	8	7	unsig	0.97185	1.095	3	0	2	1	unsig	2.27e-19	12.764	155	168	12	13	CPE	7.155	3.95	1.885	69.49
OsCHET0391	cluster8	Chr10	20477836	20477910	+	4.23e-87	0.012	8	5	475	552	SNE	0.366814	0.275	1	2	5	7	unsig	0.73149	0.579	3	3	7	3	unsig	7.54e-63	8.87	676	741	76	85	CPE	32.21	7.875	6.655	614.81
OsCHELIN0392	cluster1	Chr10	21026766	21027386	-	0.0483533	7.96616	12.12	31.04	4.39	1.06	CPE	0.681955	2.0265	6.42	5.64	5.69	0	unsig	0.310783	3.25061	25.86	18.99	0	13.77	unsig	0.0093203	3.17968	74.38	53.49	14.29	25.41	CPE	0.278919	0.0182735	0.0680114	0.561167
OsCHELIN0393	cluster1	Chr10	21035254	21035569	+	0.0181847	60.4682	18.65	5.32	0	0	CPE	NA	NA	0	0	0	0	unsig	0.968656	1.13488	0	6.33	3.75	1.84	unsig	0.98389	0.941678	1.69	2.82	3.9	0.94	unsig	0	0	0	0	TE_repeat
OsCHELIN0394	cluster5	Chr10	21237164	21238403	+	0.239242	1.79654	58.75	59.42	36.21	29.59	unsig	0.310779	4.55503	11.24	3.76	1.9	1.37	unsig	0.533311	1.29574	100.22	99.17	68.47	85.38	unsig	0.00423909	2.04144	160.6	134.18	74.07	70.57	CPE	0.0920388	0	0.216072	0.302436
OsCHET0395	cluster8	Chr10	21336224	21336302	+	1.61e-94	0.024	11	13	510	506	SNE	0.391574	0.469	6	6	14	11	unsig	0.936148	1.237	2	2	2	1	unsig	5.89e-14	19.907	97	115	6	5	CPE	42.165	6.055	2.925	27.72
OsCHENAT0396	cluster4	Chr10	21375669	21381758	-	0.121562	2.88653	43.83	36.36	6.58	21.14	unsig	0.00133607	1.69729	272.96	229.28	150.82	145.1	CPE	0.716761	1.15999	131.47	136.09	144.44	86.3	unsig	1.86e-06	5.58593	106.5	89.14	18.19	16.94	CPE	0.140216	0.430407	0.235118	0.185312	TE_repeat
OsCHENAT0397	cluster5	Chr10	21601071	21602476	-	0.875542	0.840393	9.33	12.42	14.26	11.63	unsig	0.00324356	2.57209	73.06	89.27	30.35	32.85	CPE	0.0754477	1.61864	170.26	175.12	105.04	108.33	unsig	0.297879	0.762829	147.92	121.99	219.62	136.43	unsig	0.111719	0.292145	0.386511	0.22605	TE_repeat
OsCHELIN0398	cluster2	Chr10	21804772	21806935	+	3.51e-08	3.29428	305.87	317.5	85.58	103.57	CPE	0.893766	1.10882	30.51	14.09	19.92	20.53	unsig	0.175425	2.51426	51.72	27.43	11.25	20.2	unsig	0.546805	1.3192	66.77	60.05	31.19	63.98	unsig	0.343365	0.016534	0.0456544	0.0492567	TE_repeat
OsCHESNO0399	cluster1	Chr10	21953724	21953888	+	3.14e-37	3.497	1152	1212	306	367	CPE	0.0108381	0.916	26457	25320	28557	27967	unsig	6.58e-25	0.529	21037	18941	37017	38540	SNE	3.37e-39	0.458	2229	2180	5011	4603	SNE	281.775	1291.67	717.88	761.655
OsCHELIN0400	cluster6	Chr10	21957764	21958803	+	0.313326	4.73722	5.6	15.08	4.39	0	unsig	0.0879224	10.3224	10.44	11.28	1.9	0	unsig	0.412591	1.9472	38.79	18.99	13.13	16.53	unsig	0.000942607	2.10105	169.05	180.16	79.27	86.57	CPE	0	0	0.0512334	0.0846649	TE_repeat
OsCHELIN0401	cluster5	Chr10	22006153	22006408	-	0.35546	1.46004	100.71	78.04	50.47	71.87	unsig	0.136877	1.70226	88.31	54.5	41.74	42.44	unsig	0.0911509	1.58775	183.19	173.02	100.35	123.94	unsig	0.0453585	1.56451	183.42	167.03	103.96	119.5	CPE	1.76419	0.59748	0.526259	0.414619
OsCHELIN0402	cluster4	Chr10	22006968	22009977	-	1.71e-29	2.58479	1821.21	1889.91	703.27	732.42	CPE	2.37e-18	1.69953	1518.16	1495.94	852.75	925.38	CPE	2.31e-23	1.91827	2608.87	2452.8	1352.45	1286.24	CPE	6.88e-90	3.12684	3027.64	2777.52	935.64	922.11	CPE	3.00696	1.33139	1.36772	1.52178	TE_repeat
OsCHENAT0403	cluster8	Chr10	22053889	22058234	-	0.874729	1.17529	15.85	18.62	23.04	6.34	unsig	0.653445	0.832772	43.35	69.54	76.83	57.49	unsig	0.55248	1.24385	128.23	144.53	127.55	91.81	unsig	0.0235456	5.94258	16.06	45.98	2.6	7.53	CPE	0.00750705	0.0746843	0.205316	0.0250972
OsCHELIN0404	cluster7	Chr10	22363680	22364671	-	0.0340173	2.09011	99.78	145.45	59.25	58.13	CPE	0.0349847	2.44485	59.41	60.14	13.28	36.96	CPE	0.0743923	3.0329	50.65	33.76	13.13	14.69	unsig	0.999551	0.999249	9.3	2.82	2.6	9.41	unsig	4.46493	4.77683	2.85942	0.749713
OsCHET0405	cluster8	Chr10	22448203	22448295	+	1.76e-209	0.009	13	12	1326	1407	SNE	0.136604	0.248	3	3	12	14	unsig	0.464706	0.33	2	2	5	5	unsig	4.42e-63	11.887	611	602	48	55	CPE	74.27	6.625	10.615	726.24
OsCHENAT0406	cluster6	Chr10	22673389	22675842	+	9.43e-23	2.44453	1734.49	1770.18	774.59	659.49	CPE	2.88e-72	2.39025	2661.4	2543.67	1104.11	1071.85	CPE	1.66e-30	2.04733	3024.82	3370.63	1600.99	1523.1	CPE	2.2e-23	1.71151	2515.43	2725.91	1572.4	1492.31	CPE	1.94611	2.31331	1.44564	1.43847	TE_repeat
OsCHENAT0407	cluster1	Chr10	22683001	22687115	+	1.1e-12	2.86864	691.93	756.49	288.55	216.66	CPE	0.000103647	1.59276	495.35	418.15	285.51	288.84	CPE	1.12e-08	1.67835	1309.28	1243.81	727.81	793.23	CPE	0.00201243	1.52864	501.23	527.35	280.69	388.6	CPE	0.414993	0.301463	0.507657	0.243153
OsCHELIN0408	cluster3	Chr10	22698241	22698721	-	0.00374616	2.58757	129.62	142.78	44.98	60.24	CPE	0.265063	1.28613	197.5	237.73	125.21	216.29	unsig	0.000122793	1.73222	701.52	696.28	335.77	470.98	CPE	1.05e-07	2.36528	309.36	341.56	137.75	137.38	CPE	5.57246	6.13687	7.89429	2.65936
OsCHELIN0409	cluster8	Chr11	716937	717238	+	NA	0.437309	0.93	0	0	2.11	unsig	NA	2.02584	0.8	0	0	0	unsig	NA	0.702487	3.23	0	0	4.59	unsig	0.0329068	52.0444	3.38	17.83	0	0	CPE	0	0.150303	0.367919	0.116492
OsCHELIN0410	cluster7	Chr11	969171	969557	-	0.00727225	3.64213	111.9	82.48	10.97	42.28	CPE	NA	NA	0	0	0	0	unsig	0.137526	18.3134	7.54	9.49	0.94	0	unsig	0.53848	0.0634559	0	0	5.2	0	unsig	0.9562	0.376438	0.275363	0.228041
OsCHELIN0411	cluster3	Chr11	1069800	1070562	-	0.21039	1.95743	60.61	60.31	43.89	17.97	unsig	0.0447617	1.92636	69.85	93.03	49.32	34.22	CPE	0.955469	1.07615	15.09	15.82	12.19	16.53	unsig	0.202771	1.99296	38.04	45.04	16.89	24.46	unsig	0.201323	0.139194	0.0369027	0
OsCHESNO0412	cluster6	Chr11	1433164	1433326	+	3.15e-144	8.455	2788	2859	338	330	CPE	0	7.77	22968	22578	2988	2874	CPE	5.37e-222	6.248	33370	33639	5223	5500	CPE	0.711412	0.966	1101	1045	1141	1080	unsig	181.135	647.315	952.22	321.315
OsCHENAT0413	cluster1	Chr11	1561363	1563853	-	0.000448918	125.803	21.45	28.38	0	0	CPE	0.587452	1.38719	28.9	30.07	25.61	16.43	unsig	0.277546	2.96747	25.86	12.66	5.63	7.34	unsig	0.0991405	5.74338	14.37	28.15	7.8	0	unsig	0.176562	0.362191	0.188076	0.106044
OsCHELIN0414	cluster7	Chr11	1838009	1838393	+	0.738122	2.06996	3.73	5.32	4.39	0	unsig	0.0400493	5.65892	9.63	33.83	4.74	2.74	CPE	0.0110452	9.97964	39.87	15.82	3.75	1.84	CPE	0.215297	0.470477	21.13	13.14	48.08	25.41	unsig	0	0	0	0
OsCHELIN0415	cluster3	Chr11	2082928	2083783	-	0.0308774	4.6104	42.9	31.93	10.97	5.28	CPE	0.377257	2.08341	16.86	15.97	7.59	8.21	unsig	0.738005	1.40468	28.02	13.71	15.01	14.69	unsig	0.00816181	3.53624	49.02	76.94	25.99	10.35	CPE	0.408084	0.0943845	0.159156	0.190111	TE_repeat
OsCHELIN0416	cluster4	Chr11	2084265	2085116	-	0.0110623	3.98158	75.53	44.34	13.17	16.91	CPE	0.123412	2.30957	28.1	42.28	18.97	10.95	unsig	0.342442	2.027	25.86	37.98	13.13	18.36	unsig	0.0223383	4.31753	38.88	33.78	5.2	11.29	CPE	2.08919	0.53163	0.616491	1.21066	TE_repeat
OsCHELIN0417	cluster3	Chr11	2143985	2144765	-	0.00277712	89.608	18.65	16.85	0	0	CPE	NA	0.165228	0	0	1.9	0	unsig	NA	NA	0	0	0	0	unsig	0.478837	16.6492	6.76	0	0	0	unsig	0.145769	0	0	0
OsCHELIN0418	cluster8	Chr11	2268492	2270641	+	0.0018149	4.48538	77.4	67.4	15.36	16.91	CPE	0.00722215	2.44786	87.51	88.33	48.38	21.9	CPE	0.00477244	4.93238	50.65	78.07	20.63	5.51	CPE	0.0115822	64.5367	8.45	17.83	0	0	CPE	0.26502	0.373621	0.215791	0.0389438
OsCHELIN0419	cluster2	Chr11	2352289	2352868	+	0.0418257	2.93881	65.28	51.44	15.36	24.31	CPE	0.563271	1.21422	97.95	74.23	75.88	65.71	unsig	0.00593232	1.78767	261.86	305.94	176.32	141.39	CPE	0.485145	1.19285	187.64	155.77	126.05	160.9	unsig	0.440756	0.397498	0.561652	0.517131
OsCHESNO0420	cluster1	Chr11	2381456	2381547	-	8.89e-135	3.669	8492	9429	2388	2494	CPE	1.45e-59	0.603	46858	46168	75089	79208	SNE	2.63e-05	0.761	50566	44684	61313	63912	SNE	1.89e-95	0.355	5674	5709	16407	15629	SNE	3566.73	4105.21	3108.55	2707.31
OsCHESNO0421	cluster2	Chr11	2381665	2381760	-	5.58e-05	1.936	265	284	143	141	CPE	7.11e-10	0.751	4262	4228	5393	5908	SNE	0.00700205	1.243	4614	3854	3350	3472	CPE	5.59e-22	0.424	416	428	1006	980	SNE	125.825	339.19	263.18	170.26
OsCHET0422	cluster8	Chr11	2532925	2532999	+	0	0.021	162	174	7734	8000	SNE	1.14e-06	0.203	21	17	92	96	SNE	0.0131846	0.34	17	12	44	42	SNE	1.73e-23	9.999	227	207	23	20	CPE	583.475	351.93	61.99	513.05
OsCHELIN0423	cluster2	Chr11	2741784	2743083	-	0.00402766	7.92613	73.67	20.4	6.58	5.28	CPE	0.752187	0.701735	8.83	5.64	12.33	8.21	unsig	NA	6.30694	2.16	0	0	0	unsig	0.955558	1.18324	6.76	0	0	5.65	unsig	0.226798	0.018503	0	0.030541
OsCHELIN0424	cluster1	Chr11	2745149	2745882	-	0.00991182	3.29455	71.8	73.61	21.94	22.19	CPE	0.607792	0.741066	24.09	20.67	30.35	30.12	unsig	0.780647	0.777537	35.56	14.77	18.76	45.9	unsig	0.178954	0.515533	28.74	23.46	66.27	35.76	unsig	2.01315	0.603487	0.258202	0.7021
OsCHENAT0425	cluster2	Chr11	2907393	2908041	-	0.00575066	23.9196	30.77	20.4	0	2.11	CPE	0.719131	2.18688	1.61	5.64	1.9	1.37	unsig	NA	12.6179	4.31	0	0	0	unsig	NA	4.59217	0	1.88	0	0	unsig	0.0728265	0.037063	0.038715	0.013629
OsCHESNO0426	cluster7	Chr11	3364791	3365013	-	0.0487676	1.271	426	404	330	323	CPE	0.000363461	1.308	1416	1304	1002	1076	CPE	2.42e-38	3.034	2588	2155	763	802	CPE	5.82e-08	0.625	594	581	962	919	SNE	32.16	49.97	34.46	33.45
OsCHELIN0427	cluster4	Chr11	3417586	3417948	-	0.782312	1.73651	8.39	2.66	0	6.34	unsig	0.612289	0.444141	6.42	0	10.43	4.11	unsig	0.420028	0.243855	4.31	0	8.44	9.18	unsig	0.0493522	4.30538	25.36	30.03	5.2	7.53	CPE	0.0325512	0.0700056	0.0346088	0.121283
OsCHELIN0428	cluster5	Chr11	3443830	3444562	+	NA	NA	0	0	0	0	unsig	0.0575332	34.4438	3.21	11.28	0	0	unsig	0.00745658	24.2454	24.78	20.04	0	1.84	CPE	0.0802792	8.80361	16.9	15.01	3.9	0	unsig	0	0	0	0	TE_repeat
OsCHELIN0429	cluster1	Chr11	3451045	3451946	-	0.000145295	151.225	27.98	31.93	0	0	CPE	NA	7.69095	3.21	0	0	0	unsig	0.874097	0.63887	6.47	0	0	10.1	unsig	0.812607	2.14933	1.69	3.75	2.6	0	unsig	0	0	0.0156079	0	TE_repeat
OsCHET0430	cluster8	Chr11	3500290	3500368	+	2.9e-30	0.012	2	2	166	166	SNE	NA	0.385	1	0	2	1	unsig	NA	NA	0	0	0	0	unsig	0.000558923	23.688	21	25	1	1	CPE	14.365	0.945	0.32	6.855
OsCHELIN0431	cluster1	Chr11	3861196	3861691	-	0.00883316	72.004	21.45	7.09	0	0	CPE	NA	NA	0	0	0	0	unsig	NA	NA	0	0	0	0	unsig	NA	0.127705	0	0	2.6	0	unsig	0	0	0	0
OsCHELIN0432	cluster4	Chr11	3932416	3933420	-	0.560446	2.40814	8.39	7.09	2.19	4.23	unsig	0.875249	0.638855	0	3.76	5.69	0	unsig	0.113247	3.43806	23.71	33.76	9.38	7.34	unsig	0.00634537	3.85449	54.1	49.73	11.7	15.05	CPE	0.0312591	0.0126428	0.042025	0.157624	TE_repeat
OsCHENAT0433	cluster8	Chr11	4152747	4152976	+	NA	NA	0	0	0	0	unsig	NA	NA	0	0	0	0	unsig	NA	NA	0	0	0	0	unsig	0.044139	2.80099	52.4	49.73	10.4	25.41	CPE	0	0	0	1.81671	TE_repeat
OsCHENAT0434	cluster1	Chr11	4294905	4297847	-	0.296855	10.297	8.39	2.66	0	1.06	unsig	0.0189725	1.87743	102.76	127.79	72.09	49.28	CPE	0.183204	2.81322	25.86	31.65	12.19	8.26	unsig	0.317648	2.85899	14.37	15.95	3.9	6.59	unsig	0.0147701	0.135586	0.0724694	0.0806638
OsCHELIN0435	cluster1	Chr11	4298060	4299025	-	0.355116	6.14797	1.87	11.53	2.19	0	unsig	1.67e-05	2.67361	172.61	156.92	74.94	46.54	CPE	0.130854	2.31501	58.19	51.69	31.89	15.61	unsig	0.196535	2.87453	32.12	15.95	5.2	11.29	unsig	0.167073	2.09214	0.663922	0.388012	TE_repeat
OsCHELIN0436	cluster5	Chr11	4504847	4505857	-	1.35e-10	0.577699	907.34	891.3	1548.08	1565.24	SNE	2.72e-15	1.53768	1759.01	1705.49	1143.95	1107.44	CPE	0.109447	1.12685	2520.5	2557.25	2126.21	2379.68	unsig	0.777019	1.01183	7913.96	8375.72	8192.09	7911.31	unsig	0.689675	0.666686	1.29054	2.40398	TE_repeat
OsCHELIN0437	cluster1	Chr11	4506232	4507865	+	0.0081908	71.5655	17.72	10.64	0	0	CPE	NA	5.28996	4.82	0.94	0.95	0	unsig	0.587802	2.83523	4.31	11.6	5.63	0	unsig	0.549303	2.54449	5.07	11.26	2.6	3.76	unsig	0.0289256	0	0.0076885	0.0161171	TE_repeat
OsCHENAT0438	cluster2	Chr11	4850444	4851194	-	1.05e-07	2.74613	417.77	405.3	127.27	172.27	CPE	3.46e-11	2.36921	390.18	427.55	164.1	182.06	CPE	1.76e-07	1.84517	893.33	827.1	508.34	424.16	CPE	0.00774634	1.50601	317.81	346.25	219.62	221.12	CPE	0.87846	0.239314	0.26505	0.234225
OsCHENAT0439	cluster3	Chr11	4852805	4854823	-	6.32e-10	8.19224	168.79	194.22	29.62	14.8	CPE	0.410635	1.3154	78.68	110.88	55.02	90.35	unsig	0.127563	2.02501	89.44	61.19	45.02	29.38	unsig	0.0048255	5.01395	40.57	50.67	13	5.65	CPE	0.642965	0.260941	0.281677	0.0506414
OsCHELIN0440	cluster2	Chr11	5070048	5071732	-	0.0169139	2.35447	107.24	116.18	52.66	42.28	CPE	0.11859	2.14043	39.34	38.53	16.13	20.53	unsig	0.0685066	1.97396	113.15	91.78	45.02	58.76	unsig	0.518095	1.49315	25.36	62.87	16.89	41.4	unsig	0.438221	0.0773051	0.0641429	0.0498097
OsCHENAT0441	cluster1	Chr11	5259379	5273003	+	0.00026828	3.56056	116.56	136.58	37.3	33.82	CPE	6.03e-08	2.97726	199.91	192.63	57.86	75.29	CPE	3.55e-06	2.24259	410.57	371.35	160.38	188.21	CPE	1.13e-07	2.44009	447.13	319.98	172.83	143.02	CPE	0.179401	0.192357	0.177597	0.324764	TE_repeat
OsCHENAT0442	cluster1	Chr11	5295466	5296462	+	0.011968	69.9206	3.73	23.95	0	0	CPE	NA	NA	0	0	0	0	unsig	NA	NA	0	0	0	0	unsig	NA	NA	0	0	0	0	unsig	0.0592583	0	0	0.0177437	TE_repeat
OsCHELIN0443	cluster3	Chr11	5449472	5450219	+	NA	13.6681	1.87	3.55	0	0	unsig	0.0252943	2.75166	52.18	41.35	19.92	13.69	CPE	0.742224	2.43876	25.86	22.15	19.7	0	unsig	0.000157256	7.03414	60.86	52.55	6.5	9.41	CPE	0.0315939	0.0151709	0.0356168	0.22441	TE_repeat
OsCHELIN0444	cluster8	Chr11	5450624	5451544	+	0.506672	0.257407	2.8	0	6.58	4.23	unsig	0.86443	1.19017	9.63	23.49	3.79	24.64	unsig	0.566338	1.63679	19.4	33.76	16.88	15.61	unsig	0.00148573	2.06043	192.71	161.4	93.56	79.04	CPE	0	0.0275918	0	0.0288118	TE_repeat
OsCHENAT0445	cluster7	Chr11	5813834	5815740	-	0.00099363	2.61268	158.53	170.28	59.25	66.58	CPE	0.453532	1.4534	32.11	63.9	41.74	23.27	unsig	0.0104383	3.45534	66.81	73.85	13.13	27.54	CPE	0.823067	0.881286	49.02	30.03	33.79	55.51	unsig	0.698174	0.225673	0.119734	0.121303	TE_repeat
OsCHELIN0446	cluster1	Chr11	5857646	5858823	-	0.000190376	17.1262	38.23	54.1	3.29	2.11	CPE	0.996149	0.988816	6.42	0	3.79	2.74	unsig	0.377371	2.90549	12.93	16.88	8.44	1.84	unsig	0.944621	1.05061	36.35	22.52	29.89	26.35	unsig	0	0	0.0119511	0.0375433
OsCHELIN0447	cluster8	Chr11	6159312	6159952	-	NA	14.108	5.6	0	0	0	unsig	0.311338	6.1426	8.83	3.76	1.9	0	unsig	0.0125395	41.3695	17.24	21.1	0	0.92	CPE	8.87e-05	153.918	18.6	44.1	0	0	CPE	0.159172	0.0396444	0.0439263	0.130623	TE_repeat
OsCHELIN0448	cluster8	Chr11	6160776	6161458	-	NA	NA	0	0	0	0	unsig	NA	11.5369	4.82	0	0	0	unsig	NA	6.95612	5.39	1.05	0	0.92	unsig	0.0136494	62.4538	7.61	17.83	0	0	CPE	0	0	0.0206125	0.0259011	TE_repeat
OsCHENAT0449	cluster5	Chr11	6163274	6165183	-	NA	4.69721	1.87	0	0	0	unsig	0.00151139	9.36266	27.3	41.35	6.64	0	CPE	0.0211248	3.8498	54.96	45.36	17.82	8.26	CPE	1.11e-09	7.58006	132.7	117.29	18.19	15.05	CPE	0.0123729	0.0125937	0.119751	0.129249	TE_repeat
OsCHENAT0450	cluster8	Chr11	6165317	6165914	-	NA	4.69721	1.87	0	0	0	unsig	0.908693	1.25882	1.61	8.46	0	8.21	unsig	0.15844	10.8025	5.39	14.77	1.88	0	unsig	0.00347383	81.2061	15.21	17.83	0	0	CPE	0	0	0.0840335	0.0591653	TE_repeat
OsCHELIN0451	cluster3	Chr11	6325503	6326461	+	0.00357836	86.4926	11.19	23.06	0	0	CPE	0.172798	0.037687	0	0	5.69	2.74	unsig	NA	1.50358	0	4.22	2.81	0	unsig	0.0331628	49.8718	11.83	8.45	0	0	CPE	0.257863	0	0.0801808	0
OsCHELIN0452	cluster4	Chr11	6425426	6427090	+	NA	4.69721	1.87	0	0	0	unsig	0.00728246	3.46129	44.16	52.62	9.49	19.16	CPE	0.553133	1.678	37.72	16.88	18.76	13.77	unsig	0.575131	12.488	5.07	0	0	0	unsig	0	0.0204466	0.135552	0	TE_repeat
OsCHELIN0453	cluster1	Chr11	6505400	6505957	-	0.0012097	105.3	18.65	23.06	0	0	CPE	NA	NA	0	0	0	0	unsig	NA	6.18642	0	2.11	0	0	unsig	NA	NA	0	0	0	0	unsig	0.1689	0	0	0	TE_repeat
OsCHELIN0454	cluster5	Chr11	6641182	6641410	-	0.0146096	4.14329	75.53	39.91	8.78	19.02	CPE	0.251322	6.99038	3.21	11.28	1.9	0	unsig	0.704537	1.55454	16.16	21.1	3.75	20.2	unsig	0.032901	3.99518	46.49	24.4	10.4	7.53	CPE	9.49976	1.58362	3.82591	11.047
OsCHELIN0455	cluster8	Chr11	6641481	6641746	-	0.00514287	4.8515	96.05	54.1	5.49	25.37	CPE	NA	14.6938	2.41	3.76	0	0	unsig	0.0245278	8.06367	20.47	31.65	0.94	5.51	CPE	5.03e-05	161.555	33.81	31.9	0	0	CPE	12.1181	0.964074	5.93766	14.5687
OsCHELIN0456	cluster7	Chr11	6641931	6642304	-	0.000261355	6.88119	108.17	55.87	17.55	6.34	CPE	0.810267	0.670584	0	9.4	5.69	8.21	unsig	0.0026036	14.2351	19.4	46.42	0.94	3.67	CPE	0.000685746	7.55502	63.39	38.47	2.6	10.35	CPE	13.2778	1.36878	6.71217	16.4708	TE_repeat
OsCHENAT0457	cluster1	Chr11	6878896	6881093	-	1.09e-05	9.06422	70.87	113.52	5.49	14.8	CPE	0.0944943	1.37802	183.85	197.33	139.44	136.89	unsig	0.0619514	1.99875	87.29	122.38	56.27	48.66	unsig	0.340759	2.53935	108.19	76.94	10.4	62.1	unsig	3.38065	1.13467	1.57246	3.33864	TE_repeat
OsCHELIN0458	cluster1	Chr11	7354846	7355558	+	0.0158893	62.8194	19.58	5.32	0	0	CPE	0.293211	2.05505	15.25	34.77	9.49	15.06	unsig	0.796197	1.50314	15.09	8.44	0.94	14.69	unsig	0.845815	1.58867	1.69	7.51	0	5.65	unsig	0.291854	0.325256	0.0768557	0
OsCHELIN0459	cluster1	Chr11	7445990	7446254	+	0.186814	25.0947	3.73	6.21	0	0	unsig	0.588492	1.55596	12.85	23.49	8.54	15.06	unsig	0.000112907	3.3528	133.62	140.31	44.08	37.64	CPE	0.396141	3.09725	9.3	12.2	5.2	1.88	unsig	0.147919	1.18695	2.2894	0.333026	TE_repeat
OsCHENAT0460	cluster1	Chr11	7462369	7463086	+	NA	11.5353	2.8	1.77	0	0	unsig	0.972621	0.96598	12.85	11.28	15.18	9.58	unsig	0.033913	2.88709	81.9	62.24	14.07	35.81	CPE	0.901421	0.770489	0	9.38	2.6	9.41	unsig	0	0.146026	0.292619	0
OsCHELIN0461	cluster2	Chr11	7475803	7477116	+	NA	14.108	5.6	0	0	0	unsig	0.0408001	5.59113	17.66	28.19	7.59	0	CPE	0.192302	3.30562	22.63	23.21	3.75	10.1	unsig	0.85385	1.99878	5.07	0	2.6	0	unsig	0	0.0935964	0.0596718	0.00673152	TE_repeat
OsCHELIN0462	cluster3	Chr11	7553393	7554162	-	NA	13.6681	1.87	3.55	0	0	unsig	0.433173	2.86177	16.86	1.88	3.79	2.74	unsig	0.000393051	5.2817	79.74	67.52	16.88	11.02	CPE	0.129682	10.0599	18.6	5.63	2.6	0	unsig	0	0.0147375	0	0.0114873	TE_repeat
OsCHENAT0463	cluster6	Chr11	7806370	7818150	+	0.124277	1.33659	371.14	360.95	298.42	249.42	unsig	3.72e-09	1.64599	831.74	785.56	503.68	477.75	CPE	5.18e-06	1.6197	917.04	993.78	615.26	564.62	CPE	0.786358	1.06755	267.1	286.2	192.33	322.74	unsig	0.887683	1.47933	0.906658	0.276039	TE_repeat
OsCHENAT0464	cluster7	Chr11	8110745	8113423	-	NA	NA	0	0	0	0	unsig	NA	NA	0	0	0	0	unsig	0.0198858	62.5917	12.93	8.44	0	0	CPE	2.62e-16	8.61348	184.26	228.96	23.39	24.46	CPE	0	0	0	0.0476875	TE_repeat
OsCHELIN0465	cluster8	Chr11	8875297	8879171	-	0.168443	3.71816	23.31	16.85	6.58	4.23	unsig	0.932466	1.06876	25.69	15.97	19.92	19.16	unsig	0.0204198	1.86346	213.36	175.12	86.29	122.11	CPE	0.00126863	102.188	32.12	9.38	0	0	CPE	0.163397	0.600415	1.23541	0.933443	TE_repeat
OsCHENAT0466	cluster1	Chr11	8905166	8906275	-	0.35167	16.2369	4.66	1.77	0	0	unsig	0.0482578	6.35789	13.65	20.67	3.79	1.37	CPE	0.726069	1.67614	11.85	8.44	8.44	3.67	unsig	0.43319	3.01904	11.83	7.51	2.6	3.76	unsig	0	0.139021	0.110053	0.0991571	TE_repeat
OsCHELIN0467	cluster1	Chr11	9151779	9153462	+	0.359311	15.9097	1.87	4.43	0	0	unsig	0.852352	1.39198	0.8	14.09	0	10.95	unsig	0.0482449	2.33113	74.35	85.45	28.14	40.4	CPE	0.651062	0.244733	0	1.88	0	7.53	unsig	0.114494	0.918194	3.13654	0.778817	TE_repeat
OsCHELIN0468	cluster8	Chr11	9155512	9156058	+	NA	8.96529	0	3.55	0	0	unsig	NA	11.5369	4.82	0	0	0	unsig	0.34285	2.56606	11.85	43.25	18.76	2.75	unsig	0.0473763	48.3416	17.75	1.88	0	0	CPE	0	0.157634	0.441111	0.0646816
OsCHELIN0469	cluster8	Chr11	9393473	9394048	+	NA	NA	0	0	0	0	unsig	0.0501218	35.8849	11.24	3.76	0	0	unsig	0.00326507	97.2896	24.78	8.44	0	0	CPE	0.000196879	139.126	13.52	43.16	0	0	CPE	0.375273	0.344351	0.742669	0.527531	TE_repeat
OsCHELIN0470	cluster7	Chr11	9394267	9395216	+	0.354695	16.0188	2.8	3.55	0	0	unsig	0.12189	6.6574	7.23	17.85	0	4.11	unsig	0.106721	37.2965	3.23	9.49	0	0	unsig	0.00281949	26.9781	42.26	14.08	0	1.88	CPE	0.185975	0.19684	0.137028	0.255097
OsCHELIN0471	cluster4	Chr11	9400020	9400639	+	0.0182493	18.7526	21.45	18.62	0	2.11	CPE	8.21e-05	6.77788	52.99	59.2	3.79	13.69	CPE	2.92e-05	7.32365	125	118.16	3.75	29.38	CPE	8.59e-10	46.1577	130.17	75.07	3.9	0.94	CPE	0.0887864	0.0937055	0.209962	0.206056	TE_repeat
OsCHENAT0472	cluster4	Chr11	9501777	9505095	+	0.0181118	1.89197	197.69	216.39	85.58	133.17	CPE	0.900682	1.05728	65.03	53.56	51.22	61.6	unsig	0.683894	1.5324	31.25	12.66	7.5	21.12	unsig	0.531441	2.90695	7.61	9.38	0	5.65	unsig	1.71679	0.2199	0.0303205	0.0376246	TE_repeat
OsCHELIN0473	cluster1	Chr11	9520519	9521253	+	0.012627	64.1856	12.12	13.3	0	0	CPE	0.753312	0.770576	9.63	17.85	18.97	16.43	unsig	0.908815	0.807155	17.24	0	10.32	11.02	unsig	0.7919	0.621191	3.38	3.75	7.8	3.76	unsig	0.267042	0.117314	0.034185	0.125406	TE_repeat
OsCHELIN0474	cluster8	Chr11	9867883	9868816	-	NA	NA	0	0	0	0	unsig	0.95648	0.870754	3.21	1.88	5.69	0	unsig	0.66448	2.31904	10.78	2.11	1.88	3.67	unsig	0.0126183	62.8085	15.21	10.32	0	0	CPE	0.0419685	0.0379033	0	0.0947025
OsCHENAT0475	cluster8	Chr11	9874706	9875922	-	0.633628	3.29267	1.87	5.32	2.19	0	unsig	NA	7.69095	3.21	0	0	0	unsig	0.49869	5.14965	6.47	3.16	1.88	0	unsig	0.00578684	26.8153	5.07	50.67	0	1.88	CPE	0.171452	0.0466222	0.126004	0.0507117	TE_repeat
OsCHENAT0476	cluster3	Chr11	9963183	9964565	+	0.00300992	2.94973	107.24	115.29	40.59	34.88	CPE	0.99224	0.99471	32.11	42.28	38.89	35.59	unsig	0.20803	1.4621	185.35	180.4	154.75	95.48	unsig	0.558882	1.63586	29.58	13.14	13	13.17	unsig	0.801282	0.1705	0.0508331	0.0286253
OsCHELIN0477	cluster1	Chr11	10090986	10091471	-	0.00169865	102.129	29.84	10.64	0	0	CPE	NA	NA	0	0	0	0	unsig	NA	NA	0	0	0	0	unsig	NA	NA	0	0	0	0	unsig	0	0	0	0
OsCHELIN0478	cluster2	Chr11	10698583	10699966	+	0.0657896	4.78862	23.31	28.38	6.58	4.23	unsig	0.00296277	2.37969	106.78	93.03	33.2	52.02	CPE	0.477563	1.58113	31.25	61.19	30.95	27.54	unsig	0.747189	0.694789	15.21	3.75	18.19	9.41	unsig	0.164925	0.656862	0.371534	0.15564	TE_repeat
OsCHELIN0479	cluster6	Chr11	10767397	10768857	-	0.840697	1.28675	8.39	16.85	17.55	2.11	unsig	0.0443856	3.12624	25.69	40.41	11.38	9.58	CPE	0.290084	1.83639	53.88	43.25	26.26	26.62	unsig	0.602539	0.469062	6.76	1.88	5.2	13.17	unsig	0.0647014	0.0173936	0.0987368	0.0332296	TE_repeat
OsCHELIN0480	cluster5	Chr11	10904391	10905080	+	0.68815	2.33388	2.8	7.09	0	4.23	unsig	0.00166751	85.1066	4.82	31.01	0	0	CPE	NA	NA	0	0	0	0	unsig	NA	NA	0	0	0	0	unsig	0.0171248	0	0	0	TE_repeat
OsCHELIN0481	cluster4	Chr11	11214798	11215557	+	0.359311	15.9097	1.87	4.43	0	0	unsig	NA	8.93041	0	3.76	0	0	unsig	0.0338319	3.11483	63.58	46.42	20.63	14.69	CPE	0.000211552	34.9865	51.56	28.15	2.6	0	CPE	0.093285	0.0298628	0.577401	0.325349
OsCHELIN0482	cluster8	Chr11	11233248	11238327	-	0.833597	1.28965	16.79	10.64	2.19	19.02	unsig	0.00366489	2.25159	139.69	101.48	67.35	38.33	CPE	0.000459673	3.22504	134.7	113.94	43.14	33.97	CPE	0.00443835	12.8217	34.65	26.27	5.2	0	CPE	0.0274051	0.0622838	0.0869828	0.0139543	TE_repeat
OsCHELIN0483	cluster7	Chr11	11245361	11245916	-	NA	4.48767	0	1.77	0	0	unsig	NA	0.559069	1.61	0	2.85	0	unsig	0.0237741	65.0644	2.16	20.04	0	0	CPE	NA	NA	0	0	0	0	unsig	0	0.224508	0.0253208	0	TE_repeat
OsCHELIN0484	cluster7	Chr11	11253287	11254763	-	0.033861	7.25305	27.98	33.7	0	8.46	CPE	0.026252	4.4386	32.11	24.43	9.49	2.74	CPE	0.00235522	8.4294	45.26	41.14	8.44	1.84	CPE	0.642911	2.39396	10.14	3.75	0	5.65	unsig	0.209967	0.222482	0.0796297	0.0417848	TE_repeat
OsCHELIN0485	cluster4	Chr11	11744089	11744670	-	0.0428506	15.1898	22.38	10.64	2.19	0	CPE	0.664889	3.06842	2.41	3.76	1.9	0	unsig	0.507485	3.09456	15.09	2.11	1.88	3.67	unsig	0.203755	27.1776	1.69	9.38	0	0	unsig	0.351588	0.141153	0.110533	0.606198	TE_repeat
OsCHENAT0486	cluster7	Chr11	12577475	12578578	-	0.803531	1.23142	25.18	24.83	10.97	29.59	unsig	0.903291	1.21397	7.23	4.7	1.9	8.21	unsig	0.0190647	65.9938	18.32	4.22	0	0	CPE	0.940409	1.21843	0	9.38	7.8	0	unsig	0.106774	0.0575454	0.0113795	0	TE_repeat
OsCHENAT0487	cluster8	Chr11	12822489	12824449	-	2.06e-33	3.21328	1669.21	1572.41	539.8	469.26	CPE	3.18e-27	3.50104	664.75	567.56	179.28	172.48	CPE	2.18e-20	2.64417	1149.8	1022.27	423.93	397.53	CPE	1.22e-22	4.03816	544.33	578.02	114.36	160.9	CPE	1.74309	0.298096	0.290931	0.1325	TE_repeat
OsCHENAT0488	cluster7	Chr11	12826859	12827108	-	0.000114687	17.2684	53.15	59.42	6.58	0	CPE	0.653378	1.95488	7.23	5.64	3.79	2.74	unsig	0.00745658	24.2454	24.78	20.04	0	1.84	CPE	NA	4.59217	0	1.88	0	0	unsig	4.79353	0.996681	0.219192	0.617162
OsCHELIN0489	cluster1	Chr11	12828911	12829608	-	0.00118135	105.955	24.25	17.74	0	0	CPE	0.698201	2.58931	4.82	1.88	0	2.74	unsig	NA	21.8945	4.31	3.16	0	0	unsig	NA	NA	0	0	0	0	unsig	2.72317	0.531229	0.21101	0.170932
OsCHELIN0490	cluster2	Chr11	12930082	12931978	+	0.0063177	6.62639	54.09	31.93	8.78	4.23	CPE	0.0944021	2.88479	26.49	26.31	7.59	10.95	unsig	NA	6.24662	1.08	1.05	0	0	unsig	NA	4.17601	1.69	0	0	0	unsig	0.0703452	0.0133959	0.00662256	0	TE_repeat
OsCHELIN0491	cluster7	Chr11	13011747	13012754	-	NA	NA	0	0	0	0	unsig	0.0489916	2.90388	40.14	29.13	10.43	13.69	CPE	0.00192874	3.99856	72.2	83.34	15.01	23.87	CPE	NA	NA	0	0	0	0	unsig	0	0.0967993	0.0653232	0	TE_repeat
OsCHELIN0492	cluster4	Chr11	13122601	13123775	+	NA	11.6444	3.73	0.89	0	0	unsig	0.0987139	9.95275	9.63	11.28	1.9	0	unsig	0.0257169	9.34306	32.33	20.04	5.63	0	CPE	0.0319135	14.8085	14.37	20.64	2.6	0	CPE	0.110378	0.0602583	0.0586183	0.0674096	TE_repeat
OsCHENAT0493	cluster7	Chr11	13277194	13278251	-	0.00796958	13.6177	27.04	31.04	0	4.23	CPE	0.236625	19.1511	2.41	5.64	0	0	unsig	0.0720355	46.4479	1.08	14.77	0	0	unsig	0.523383	13.3713	1.69	3.75	0	0	unsig	0.0967032	0.0120095	0	0
OsCHELIN0494	cluster1	Chr11	13394969	13397115	-	0.0423361	45.9246	9.33	8.87	0	0	CPE	0.0663961	1.95207	69.04	62.96	40.79	26.01	unsig	0.00196218	2.4018	143.32	195.17	65.65	75.28	CPE	2.3e-08	3.43614	259.49	195.18	57.18	74.33	CPE	0.034768	0.0526297	0.0182601	0.0245322	TE_repeat
OsCHELIN0495	cluster7	Chr11	13829416	13830383	+	0.0262946	1.97563	179.98	169.39	62.54	114.14	CPE	0.169139	5.57108	15.25	7.52	3.79	0	unsig	0.0368812	56.6557	17.24	2.11	0	0	CPE	NA	4.59217	0	1.88	0	0	unsig	5.13539	2.10565	1.41771	0.0548257	TE_repeat
OsCHELIN0496	cluster7	Chr11	14007749	14008186	+	0.0241768	5.8829	51.29	30.15	1.1	12.68	CPE	NA	0.718241	0	2.82	3.79	0	unsig	0.0687211	14.7825	6.47	21.1	1.88	0	unsig	0.730716	0.549677	0.85	6.57	7.8	5.65	unsig	0.0539548	0	0	0
OsCHELIN0497	cluster1	Chr11	14033249	14034882	+	0.00352245	51.9666	36.37	19.51	0	1.06	CPE	0.0822607	4.14548	19.27	20.67	1.9	8.21	unsig	0.0039464	13.3229	19.4	42.2	0.94	3.67	CPE	0.475441	3.46375	4.23	13.14	5.2	0	unsig	0.449777	0.385236	0.405486	0.129427	TE_repeat
OsCHELIN0498	cluster8	Chr11	14385396	14387114	-	NA	NA	0	0	0	0	unsig	NA	NA	0	0	0	0	unsig	0.54662	2.07497	20.47	8.44	7.5	6.43	unsig	0.0118678	2.19007	123.4	109.79	70.17	37.64	CPE	0	0	0	0.0461935	TE_repeat
OsCHELIN0499	cluster5	Chr11	14438411	14438998	-	0.00978837	5.80515	46.63	34.59	6.58	7.4	CPE	NA	14.0853	4.01	1.88	0	0	unsig	0.615847	4.0071	5.39	2.11	1.88	0	unsig	0.232177	4.73674	18.6	9.38	0	5.65	unsig	1.93265	0.640668	0.0906169	0.538478	TE_repeat
OsCHET0500	cluster8	Chr11	14548856	14548932	-	0	0.003	41	41	12681	12536	SNE	0.926649	0.797	2	0	1	2	unsig	0.892633	0.719	0	5	3	3	unsig	2.77e-27	14.273	234	226	14	19	CPE	535.82	2.515	2.515	347.87
OsCHELIN0501	cluster1	Chr11	14689726	14690922	+	NA	13.8861	3.73	1.77	0	0	unsig	NA	NA	0	0	0	0	unsig	0.152208	6.14806	9.7	24.26	0	5.51	unsig	0.0456173	2.46113	51.56	59.12	23.39	21.64	CPE	0	0	0.0465296	0.0855315	TE_repeat
OsCHELIN0502	cluster7	Chr11	14992883	14994525	+	NA	NA	0	0	0	0	unsig	NA	12.7692	1.61	3.76	0	0	unsig	NA	18.9274	6.47	0	0	0	unsig	1.83e-06	12.7344	70.15	64.75	2.6	7.53	CPE	0	0	0	0	TE_repeat
OsCHELIN0503	cluster2	Chr11	15344414	15346871	-	6.15e-05	2.43112	293.74	256.3	117.4	108.86	CPE	NA	1.40631	0	3.76	0	2.74	unsig	NA	0.751903	0	2.11	2.81	0	unsig	NA	NA	0	0	0	0	unsig	0.510882	0	0	0	TE_repeat
OsCHELIN0504	cluster1	Chr11	15551201	15552709	+	0.136048	10.2433	11.19	10.64	0	2.11	unsig	0.448572	1.39126	73.86	40.41	35.1	47.91	unsig	0.54639	1.49763	31.25	54.86	28.14	29.38	unsig	0.00986788	2.97869	60.01	73.19	16.89	27.29	CPE	0.117269	0.275805	0.234536	0.148742	TE_repeat
OsCHENAT0505	cluster8	Chr11	15746379	15746732	-	0.0700746	0.243533	5.6	8.87	37.3	22.19	unsig	NA	8.3098	1.61	1.88	0	0	unsig	NA	NA	0	0	0	0	unsig	0.0337658	12.0512	14.37	22.52	0	2.82	CPE	0.166894	0.0358927	0.0354887	0
OsCHENAT0506	cluster4	Chr11	15784374	15786868	+	7.63e-08	5.29194	169.72	178.26	36.21	29.59	CPE	9.08e-09	3.98039	171.81	194.51	31.3	62.97	CPE	0.000398325	3.84026	105.6	108.66	35.64	20.2	CPE	0.00461654	8.07501	31.27	49.73	0	9.41	CPE	1.33686	0.783822	0.764989	0.460839	TE_repeat
OsCHELIN0507	cluster4	Chr11	15962306	15964241	-	NA	8.96529	0	3.55	0	0	unsig	0.106192	3.25088	14.45	31.95	8.54	5.48	unsig	0.140966	2.41013	44.18	51.69	13.13	26.62	unsig	0.0337386	17.0159	79.45	52.55	0	7.53	CPE	0	0.0410305	0.00727188	0.00680148	TE_repeat
OsCHENAT0508	cluster2	Chr11	16282886	16291772	-	2.97e-37	3.43968	2073.92	1709.87	535.41	564.37	CPE	8.66e-12	2.19392	491.33	479.23	221.96	220.39	CPE	8.64e-05	2.17579	300.65	291.17	143.5	128.53	CPE	0.0788761	1.5321	143.69	160.46	93.56	104.44	unsig	2.32153	0.516635	0.164736	0.123157	TE_repeat
OsCHELIN0509	cluster8	Chr11	16888513	16889030	+	0.831323	2.03037	0	4.43	2.19	0	unsig	NA	10.8457	0.8	3.76	0	0	unsig	0.395608	2.67014	12.93	16.88	7.5	3.67	unsig	0.0110449	11.0684	15.21	33.78	2.6	1.88	CPE	0.0378365	0	0.0514312	0.0341514	TE_repeat
OsCHELIN0510	cluster7	Chr11	16893037	16893254	+	NA	NA	0	0	0	0	unsig	NA	NA	0	0	0	0	unsig	0.0392218	17.2326	23.71	8.44	1.88	0	CPE	NA	NA	0	0	0	0	unsig	0	0	0	0.181206	TE_repeat
OsCHELIN0511	cluster7	Chr11	17067124	17067853	+	8.18e-05	11.967	57.82	58.53	6.58	3.17	CPE	0.417275	3.72563	4.82	7.52	1.9	1.37	unsig	NA	18.679	2.16	4.22	0	0	unsig	0.478837	16.6492	6.76	0	0	0	unsig	6.77536	2.92023	1.29306	1.18897
OsCHELIN0512	cluster2	Chr11	17068852	17069298	+	1.2e-07	5.95005	178.11	135.69	25.23	27.48	CPE	0.115862	2.8111	31.31	21.61	5.69	13.69	unsig	NA	0.283636	0	1.05	3.75	0	unsig	NA	NA	0	0	0	0	unsig	7.62116	4.20448	2.04774	1.5473
OsCHENAT0513	cluster5	Chr11	17511385	17528356	-	3.37e-16	2.01214	1909.8	1702.78	911.73	883.55	CPE	1.09e-29	2.48718	1132	1169.88	419.26	511.97	CPE	3.68e-19	2.13948	1688.6	1610.94	825.35	717.03	CPE	4.65e-14	1.95802	1200.24	1216.1	692.64	546.68	CPE	1.18499	0.405248	0.307168	0.411815	TE_repeat
OsCHELIN0514	cluster8	Chr11	17519238	17519774	-	2.16e-05	5.5345	145.47	92.23	16.46	26.42	CPE	8.58e-09	6.4502	98.75	109.94	17.07	15.06	CPE	9.58e-07	5.02701	131.47	148.75	32.83	22.95	CPE	1.67e-07	75.3044	77.76	90.08	2.6	0	CPE	0.798598	0.0921153	0.148834	0.262425	TE_repeat
OsCHELIN0515	cluster1	Chr11	17628263	17629995	+	0.256009	20.6113	3.73	4.43	0	0	unsig	NA	2.19353	0	0.94	0	0	unsig	1.41e-05	3.54582	140.09	212.05	52.52	46.82	CPE	0.396757	4.55065	3.38	11.26	1.3	1.88	unsig	0	0	0.338933	0.0798587	TE_repeat
OsCHELIN0516	cluster1	Chr11	18491356	18491785	-	0.0225461	58.3379	19.58	3.55	0	0	CPE	NA	3.85936	1.61	0	0	0	unsig	NA	NA	0	0	0	0	unsig	NA	NA	0	0	0	0	unsig	0	0	0	0
OsCHELIN0517	cluster4	Chr11	18521792	18523422	-	0.0022533	9.77425	56.88	49.66	10.97	0	CPE	0.941533	0.876303	6.42	1.88	2.85	6.84	unsig	0.378026	3.16257	12.93	10.55	3.75	3.67	unsig	0.203996	31.2229	12.68	0	0	0	unsig	0.371259	0.00695761	0.024037	0.0108464	TE_repeat
OsCHENAT0518	cluster6	Chr11	19414446	19417459	-	0.0367832	6.23238	38.23	34.59	0	11.63	CPE	0.0681375	11.2724	15.25	8.46	1.9	0	unsig	NA	4.57079	2.16	2.11	0.94	0	unsig	NA	0.742541	0	0.94	1.3	0	unsig	0.0482891	0.0210783	0.0353568	0.0481901	TE_repeat
OsCHENAT0519	cluster2	Chr11	20075900	20077255	-	0.181223	12.12	121.23	91.35	17.55	0	unsig	0.0752384	2.85626	20.87	43.22	11.38	10.95	unsig	0.0051176	10.8678	22.63	37.98	3.75	1.84	CPE	0.3468	2.07033	16.9	35.66	18.19	7.53	unsig	0.327322	0.0562213	0.0103823	0.0649347	TE_repeat
OsCHELIN0520	cluster4	Chr11	20078585	20079779	-	0.000568044	4.34409	91.39	101.1	28.53	15.85	CPE	0.0258033	2.26646	64.23	60.14	27.51	27.38	CPE	0.00168335	3.89102	80.82	100.22	31.89	14.69	CPE	0.000194523	5.38561	61.7	68.5	13	11.29	CPE	0.355257	0.119636	0	0.0776356	TE_repeat
OsCHELIN0521	cluster8	Chr11	20079941	20081478	-	0.223645	2.79663	13.99	39.91	6.58	12.68	unsig	0.030317	3.72368	31.31	29.13	5.69	10.95	CPE	0.00282388	10.3421	31.25	35.87	2.81	3.67	CPE	2.26e-05	183.091	30.43	44.1	0	0	CPE	0.217188	0.00737832	0.0836546	0.0200638	TE_repeat
OsCHELIN0522	cluster5	Chr11	20563466	20564937	+	0.597771	0.716596	20.52	37.25	38.4	42.28	unsig	3.79e-05	1.90151	304.27	277.2	135.64	172.48	CPE	0.238203	1.48327	136.86	119.21	88.16	84.46	unsig	0.688913	0.787669	29.58	34.72	23.39	57.4	unsig	0.354978	1.46699	0.202474	0.0480718	TE_repeat
OsCHENAT0523	cluster3	Chr11	20641403	20641949	+	0.00955352	21.61	19.58	26.61	0	2.11	CPE	0.242741	2.5321	22.48	14.09	7.59	6.84	unsig	0.00305327	5.7497	42.03	64.35	5.63	12.85	CPE	0.386301	17.9739	1.69	5.63	0	0	unsig	0.0216016	0.150185	0.189277	0.0240725
OsCHET0524	cluster8	Chr11	20720048	20720124	+	2.62e-142	0.023	16	20	782	792	SNE	0.133944	0.335	7	6	17	20	unsig	0.851687	1.392	8	2	5	2	unsig	2.92e-06	4.669	76	73	15	17	CPE	36.215	59.665	52.585	187.175
OsCHELIN0525	cluster3	Chr11	20727537	20728334	+	0.00502841	81.6802	8.39	23.95	0	0	CPE	0.149842	5.08542	12.85	10.34	1.9	2.74	unsig	0.165625	7.67636	10.78	10.55	0.94	1.84	unsig	0.299871	21.4812	5.92	2.82	0	0	unsig	0	0	0.0157431	0
OsCHELIN0526	cluster4	Chr11	20728545	20728989	+	0.256009	20.6113	3.73	4.43	0	0	unsig	0.732181	1.64851	6.42	6.58	3.79	4.11	unsig	0.229335	5.72328	6.47	14.77	1.88	1.84	unsig	0.00227836	87.6739	16.9	18.77	0	0	CPE	0.026553	0	0.189821	0	TE_repeat
OsCHELIN0527	cluster5	Chr11	21339598	21342868	-	0.955543	0.941115	20.52	20.4	2.19	41.22	unsig	0.114021	2.47855	31.31	46.04	24.66	5.48	unsig	0.990099	0.994319	123.92	130.82	134.12	122.11	unsig	0.00765384	1.50509	438.68	338.74	270.3	247.46	CPE	0.0913697	0.13029	0.224675	0.463641	TE_repeat
OsCHELIN0528	cluster7	Chr11	21493931	21494248	-	NA	NA	0	0	0	0	unsig	0.192392	21.6842	1.61	7.52	0	0	unsig	0.00660636	25.2732	32.33	14.77	1.88	0	CPE	0.865818	1.64666	3.38	1.88	1.3	1.88	unsig	0	0	0.0395063	0	TE_repeat
OsCHELIN0529	cluster3	Chr11	21524362	21524751	+	0.0120639	2.62438	111.9	88.69	37.3	39.1	CPE	0.797081	0.91789	97.95	84.57	85.37	114.99	unsig	0.451286	1.65013	60.35	44.31	48.77	14.69	unsig	0.115083	2.0413	43.11	74.13	31.19	26.35	unsig	1.24003	1.93186	1.23737	0.46417
OsCHELIN0530	cluster8	Chr11	21870490	21871300	+	NA	9.1846	1.87	1.77	0	0	unsig	0.881573	0.735422	1.61	3.76	1.9	5.48	unsig	0.556486	3.4301	8.62	4.22	3.75	0	unsig	0.00399047	79.7683	11.83	20.64	0	0	CPE	0.0582792	0	0.0520778	0.0598625	TE_repeat
OsCHELIN0531	cluster8	Chr11	22221736	22222825	-	0.188114	7.09168	9.33	13.3	0	3.17	unsig	0.0162171	8.7404	14.45	25.37	1.9	2.74	CPE	0.780413	1.9435	8.62	2.11	0	5.51	unsig	0.295858	24.977	10.14	0	0	0	unsig	0.0975641	0.0674493	0.0230514	0.0162297
OsCHELIN0532	cluster1	Chr11	22440198	22440787	+	0.00101538	113.886	34.5	10.64	0	0	CPE	NA	3.85936	1.61	0	0	0	unsig	0.328462	7.46871	11.85	2.11	1.88	0	unsig	NA	NA	0	0	0	0	unsig	0.360012	0.0600029	0.218069	0.0669542
OsCHENAT0533	cluster6	Chr11	22656714	22657332	-	0.213356	3.11911	21.45	28.38	2.19	13.74	unsig	0.0253656	2.96218	52.99	46.98	7.59	27.38	CPE	0.371311	1.98239	39.87	28.48	25.32	9.18	unsig	0.835569	0.773507	5.07	15.01	3.9	21.64	unsig	0	0.0571918	0.0202956	0
OsCHELIN0534	cluster8	Chr11	22705819	22706434	+	NA	NA	0	0	0	0	unsig	NA	0.165228	0	0	1.9	0	unsig	0.357939	4.83811	7.54	10.55	3.75	0	unsig	0.0493572	7.06422	16.06	25.34	5.2	0.94	CPE	0.0575459	0	0	0.0574364	TE_repeat
OsCHELIN0535	cluster1	Chr11	22840582	22841678	+	0.168889	27.1172	1.87	8.87	0	0	unsig	0.914942	1.16331	4.82	9.4	6.64	5.48	unsig	0.00488466	11.2592	45.26	27.43	0	6.43	CPE	0.348735	6.87314	3.38	10.32	0	1.88	unsig	0.0785227	0.296203	0.366185	0.140641	TE_repeat
OsCHELIN0536	cluster3	Chr11	23137604	23137980	+	0.0244322	31.1535	13.06	20.4	0	1.06	CPE	NA	0.277235	0	0.94	1.9	1.37	unsig	NA	2.29806	2.16	2.11	0.94	0.92	unsig	0.626635	9.20428	0	3.75	0	0	unsig	0	0.0674059	0.220039	0
OsCHESNO0537	cluster1	Chr11	23401391	23401471	+	1.19e-250	4.607	16651	17366	3854	3536	CPE	0.00342161	1.116	41816	40236	35253	38263	unsig	0.326361	0.92	54844	46507	54366	55776	unsig	2.36e-51	0.465	5966	5755	12868	12350	SNE	2582.1	3136.39	3882.39	2137.59
OsCHESNO0538	cluster2	Chr11	23401567	23401647	+	0.0168244	8.753	23	20	3	2	CPE	0.870352	1.062	59	63	57	58	unsig	0.000480781	2.431	160	105	67	44	CPE	0.207675	0.579	19	24	47	25	unsig	4.19	6.19	8.455	7.72
OsCHELIN0539	cluster1	Chr11	23656897	23657347	+	0.00850692	70.8015	11.19	16.85	0	0	CPE	NA	1.72238	0	1.88	0.95	0	unsig	0.449011	5.82026	8.62	2.11	0	1.84	unsig	NA	4.38319	0.85	0.94	0	0	unsig	0.330402	0	0.145999	0.0684215	TE_repeat
OsCHELIN0540	cluster2	Chr11	23665851	23666687	+	0.0501341	4.02205	39.17	30.15	8.78	8.46	unsig	0.00449206	2.49192	80.28	77.99	33.2	30.12	CPE	0.230113	1.79112	56.04	83.34	32.83	44.99	unsig	0.855179	1.14319	26.2	33.78	38.99	14.11	unsig	0.0564688	0.042296	0.11593	0	TE_repeat
OsCHELIN0541	cluster8	Chr11	23876459	23877002	+	NA	NA	0	0	0	0	unsig	NA	NA	0	0	0	0	unsig	NA	NA	0	0	0	0	unsig	0.0408094	3.84437	34.65	33.78	5.2	12.23	CPE	0	0	0	0.429222	TE_repeat
OsCHELIN0542	cluster4	Chr11	24119053	24120038	+	0.213713	3.16042	29.84	14.19	4.39	9.51	unsig	0.0382012	3.3507	53.79	31.95	21.82	2.74	CPE	0.753071	1.46839	15.09	14.77	5.63	14.69	unsig	0.474902	3.44753	5.07	12.2	5.2	0	unsig	1.00378	1.18849	0.896259	0.433154	TE_repeat
OsCHELIN0543	cluster8	Chr11	24140684	24141172	-	NA	NA	0	0	0	0	unsig	NA	NA	0	0	0	0	unsig	0.0198351	65.191	4.31	17.93	0	0	CPE	5.72e-05	165.019	47.33	19.71	0	0	CPE	0.144405	0.0232062	0.0575802	0.35129	TE_repeat
OsCHELIN0544	cluster8	Chr11	24150649	24152846	-	NA	NA	0	0	0	0	unsig	NA	NA	0	0	0	0	unsig	0.00292495	6.84044	46.34	68.57	15.01	1.84	CPE	2.68e-08	15.8284	75.23	106.03	10.4	1.88	CPE	0.0215034	0.0103256	0.218863	0.574877	TE_repeat
OsCHELIN0545	cluster7	Chr11	24153301	24154506	-	NA	NA	0	0	0	0	unsig	NA	3.85936	1.61	0	0	0	unsig	0.0449878	50.1594	11.85	5.27	0	0	CPE	0.000246554	15.5957	59.17	32.84	6.5	0	CPE	0	0	0.0987798	0.376473	TE_repeat
OsCHELIN0546	cluster8	Chr11	24271467	24272001	-	0.00199469	6.25733	53.15	54.99	10.97	6.34	CPE	0.120425	3.55409	20.07	17.85	7.59	2.74	unsig	0.383583	3.89743	5.39	12.66	1.88	2.75	unsig	0.176754	28.3856	5.92	5.63	0	0	unsig	1.80631	1.47444	1.26923	0.379513	TE_repeat
OsCHELIN0547	cluster8	Chr11	24953763	24954439	-	NA	NA	0	0	0	0	unsig	NA	0.244832	0	0	0	1.37	unsig	3.04e-07	15.3187	107.76	63.3	8.44	2.75	CPE	0.00194274	93.8529	28.74	9.38	0	0	CPE	0	0.0938406	0.382329	0.383799
OsCHELIN0548	cluster8	Chr11	24999321	25000278	-	NA	NA	0	0	0	0	unsig	NA	0.0832295	0	0	3.79	0	unsig	NA	NA	0	0	0	0	unsig	0.00158116	2.74704	90.44	117.29	33.79	41.4	CPE	0	0	0	0.120029	TE_repeat
OsCHESNO0549	cluster1	Chr11	25258816	25258943	+	4.29e-29	3.732	841	831	259	192	CPE	0	0.106	975	1014	9245	9513	SNE	3.48e-165	0.146	1855	1589	11468	12188	SNE	4.76e-48	0.204	175	158	844	797	SNE	212.175	239.9	240.175	136.805
OsCHENAT0550	cluster8	Chr11	25442709	25443397	+	NA	NA	0	0	0	0	unsig	NA	NA	0	0	0	0	unsig	NA	NA	0	0	0	0	unsig	0.0152836	14.0395	25.36	17.83	0	2.82	CPE	0	0	0	0	TE_repeat
OsCHELIN0551	cluster7	Chr11	25498634	25499147	+	0.134468	1.90363	66.21	95.78	44.98	40.16	unsig	0.120768	1.56709	83.49	117.46	67.35	60.23	unsig	0.013686	2.32379	151.94	98.11	50.65	56.92	CPE	0.759185	1.23661	31.27	50.67	55.88	11.29	unsig	0.656622	0.308147	0.253261	0.0428266	TE_repeat
OsCHELIN0552	cluster6	Chr11	25558194	25559758	-	0.0837051	1.53898	197.69	223.49	144.82	128.94	unsig	0.0339602	1.72019	131.66	111.82	81.58	58.86	CPE	0.13989	1.38258	275.87	262.69	183.83	205.65	unsig	0.643591	1.21655	63.39	60.05	50.68	50.81	unsig	1.58417	0.579953	0.67728	0.200598	TE_repeat
OsCHELIN0553	cluster7	Chr11	25763612	25764125	-	0.210668	6.21901	10.26	9.76	1.1	2.11	unsig	0.804247	0.763284	5.62	11.28	12.33	9.58	unsig	0.0476461	49.7287	4.31	12.66	0	0	CPE	0.998599	1.00193	21.13	6.57	15.59	12.23	unsig	0.122239	0.181905	0.0518315	0.0516257
OsCHELIN0554	cluster2	Chr11	26215807	26216535	-	0.0209336	5.89867	42.9	26.61	3.29	8.46	CPE	0.0321273	1.77365	95.54	127.79	66.4	58.86	CPE	0.130365	2.76886	51.72	51.69	31.89	5.51	unsig	0.651134	1.61251	10.99	19.71	15.59	3.76	unsig	0.274772	0.126394	0.3509	0.102996
OsCHENAT0555	cluster2	Chr11	26261039	26262541	+	4.73e-06	4.9267	129.62	141.01	28.53	26.42	CPE	0.214584	1.61102	51.38	82.69	49.32	32.85	unsig	0.00152111	2.24559	226.3	339.7	160.38	91.81	CPE	0.942278	1.04469	58.32	28.15	41.58	41.4	unsig	0.103442	0.0622487	0.0657336	0.0407916
OsCHELIN0556	cluster4	Chr11	26786000	26786431	-	0.0427299	45.8155	8.39	9.76	0	0	CPE	NA	NA	0	0	0	0	unsig	NA	2.34075	4.31	0	0	1.84	unsig	0.0157858	63.5475	3.38	22.52	0	0	CPE	0.0820563	0.0525364	0.0872431	0.0304807
OsCHENAT0557	cluster1	Chr11	27158042	27158949	+	0.521033	6.62914	0	7.09	0	1.06	unsig	0.5257	1.87282	12.85	13.16	9.49	4.11	unsig	0.00108612	2.53536	161.64	183.56	54.4	81.71	CPE	0.0294661	1.71237	226.52	137	105.26	107.27	CPE	0	0.23151	0.527337	0.842505
OsCHELIN0558	cluster2	Chr11	27233027	27233231	+	0.0300887	3.06592	47.56	78.04	23.04	17.97	CPE	0.021359	2.20974	93.13	60.14	38.89	30.12	CPE	0.0424451	1.91259	115.3	182.51	70.34	85.38	CPE	0.127971	1.70697	75.23	89.14	44.18	51.75	unsig	0.0956063	0.394113	0.573723	0.0862947
OsCHENAT0559	cluster3	Chr11	27252284	27260903	+	0.0897598	3.4797	29.84	33.7	7.68	10.57	unsig	0.0300322	2.67092	53.79	46.98	11.38	27.38	CPE	0.645105	1.36789	65.73	30.59	28.14	42.23	unsig	0.000189226	3.12068	108.19	120.11	31.19	41.4	CPE	0.208558	0.221555	1.17597	2.42939	TE_repeat
OsCHENAT0560	cluster1	Chr11	27334120	27335757	-	1.13e-12	5.27595	401.92	322.82	51.57	85.61	CPE	2.31e-16	2.81044	478.49	448.22	153.66	177.96	CPE	0.000429249	1.77803	400.87	420.93	238.23	224.01	CPE	1.76e-07	2.43471	289.92	309.66	115.66	129.85	CPE	0.481337	0.653871	1.53677	1.53979
OsCHET0561	cluster8	Chr11	27491898	27491972	-	0.0376673	0.02	0	0	3	5	SNE	NA	NA	0	0	0	0	unsig	NA	4.587	0	2	0	0	unsig	2.64e-09	99.485	82	115	0	2	CPE	0.07	0	0.06	2.82
OsCHESNO0562	cluster5	Chr11	28806170	28806309	+	0.094227	1.684	77	65	42	42	unsig	7.2e-225	6.711	3708	3783	563	554	CPE	7.32e-44	0.354	966	912	2681	2638	SNE	6.59e-28	2.92	829	861	294	284	CPE	41.405	59.145	59.665	129.085
OsCHELIN0563	cluster2	Chr11	28894025	28894446	-	0.197169	2.53873	45.69	32.81	5.49	25.37	unsig	0.0114716	1.96991	106.78	101.48	51.22	54.76	CPE	0.234191	1.55777	104.53	123.43	59.09	87.22	unsig	0.505261	1.41905	49.02	39.41	27.29	34.81	unsig	1.55444	1.64219	2.55606	0.927746
OsCHELIN0564	cluster8	Chr11	28969562	28971165	-	0.0217503	5.61385	34.5	31.93	5.49	6.34	CPE	NA	1.27357	2.41	0.94	0	2.74	unsig	0.0636264	15.4964	5.39	23.21	0	1.84	unsig	0.0088845	37.5854	21.98	18.77	0	0.94	CPE	1.026	0.0865901	0.16137	0.731177
OsCHENAT0565	cluster3	Chr12	999	2709	-	1.91e-05	2.68508	274.16	262.51	86.67	113.09	CPE	0.00143812	1.86979	223.99	177.6	120.47	93.09	CPE	0.00241987	1.73993	356.69	360.8	227.91	184.54	CPE	2.99e-05	2.22117	224.83	248.66	102.66	110.09	CPE	1.04821	0.8357	0.76886	0.429904
OsCHELIN0566	cluster4	Chr12	35207	35642	+	0.05562	23.5179	12.12	13.3	1.1	0	unsig	0.0874228	2.26355	43.35	40.41	22.77	13.69	unsig	0.0661513	4.56241	56.04	11.6	5.63	9.18	unsig	0.00498509	75.9614	17.75	13.14	0	0	CPE	5.33392	4.47696	4.11236	3.85024	TE_repeat
OsCHELIN0567	cluster4	Chr12	90678	91220	+	1.52e-06	7.97829	133.35	97.55	8.78	20.08	CPE	0.111756	1.75179	62.62	76.11	45.53	32.85	unsig	0.0033095	2.80902	114.23	112.88	47.83	33.05	CPE	9.53e-05	17.7261	143.69	237.4	18.19	3.76	CPE	2.46706	2.57857	2.21424	2.91493
OsCHENAT0568	cluster4	Chr12	168978	172563	-	3.73e-132	4.00541	4827.66	4918.54	1220.03	1213.3	CPE	3.32e-13	1.38102	2599.58	2477.89	1855.36	1820.64	CPE	2.05e-34	1.96445	3421.38	3382.23	1706.03	1757.22	CPE	7.04e-294	4.42819	6317.31	6176.23	1361.88	1453.73	CPE	14.2753	4.49707	5.87805	7.46538	TE_repeat
OsCHELIN0569	cluster7	Chr12	300429	301676	-	0.970749	0.951935	7.46	13.3	19.75	2.11	unsig	0.151075	2.46268	41.75	22.55	19.92	5.48	unsig	0.0391909	3.14413	49.57	49.58	15.01	16.53	CPE	0.907345	0.876232	12.68	9.38	13	12.23	unsig	0.475274	0.650574	0.633994	0.176546
OsCHELIN0570	cluster1	Chr12	444047	444768	+	0.0410823	5.53514	30.77	28.38	2.19	8.46	CPE	0.842214	1.51535	3.21	3.76	1.9	2.74	unsig	0.549877	0.284427	2.16	2.11	15.01	0	unsig	0.769802	0.605573	3.38	7.51	18.19	0	unsig	0	0	0	0	TE_repeat
OsCHELIN0571	cluster1	Chr12	631122	631697	-	0.000937821	110.111	21.45	22.17	0	0	CPE	NA	0.0638211	0	0	0.95	4.11	unsig	0.881872	0.679295	0	6.33	7.5	1.84	unsig	0.846874	0.710934	7.61	1.88	11.7	1.88	unsig	0.0615422	0.0197011	0.0218108	0.11465	TE_repeat
OsCHELIN0572	cluster3	Chr12	751963	756454	+	0.00188147	2.11511	216.34	239.45	114.1	101.46	CPE	0.800367	1.16818	22.48	42.28	26.56	28.75	unsig	0.301278	1.74408	64.66	64.35	22.51	51.41	unsig	0.209956	1.81513	62.55	45.04	22.09	36.7	unsig	1.61535	0.0983855	0.120054	0.172885	TE_repeat
OsCHELIN0573	cluster3	Chr12	753811	754702	+	0.00105384	10.3691	41.03	60.31	8.78	1.06	CPE	0.807344	1.75989	3.21	3.76	3.79	0	unsig	0.561442	4.53976	2.16	6.33	1.88	0	unsig	NA	4.59217	0	1.88	0	0	unsig	0.943139	0.150598	0.249622	0.068964	TE_repeat
OsCHESN0574	cluster2	Chr12	864792	864988	+	0.0413956	1.616	141	120	100	62	CPE	0.212387	0.817	258	224	289	300	unsig	0.650919	1.112	234	205	172	223	unsig	0.0316596	0.723	186	200	253	281	SNE	13.135	24.005	9.165	31.115
OsCHENAT0575	cluster4	Chr12	1045270	1046140	-	0.409536	3.61421	10.26	5.32	2.19	2.11	unsig	0.653564	0.81243	40.14	43.22	37.94	65.71	unsig	0.969218	1.03122	38.79	53.8	34.7	55.09	unsig	0.0274162	4.55522	21.13	54.42	3.9	12.23	CPE	0.58365	2.46619	0.951438	0.240963
OsCHELIN0576	cluster2	Chr12	1196639	1197723	+	0.273381	7.10596	8.39	7.09	2.19	0	unsig	0.745271	0.554827	6.42	0.94	0	13.69	unsig	0.049615	6.56913	20.47	22.15	2.81	3.67	CPE	NA	NA	0	0	0	0	unsig	0.0435617	0.213739	0.214005	0	TE_repeat
OsCHELIN0577	cluster5	Chr12	1290114	1290432	+	0.800256	1.33985	7.46	18.62	13.17	6.34	unsig	0.00482734	3.16744	60.21	50.74	16.13	19.16	CPE	0.1903	1.83679	100.22	86.51	28.14	73.45	unsig	0.773891	1.23973	21.13	30.97	14.29	27.29	unsig	0	0	0	0	TE_repeat
OsCHESNO0578	cluster6	Chr12	1342243	1342405	+	3.15e-144	8.453	2789	2858	338	330	CPE	0	7.762	22971	22575	2988	2880	CPE	5.37e-222	6.247	33375	33640	5224	5501	CPE	0.724551	0.967	1102	1043	1141	1077	unsig	181.1	647.27	952.36	321.095
OsCHELIN0579	cluster6	Chr12	1812115	1815773	-	0.0132886	2.63736	84.86	110.86	35.11	39.1	CPE	0.000993794	2.54775	102.76	93.97	38.89	38.33	CPE	0.100426	1.35867	354.53	399.83	299.19	256.15	unsig	0.476599	1.26825	109.04	129.49	64.98	121.38	unsig	0.711622	0.478561	1.49105	0.335333	TE_repeat
OsCHELIN0580	cluster2	Chr12	2098636	2099441	+	0.0161637	67.9693	25.18	1.77	0	0	CPE	0.0006861	14.6916	28.9	33.83	3.79	0	CPE	0.301202	24.737	0	8.44	0	0	unsig	0.715201	2.42461	1.69	7.51	3.9	0	unsig	1.03376	0.549577	0.245083	0.327735	TE_repeat
OsCHELIN0581	cluster5	Chr12	2104720	2105993	+	0.107093	7.49178	14.92	17.74	4.39	0	unsig	0.000161254	20.9285	30.51	39.47	1.9	1.37	CPE	0.563601	2.44566	11.85	8.44	0.94	7.34	unsig	0.356226	19.179	5.92	1.88	0	0	unsig	0.376436	0.31564	0.328638	0.0553857	TE_repeat
OsCHENAT0582	cluster7	Chr12	2122579	2123752	-	0.293265	1.68882	54.09	88.69	27.43	57.07	unsig	0.145335	1.76116	49.78	72.35	39.84	28.75	unsig	0.00255416	2.15796	198.28	178.29	90.04	84.46	CPE	0.76963	0.827928	16.9	44.1	33.79	39.52	unsig	0.46226	0.620449	0.548875	0.423382
OsCHELIN0583	cluster7	Chr12	2461761	2462109	+	NA	4.69721	1.87	0	0	0	unsig	0.498934	0.553457	4.82	13.16	17.07	15.06	unsig	0.0186367	14.8733	22.63	18.99	2.81	0	CPE	0.457585	0.635359	15.21	32.84	29.89	45.16	unsig	0	0	0	0	TE_repeat
OsCHELIN0584	cluster3	Chr12	2544797	2545785	+	NA	9.40432	3.73	0	0	0	unsig	0.932043	1.26923	4.01	0.94	3.79	0	unsig	0.122601	7.17337	11.85	14.77	1.88	1.84	unsig	3.72e-05	6.17802	79.45	64.75	14.29	9.41	CPE	0.023895	0.0229481	0.0269377	0.445357	TE_repeat
OsCHET0585	cluster8	Chr12	2735597	2735675	+	2.98e-46	0.019	5	4	238	247	SNE	0.265816	0.291	2	3	8	10	unsig	0.982546	1.046	3	3	5	1	unsig	0.00140514	6.515	27	30	5	4	CPE	15.23	11.72	9.835	41.635
OsCHENAT0586	cluster4	Chr12	2840466	2849918	+	0.0182213	2.44746	120.3	87.8	40.59	44.39	CPE	0.520134	1.24346	76.27	82.69	59.76	68.45	unsig	0.162863	1.55824	123.92	162.47	97.54	86.3	unsig	0.0211577	5.26636	37.19	28.15	2.6	9.41	CPE	0.239135	0.0739417	0.177149	0.0898852	TE_repeat
OsCHELIN0587	cluster1	Chr12	3057966	3058628	+	0.031051	53.7462	18.65	2.66	0	0	CPE	NA	NA	0	0	0	0	unsig	0.697698	0.591631	9.7	6.33	22.51	4.59	unsig	0.619001	0.440427	0	9.38	19.49	1.88	unsig	0	0	0.0849373	0.0198607
OsCHELIN0588	cluster3	Chr12	3157931	3159589	+	1.73e-05	7.87541	84.86	85.14	13.17	8.46	CPE	0.902916	1.82222	10.44	0	5.69	0	unsig	0.121687	5.89901	9.7	23.21	3.75	1.84	unsig	0.075195	7.82837	28.74	9.38	5.2	0	unsig	0.101804	0.0205205	0	0.0239321	TE_repeat
OsCHELIN0589	cluster8	Chr12	4001496	4002699	+	0.354179	2.814	15.85	14.19	2.19	8.46	unsig	0.00016668	3.39599	77.07	95.85	28.46	21.9	CPE	0.301202	1.53451	104.53	82.29	70.34	51.41	unsig	0.314752	6.77934	1.69	15.01	2.6	0	unsig	0.238182	0.717289	0.740638	0.0914156	TE_repeat
OsCHELIN0590	cluster8	Chr12	4055219	4055938	+	0.000567643	6.69453	97.91	59.42	4.39	19.02	CPE	0.60876	1.52081	20.87	14.09	13.28	9.58	unsig	0.95512	0.904676	4.31	11.6	7.5	10.1	unsig	0.054656	43.4038	10.14	7.51	0	0	unsig	2.433	1.01801	0.552924	0.337142	TE_repeat
OsCHELIN0591	cluster4	Chr12	4354669	4355313	+	0.0265114	53.0862	13.06	7.98	0	0	CPE	0.338254	2.10258	17.66	26.31	3.79	17.8	unsig	0.000112784	5.32865	75.43	112.88	23.45	11.94	CPE	2.94e-05	183.992	54.1	20.64	0	0	CPE	1.33382	1.25743	3.7587	5.78422
OsCHENAT0592	cluster4	Chr12	4356217	4358553	+	8.86e-07	5.86609	155.73	127.71	18.65	29.59	CPE	1.92e-11	3.09114	270.56	272.5	93.91	80.77	CPE	3.88e-47	4.60482	1542.04	1417.88	362.97	280.02	CPE	5.65e-63	9.63766	743.81	767.57	75.37	80.92	CPE	0.593443	1.08596	2.72401	3.2549	TE_repeat
OsCHELIN0593	cluster8	Chr12	4358648	4361296	+	0.000132505	2.52271	304	214.62	98.74	106.75	CPE	1.54e-52	3.08315	1485.24	1340.9	437.28	483.22	CPE	2.74e-59	2.11035	7155.26	7491.34	3665.3	3275.73	CPE	1.58e-166	3.23775	7019.7	6953.18	2324.82	2004.17	CPE	0.185289	0.921218	1.8972	2.74779	TE_repeat
OsCHELIN0594	cluster8	Chr12	4361992	4363670	+	0.536871	2.73942	12.12	5.32	0	6.34	unsig	0.0196957	7.65411	12.85	34.77	5.69	0	CPE	0.0347263	2.61617	78.66	62.24	29.07	24.79	CPE	0.00160891	15.3603	100.58	141.69	14.29	1.88	CPE	0.0257484	0.0067587	0.148484	0.176065	TE_repeat
OsCHELIN0595	cluster5	Chr12	4363748	4364874	+	0.379967	3.84012	12.12	4.43	2.19	2.11	unsig	0.00599442	10.1264	22.48	23.49	1.9	2.74	CPE	0.0083011	3.42705	50.65	127.65	30.95	21.12	CPE	2.94e-07	8.98497	85.37	94.77	5.2	14.11	CPE	0.0347814	0.126855	0.318457	0.618429	TE_repeat
OsCHELIN0596	cluster8	Chr12	4383517	4384212	+	NA	NA	0	0	0	0	unsig	NA	NA	0	0	0	0	unsig	0.7329	1.78802	8.62	6.33	4.69	3.67	unsig	0.00393876	83.3716	6.76	27.21	0	0	CPE	0	0	0	0.0567572	TE_repeat
OsCHELIN0597	cluster5	Chr12	4384805	4386297	+	NA	NA	0	0	0	0	unsig	NA	9.9284	3.21	0.94	0	0	unsig	0.0707065	6.07241	21.55	17.93	3.75	2.75	unsig	0.00131768	5.59966	39.73	76.01	15.59	5.65	CPE	0.0870577	0.00851039	0.10402	0.0649007	TE_repeat
OsCHESNO0598	cluster2	Chr12	4697252	4697363	-	0.000290371	1.656	389	352	206	240	CPE	8.47e-06	0.741	1203	1211	1583	1673	SNE	1.17e-07	0.635	948	862	1392	1462	SNE	9.06e-27	0.362	337	317	906	899	SNE	96.185	106.885	58.475	35.815
OsCHELIN0599	cluster1	Chr12	4835448	4836664	+	0.00369413	25.5274	25.18	30.15	2.19	0	CPE	0.836403	1.36799	3.21	10.34	1.9	8.21	unsig	0.985345	1.04211	6.47	4.22	7.5	2.75	unsig	NA	4.59217	0	1.88	0	0	unsig	0.210056	0.0290893	0	0.0108198	TE_repeat
OsCHELIN0600	cluster8	Chr12	5160522	5161340	-	NA	8.96529	0	3.55	0	0	unsig	NA	NA	0	0	0	0	unsig	0.807886	0.568346	1.08	4.22	7.5	1.84	unsig	0.00572019	73.877	16.9	13.14	0	0	CPE	0.0144275	0.159046	0.262083	0.0592778
OsCHELIN0601	cluster7	Chr12	5426726	5427376	-	NA	NA	0	0	0	0	unsig	0.939913	0.805477	0	3.76	1.9	2.74	unsig	0.0031965	100.57	28.02	6.33	0	0	CPE	NA	NA	0	0	0	0	unsig	0.150966	0.376491	0.339029	0.243337	TE_repeat
OsCHET0602	cluster8	Chr12	5641286	5641362	-	0.000669221	0.013	0	0	16	14	SNE	0.770515	0.569	2	1	3	3	unsig	NA	0.879	1	2	2	1	unsig	0.000741757	5.088	36	38	7	7	CPE	0.44	2.345	0.775	11.095
OsCHET0603	cluster8	Chr12	5641486	5641562	-	5.95e-13	0.004	0	0	103	102	SNE	0.560108	0.567	8	4	12	9	unsig	0.839387	0.635	1	3	3	3	unsig	5.76e-12	6.017	130	136	24	20	CPE	2.21	9.675	2.87	184.155
OsCHENAT0604	cluster5	Chr12	6565518	6569044	+	0.0671243	1.63286	175.31	195.11	104.23	122.6	unsig	1.4e-05	2.07518	258.51	228.34	119.52	114.99	CPE	0.0744721	1.48603	292.03	252.14	163.19	202.9	unsig	0.0811279	1.56559	170.74	134.18	81.87	111.97	unsig	2.63295	1.85134	1.70838	1.05049	TE_repeat
OsCHELIN0605	cluster6	Chr12	6570648	6571566	+	0.155694	27.5546	5.6	5.32	0	0	unsig	0.00105014	50.283	25.69	31.95	0	1.37	CPE	NA	22.0823	7.54	0	0	0	unsig	0.478837	16.6492	6.76	0	0	0	unsig	0.0639803	0.0953036	0	0	TE_repeat
OsCHELIN0606	cluster1	Chr12	6635293	6637111	+	NA	13.4461	0	5.32	0	0	unsig	0.251797	7.75877	36.13	36.65	0	9.58	unsig	0.00506118	4.07421	71.12	65.41	23.45	10.1	CPE	0.0147616	4.72094	50.71	35.66	2.6	15.05	CPE	0.0129919	0	0.0361989	0.0265796	TE_repeat
OsCHELIN0607	cluster8	Chr12	6637251	6637595	+	NA	NA	0	0	0	0	unsig	0.460967	6.46887	2.41	4.7	0.95	0	unsig	0.0661513	13.8111	15.09	10.55	0.94	0.92	unsig	0.0228412	56.2069	5.07	17.83	0	0	CPE	0	0.0697214	0	0.0512766
OsCHELIN0608	cluster7	Chr12	6658820	6659622	+	NA	9.40432	3.73	0	0	0	unsig	0.940485	0.821526	0	5.64	6.64	0	unsig	0.203017	10.31	40.95	53.8	0	9.18	unsig	0.0117636	4.21172	61.7	48.79	23.39	3.76	CPE	0	0.0282636	0.0469353	0.0771065
OsCHESNO0609	cluster6	Chr12	6955367	6955487	-	8.16e-53	5.832	1065	1064	190	176	CPE	1.94e-289	9.338	4077	4125	457	422	CPE	1.89e-91	4.052	8593	9649	2152	2345	CPE	0.186151	1.285	152	200	138	134	unsig	86.295	76.42	209.66	30.235
OsCHESNO0610	cluster6	Chr12	6962416	6962539	-	0	6.113	143903	143110	23111	23837	CPE	0	7.878	521202	528427	67268	65969	CPE	3.14e-39	2.561	491763	597372	203540	221729	CPE	4e-05	0.767	39594	48549	57477	57484	SNE	14316.2	8139.69	10982.8	8341.27
OsCHESNO0611	cluster6	Chr12	6988709	6988832	-	0	6.113	143903	143110	23111	23837	CPE	0	7.878	521201	528426	67269	65967	CPE	3.14e-39	2.561	491762	597370	203540	221729	CPE	4e-05	0.767	39594	48549	57478	57484	SNE	14316.2	8139.76	10982.7	8340.93
OsCHELIN0612	cluster1	Chr12	7305778	7306531	-	0.000313281	3.18441	208.88	124.16	55.95	48.62	CPE	5.6e-17	1.91098	1311.03	1096.59	628.89	632.43	CPE	1.25e-10	2.1034	808.2	853.47	417.36	372.74	CPE	8.8e-06	2.17485	287.38	329.36	120.85	160.9	CPE	0.146015	0.20646	0.116633	0.0117311	TE_repeat
OsCHELIN0613	cluster2	Chr12	7329402	7329645	+	0.0116629	8.95873	27.04	31.04	4.39	2.11	CPE	0.64886	1.23147	49.78	46.04	36.99	41.07	unsig	0.0554418	3.32581	35.56	50.64	9.38	16.53	unsig	0.345869	0.470234	5.07	18.77	29.89	20.7	unsig	3.70653	1.64249	3.67326	1.02781	TE_repeat
OsCHELIN0614	cluster1	Chr12	7396358	7397668	+	2.96e-10	4.38909	267.63	299.76	68.02	61.3	CPE	8.5e-07	2.29539	287.41	324.18	105.29	164.27	CPE	0.0151433	2.90541	72.2	136.09	50.65	21.12	CPE	0.419983	2.45751	18.6	9.38	7.8	3.76	unsig	4.16863	2.1512	1.45736	1.14148	TE_repeat
OsCHELIN0615	cluster8	Chr12	7844490	7846323	+	0.274537	1.75425	50.36	71.84	25.23	44.39	unsig	0.0222777	2.43444	78.68	50.74	19.92	34.22	CPE	0.865743	1.07925	103.45	112.88	102.23	98.24	unsig	1.25e-05	3.31787	130.17	152.01	36.39	47.99	CPE	0.402311	0.445928	0.578336	0.613009	TE_repeat
OsCHELIN0616	cluster8	Chr12	8402970	8404655	+	0.704166	1.63318	11.19	9.76	3.29	9.51	unsig	0.0817786	1.97925	63.42	60.14	40.79	20.53	unsig	0.0561631	2.3029	108.84	140.31	84.41	23.87	unsig	0.00660841	2.38049	125.94	88.2	37.69	51.75	CPE	0.293848	0.625324	2.19835	2.93128	TE_repeat
OsCHELIN0617	cluster5	Chr12	8603209	8604154	+	0.366478	2.96784	11.19	14.19	2.19	6.34	unsig	0.0325409	13.6446	17.66	11.28	1.9	0	CPE	0.98127	1.03017	31.25	11.6	11.25	30.3	unsig	0.540706	0.622169	15.21	13.14	25.99	19.76	unsig	0.249513	0.283078	0.217288	0.0513198	TE_repeat
OsCHENAT0618	cluster1	Chr12	9674987	9677752	+	0.0153838	2.41486	115.63	100.22	44.98	44.39	CPE	0.432559	1.21263	150.13	144.71	137.54	104.04	unsig	0.430232	1.32201	160.56	170.91	87.22	163.42	unsig	0.858525	1.09541	47.33	52.55	38.99	51.75	unsig	0.764393	0.659127	0.373994	0.258011	TE_repeat
OsCHELIN0619	cluster8	Chr12	9684976	9686758	+	NA	1.67703	0	3.55	0	2.11	unsig	0.00753215	5.38347	20.87	45.1	6.64	5.48	CPE	0.60389	1.4534	51.72	31.65	18.76	38.56	unsig	0.061768	7.6503	16.06	17.83	2.6	1.88	unsig	0.154051	0.0588037	0.217932	0.126221	TE_repeat
OsCHENAT0620	cluster2	Chr12	9804579	9805225	+	0.0154077	5.00607	54.09	31.93	6.58	10.57	CPE	0.758918	1.54104	4.82	9.4	3.79	5.48	unsig	0.522943	2.70227	6.47	13.71	6.57	0.92	unsig	0.42076	0.257572	5.07	0	18.19	1.88	unsig	0	0	0	0
OsCHENAT0621	cluster3	Chr12	9931730	9932784	-	0.00768151	7.02434	45.69	30.15	6.58	4.23	CPE	3.72e-21	2.34363	776.34	822.2	348.12	332.64	CPE	0.416886	1.93919	23.71	35.87	21.57	9.18	unsig	0.356637	5.62944	1.69	15.01	0	2.82	unsig	0	0.358361	0.0119081	0
OsCHELIN0622	cluster7	Chr12	10789648	10790073	+	NA	NA	0	0	0	0	unsig	NA	NA	0	0	0	0	unsig	0.00890755	78.4871	20.47	6.33	0	0	CPE	0.216235	25.866	6.76	3.75	0	0	unsig	0	0.0532763	0.0294906	0.134727	TE_repeat
OsCHELIN0623	cluster8	Chr12	10791126	10791982	+	NA	NA	0	0	0	0	unsig	NA	NA	0	0	0	0	unsig	0.0885152	13.2671	10.78	13.71	0	1.84	unsig	5.83e-05	158.616	36.35	28.15	0	0	CPE	0	0	0	0.123386	TE_repeat
OsCHELIN0624	cluster8	Chr12	10792140	10793081	+	NA	4.69721	1.87	0	0	0	unsig	NA	7.69095	3.21	0	0	0	unsig	0.00739582	9.00128	30.17	52.75	0	9.18	CPE	6.04e-08	425.306	109.04	63.81	0	0	CPE	0	0.0120466	0	0.0279568
OsCHENAT0625	cluster4	Chr12	11051949	11052259	+	0.0146723	5.0039	45.69	57.65	17.55	3.17	CPE	0.108431	2.13324	41.75	41.35	16.13	23.27	unsig	0.112841	1.77845	130.39	118.16	49.71	89.97	unsig	0.0566945	8.15333	15.21	24.4	5.2	0	unsig	17.9932	9.88223	14.2494	7.85862	TE_repeat
OsCHENAT0626	cluster2	Chr12	11099776	11101889	-	0.218344	22.853	3.73	5.32	0	0	unsig	NA	17.2269	1.61	5.64	0	0	unsig	0.000152865	2.37544	221.99	234.2	94.73	97.32	CPE	0.916232	1.32501	25.36	8.45	0	25.41	unsig	0.235996	0.290698	1.34436	0.742308	TE_repeat
OsCHELIN0627	cluster7	Chr12	11135987	11136664	+	0.727464	2.23334	32.64	31.04	28.53	0	unsig	0.784286	1.2461	27.3	12.22	14.23	17.8	unsig	0.00133775	112.199	15.09	23.21	0	0	CPE	0.0194419	56.7726	11.83	11.26	0	0	CPE	0.260584	0.461922	0.175706	0.149586
OsCHENAT0628	cluster7	Chr12	11163402	11164579	-	0.318211	5.26107	7.46	9.76	3.29	0	unsig	NA	5.19703	6.42	0	0	1.37	unsig	0.0198503	62.4075	9.7	11.6	0	0	CPE	0.705922	2.45276	7.61	1.88	0	3.76	unsig	0.0100306	0.0204192	0	0	TE_repeat
OsCHENAT0629	cluster7	Chr12	11296243	11299187	+	NA	0.842957	0	0.89	0	1.06	unsig	0.53991	1.5322	39.34	16.91	26.56	9.58	unsig	0.0427725	1.72733	160.56	210.99	100.35	114.76	CPE	0.902049	0.653593	0	3.75	0	5.65	unsig	0.0517511	0.264923	0.759681	0.0134222	TE_repeat
OsCHELIN0630	cluster7	Chr12	11394432	11404860	-	0.930956	0.850241	3.73	4.43	2.19	7.4	unsig	0.0170664	15.3735	7.23	30.07	0	2.74	CPE	0.293481	25.2372	8.62	0	0	0	unsig	NA	4.59217	0	1.88	0	0	unsig	1.04022	0.18282	0.269211	0.0273627	TE_repeat
OsCHENAT0631	cluster3	Chr12	11933204	11935788	+	0.35167	16.2369	4.66	1.77	0	0	unsig	0.607792	1.7281	12.85	13.16	1.9	13.69	unsig	0.115438	2.2512	46.34	74.9	30.01	23.87	unsig	0.000442692	5.05387	75.23	63.81	20.79	7.53	CPE	0.0288769	0.0361699	0.117641	0.216545	TE_repeat
OsCHENAT0632	cluster8	Chr12	11943937	11944831	+	NA	4.48767	0	1.77	0	0	unsig	NA	2.76582	1.61	1.88	0	1.37	unsig	0.10206	37.604	8.62	4.22	0	0	unsig	0.0265945	55.0336	18.6	3.75	0	0	CPE	0	0	0.0140369	0
OsCHENAT0633	cluster3	Chr12	11945091	11948983	+	0.117324	32.6945	11.19	1.77	0	0	unsig	0.144445	5.13899	11.24	12.22	1.9	2.74	unsig	0.00250518	4.47778	50.65	82.29	15.01	14.69	CPE	1.91e-16	24.6129	169.89	150.14	5.2	7.53	CPE	0.0050345	0.00652762	0.020141	0.0384196
OsCHELIN0634	cluster7	Chr12	11949182	11951451	+	NA	0.839729	0	1.77	0	2.11	unsig	0.134176	3.60369	16.06	18.79	6.64	2.74	unsig	0.00332523	3.83924	67.89	92.84	28.14	13.77	CPE	0.000519803	2.34541	141.15	168.9	66.27	65.86	CPE	0.0587862	0	0.0511444	0.0639846	TE_repeat
OsCHENAT0635	cluster4	Chr12	12141035	12143269	-	0.00605446	5.15397	63.41	57.65	4.39	19.02	CPE	0.00221318	3.49246	51.38	70.47	21.82	12.32	CPE	0.000577283	4.01315	76.51	109.72	24.39	22.03	CPE	0.000108715	11.2608	49.02	46.92	2.6	5.65	CPE	1.3994	1.14385	1.75468	1.47018	TE_repeat
OsCHENAT0636	cluster4	Chr12	12841455	12843587	+	1.91e-05	5.46015	113.77	109.08	16.46	24.31	CPE	0.800367	2.1276	0	5.64	0	2.74	unsig	NA	6.30694	2.16	0	0	0	unsig	0.589093	11.5106	0	4.69	0	0	unsig	0.0737738	0	0	0	TE_repeat
OsCHENAT0637	cluster6	Chr12	13011285	13012981	+	0.0249577	4.73141	41.96	39.02	4.39	12.68	CPE	0.109794	14.7321	40.94	77.05	0	8.21	unsig	0.0188866	8.84596	30.17	18.99	1.88	3.67	CPE	NA	NA	0	0	0	0	unsig	0.0855986	0.0342354	0.0305052	0	TE_repeat
OsCHELIN0638	cluster7	Chr12	13976881	13977336	+	NA	NA	0	0	0	0	unsig	NA	NA	0	0	0	0	unsig	0.00678879	83.8703	6.47	22.15	0	0	CPE	NA	NA	0	0	0	0	unsig	0	0	0.0308736	0	TE_repeat
OsCHENAT0639	cluster8	Chr12	14318680	14320015	-	0.486435	4.53586	2.8	7.09	2.19	0	unsig	0.310779	4.55503	11.24	3.76	1.9	1.37	unsig	7.74e-10	4.42354	227.37	236.31	50.65	54.17	CPE	0.0296464	28.2792	21.13	9.38	0	0.94	CPE	0	0	0	0.0164767
OsCHELIN0640	cluster5	Chr12	14539679	14540419	+	NA	NA	0	0	0	0	unsig	0.00488586	64.4185	6.42	20.67	0	0	CPE	0.0476461	49.7287	4.31	12.66	0	0	CPE	0.880842	0.594828	3.38	0	0	5.65	unsig	0	0	0	0.0533104	TE_repeat
OsCHELIN0641	cluster1	Chr12	15109169	15111098	+	0.184473	25.2038	4.66	5.32	0	0	unsig	0.0529492	1.96077	68.24	65.78	34.15	34.22	unsig	0.254973	1.56285	122.85	84.4	60.03	72.53	unsig	0.00119734	5.5226	60.01	49.73	5.2	14.11	CPE	0.0652561	0.541341	1.08242	0.670589	TE_repeat
OsCHELIN0642	cluster4	Chr12	15120368	15120777	+	NA	13.4461	0	5.32	0	0	unsig	0.000161349	7.32512	34.52	62.96	7.59	5.48	CPE	0.0898265	5.60106	12.93	28.48	1.88	5.51	unsig	0.104865	35.0703	6.76	7.51	0	0	unsig	0.79436	1.83313	1.68313	0.709
OsCHELIN0643	cluster4	Chr12	16067994	16068334	+	NA	4.69721	1.87	0	0	0	unsig	NA	NA	0	0	0	0	unsig	NA	NA	0	0	0	0	unsig	0.00528073	6.31116	44.8	33.78	2.6	9.41	CPE	0	0	0	0.207512
OsCHELIN0644	cluster2	Chr12	16520560	16522082	+	0.00190098	3.5733	112.83	94.01	19.75	38.05	CPE	0.00134593	2.68256	86.71	86.45	34.15	30.12	CPE	0.0996891	1.65335	135.78	225.76	95.67	123.02	unsig	0.576423	1.11615	248.5	284.32	230.01	246.52	unsig	1.57975	2.15387	1.83943	2.3597	TE_repeat
OsCHELIN0645	cluster1	Chr12	16522629	16523710	+	0.0280841	10.3748	11.19	33.7	3.29	1.06	CPE	0.891173	1.29844	6.42	3.76	7.59	0	unsig	NA	0.213418	0	0	0	1.84	unsig	NA	NA	0	0	0	0	unsig	0.0799103	0.311233	0.453412	0.480651	TE_repeat
OsCHELIN0646	cluster7	Chr12	17002900	17003273	+	NA	4.48767	0	1.77	0	0	unsig	0.489786	0.517603	3.21	14.09	7.59	26.01	unsig	0.0345202	10.9928	22.63	17.93	0	3.67	CPE	0.469543	0.602269	7.61	35.66	41.58	30.11	unsig	0	0	0	0
OsCHELIN0647	cluster8	Chr12	17919883	17921141	+	0.697692	0.332228	0	1.77	2.19	3.17	unsig	0.585857	1.83756	12.04	8.46	5.69	5.48	unsig	0.436009	1.99286	16.16	43.25	22.51	7.34	unsig	0.00560486	4.23962	65.93	38.47	15.59	9.41	CPE	0.0251942	0.155311	0.0568046	0.206389	TE_repeat
OsCHESNO0648	cluster5	Chr12	18354891	18355120	+	0.94405	1.317	1	0	0	0	unsig	0.0180984	27.046	15	11	0	1	CPE	0.0647669	6.634	12	9	1	2	unsig	NA	NA	0	0	0	0	unsig	0	0.365	0.035	0
OsCHET0649	cluster8	Chr12	19292416	19292489	-	0.0376673	0.02	0	0	3	5	SNE	NA	NA	0	0	0	0	unsig	NA	NA	0	0	0	0	unsig	0.000137725	12.246	27	34	2	4	CPE	0.06	0.285	0.305	25.015
OsCHENAT0650	cluster7	Chr12	19320034	19322434	-	NA	NA	0	0	0	0	unsig	NA	4.22057	2.41	2.82	0	1.37	unsig	0.266763	6.89816	3.23	15.82	0	2.75	unsig	0.0335009	5.9382	16.06	39.41	7.8	1.88	CPE	0	0.0242303	0	0	TE_repeat
OsCHELIN0651	cluster8	Chr12	19693812	19694191	-	NA	13.8861	3.73	1.77	0	0	unsig	NA	0.962642	1.61	0.94	0	2.74	unsig	NA	12.3687	0	4.22	0	0	unsig	0.000614078	122.487	6.76	43.16	0	0	CPE	0	0	0	0
OsCHELIN0652	cluster7	Chr12	20022703	20023538	+	NA	9.40432	3.73	0	0	0	unsig	0.284862	5.9208	12.04	2.82	0	2.74	unsig	0.0338015	11.5038	10.78	31.65	0	3.67	CPE	0.403502	7.12321	0	14.08	0	1.88	unsig	0	0.0743683	0.0619227	0.0526624
OsCHELIN0653	cluster3	Chr12	20111152	20116227	+	8.69e-08	1.72139	1258.9	1223.87	775.68	666.89	CPE	0.575148	1.08524	390.18	404.99	359.5	373.71	unsig	0.164234	1.3436	276.94	311.22	209.15	228.6	unsig	0.569274	1.34271	60.86	35.66	40.28	31.99	unsig	5.4879	2.13799	1.23769	0.14649	TE_repeat
OsCHELIN0654	cluster6	Chr12	20307294	20309777	+	0.979556	0.959832	1.87	11.53	6.58	7.4	unsig	0.00609589	2.94597	57.8	72.35	29.41	13.69	CPE	0.744268	2.14251	10.78	1.05	0	5.51	unsig	NA	NA	0	0	0	0	unsig	0.0790018	0.285043	0.0282046	0.0378926	TE_repeat
OsCHELIN0655	cluster8	Chr12	20352730	20353138	+	NA	4.69721	1.87	0	0	0	unsig	NA	7.69095	3.21	0	0	0	unsig	NA	15.709	4.31	1.05	0	0	unsig	0.0369714	54.3636	21.13	0.94	0	0	CPE	0	0.0277454	0.0307164	0
OsCHELIN0656	cluster8	Chr12	20354505	20355507	+	0.654035	2.47689	3.73	7.09	4.39	0	unsig	0.599475	2.11301	6.42	7.52	3.79	2.74	unsig	0.649136	1.63855	14.01	25.32	5.63	18.36	unsig	0.0251279	10.6742	15.21	28.15	0	3.76	CPE	0	0	0	0.0395845	TE_repeat
OsCHELIN0657	cluster4	Chr12	20366911	20369473	+	0.0012204	4.46574	111.9	106.42	39.5	9.51	CPE	0.0340343	2.87613	38.54	40.41	16.13	10.95	CPE	0.459306	2.60333	15.09	23.21	0	14.69	unsig	0.0700782	6.21298	18.6	27.21	7.8	0	unsig	0.459593	0.120946	0.0207892	0.0120398	TE_repeat
OsCHET0658	cluster8	Chr12	20460081	20460173	+	1.21e-99	0.062	40	47	761	647	SNE	0.876662	0.973	242	277	258	276	unsig	0.0238929	0.458	32	24	64	62	SNE	4.51e-17	12.848	141	142	13	8	CPE	100.005	100.435	78.64	184.83
OsCHET0659	cluster8	Chr12	20524249	20524324	+	1.14e-39	0.01	2	2	238	222	SNE	0.0123068	0.022	0	0	8	10	SNE	NA	0.526	0	0	0	1	unsig	0.00366196	9.79	21	18	2	2	CPE	37.865	10.88	7.525	2.145
OsCHET0660	cluster8	Chr12	20529179	20529255	-	1.09e-260	0.049	93	99	1828	2099	SNE	0.00367179	0.413	43	33	100	83	SNE	0.128502	0.449	20	9	42	26	unsig	0.00162868	4.261	39	44	6	14	CPE	162.73	48.87	14.895	19.505
OsCHELIN0661	cluster1	Chr12	20863204	20863549	+	0.041616	4.19362	42.9	29.27	7.68	9.51	CPE	0.790393	1.09867	81.09	97.72	92.96	68.45	unsig	0.988197	0.983818	20.47	25.32	31.89	14.69	unsig	0.906051	1.24635	2.54	9.38	7.8	1.88	unsig	0.147441	0.821068	0.226615	0.0380568
OsCHET0662	cluster8	Chr12	21639412	21639485	+	6.1e-153	0.026	22	22	829	868	SNE	0.752734	0.547	1	2	3	3	unsig	0.966558	0.931	3	5	4	4	unsig	0.00030175	9.829	28	30	2	4	CPE	50.095	19.41	15.895	86.315
OsCHESNO0663	cluster2	Chr12	22517790	22517893	+	1.53e-275	4.649	14496	14831	3148	3159	CPE	2.46e-125	2.113	88190	84824	39994	41875	CPE	2.83e-78	2.982	128002	120062	40395	42792	CPE	2.03e-44	0.505	10407	10854	20727	21349	SNE	2065.14	2420.7	3389.53	2205.62
OsCHESNO0664	cluster2	Chr12	22518473	22518612	+	0	6.444	57938	54720	8542	8936	CPE	0	3.92	747640	743430	192304	188112	CPE	3.18e-54	2.987	1084061	1306161	383456	416635	CPE	0.496261	0.955	221935	265031	251924	258150	unsig	5074.66	19463.5	38995.3	36592.3
OsCHET0665	cluster8	Chr12	23095143	23095217	-	6.96e-36	0.055	12	11	225	199	SNE	0.121821	0.52	23	27	46	50	unsig	0.316896	0.405	5	5	13	11	unsig	3.14e-06	6.366	55	64	8	11	CPE	10.82	19.87	16.01	81.33
OsCHELIN0666	cluster2	Chr12	23188686	23189404	+	0.193684	2.13498	62.48	48.78	39.5	12.68	unsig	0.0964456	1.61983	109.19	82.69	59.76	58.86	unsig	0.00192668	1.94309	262.93	374.51	144.44	183.62	CPE	0.672416	1.11223	197.79	157.64	146.84	172.19	unsig	0.136296	0.147712	0.235578	0.0738126	TE_repeat
OsCHENAT0667	cluster8	Chr12	23326917	23332773	+	0.000217881	2.43642	237.79	226.15	89.97	100.4	CPE	1.94e-05	2.13548	219.98	240.55	119.52	94.45	CPE	0.014503	2.28034	128.23	106.55	48.77	54.17	CPE	0.327764	3.79362	3.38	26.27	0	7.53	unsig	1.7064	0.875041	0.671451	0.386829	TE_repeat
OsCHELIN0668	cluster4	Chr12	23363122	23363900	-	0.19942	4.00523	11.19	23.06	2.19	6.34	unsig	0.180532	1.54481	69.04	90.21	52.17	50.65	unsig	0.347738	0.638954	52.8	39.03	64.71	78.96	unsig	4.97e-19	9.89996	206.24	251.48	25.99	20.7	CPE	0.0403278	0	0.0161271	0.0227091	TE_repeat
OsCHELIN0669	cluster8	Chr12	23437988	23438785	+	NA	NA	0	0	0	0	unsig	NA	NA	0	0	0	0	unsig	NA	NA	0	0	0	0	unsig	0.0367355	3.58591	30.43	43.16	9.1	11.29	CPE	0	0.127379	0	0.712799
OsCHELIN0670	cluster8	Chr12	23439582	23441788	+	0.769697	0.887393	77.4	85.14	96.55	86.66	unsig	0.37567	1.34563	93.13	81.75	80.63	47.91	unsig	0.708791	0.850742	81.9	97.06	91.91	118.43	unsig	0.0207792	1.88477	130.17	115.42	62.38	67.75	CPE	0.373878	0.165767	0.198147	0.221843	TE_repeat
OsCHESNO0671	cluster1	Chr12	23442671	23442778	+	0	7.41	30184	28371	3885	4014	CPE	0	0.169	36550	38822	224691	221047	SNE	3.44e-48	0.397	24648	22864	56521	63086	SNE	2.03e-126	0.297	5475	5871	19158	18969	SNE	6902.16	7729.07	3755.65	5228.33
OsCHESNO0672	cluster5	Chr12	23443245	23443383	+	1.45e-07	1.971	456	454	243	219	CPE	2.71e-183	7.64	2652	2724	365	339	CPE	0.0553799	0.833	1178	1016	1342	1303	unsig	3.19e-12	2.477	401	411	169	158	CPE	160.465	30.575	54.47	78.69
OsCHESNO0673	cluster5	Chr12	23443621	23443759	+	0.94405	1.322	0	1	0	0	unsig	8.02e-07	7.079	73	75	8	13	CPE	0.686	1.221	50	38	40	33	unsig	0.105093	1.746	53	51	28	32	unsig	0	1.505	1.775	9.86
OsCHESNO0674	cluster1	Chr12	23444503	23444606	+	0	6.139	21741	20533	3368	3515	CPE	0	0.161	27803	29510	179817	176673	SNE	1.02e-38	0.423	21197	19340	44839	50908	SNE	1.44e-141	0.263	2352	2374	8895	9106	SNE	5082.84	5765.77	2637.1	2205.39
OsCHESNO0675	cluster5	Chr12	23445149	23445287	+	0.00687513	2.844	61	59	21	21	CPE	1.81e-83	9.009	1024	1098	132	104	CPE	8.51e-05	0.633	376	345	545	597	SNE	0.000424814	2.109	138	169	83	61	CPE	32.69	16.2	13.8	23.365
OsCHELIN0676	cluster2	Chr12	24506990	24509398	+	5.99e-07	3.88243	197.69	220.83	59.25	48.62	CPE	0.000309869	2.00262	207.13	234.92	131.85	86.24	CPE	0.0257169	1.53949	418.11	314.38	222.28	253.39	CPE	0.268174	1.24455	262.02	218.64	193.63	192.89	unsig	1.19373	0.381047	0.783421	0.531431	TE_repeat
OsCHELIN0677	cluster7	Chr12	24879146	24879530	+	0.90525	1.21589	4.66	7.09	4.39	5.28	unsig	0.0123069	2.34656	65.83	77.99	32.25	28.75	CPE	6.17e-05	4.44285	94.83	123.43	21.57	27.54	CPE	0.725111	1.10323	214.69	144.51	191.03	136.43	unsig	0	0	0	0
OsCHENAT0678	cluster6	Chr12	25036362	25039347	+	0.0742655	1.81187	128.69	137.46	88.87	58.13	unsig	0.000607346	1.76176	245.67	233.98	140.39	131.41	CPE	0.100576	1.43952	290.95	321.77	250.42	175.35	unsig	0.00109383	0.57469	177.5	170.78	341.77	266.28	SNE	0.183401	0.1572	0.13393	0.128061
OsCHELIN0679	cluster7	Chr12	25127412	25128609	+	NA	NA	0	0	0	0	unsig	NA	NA	0	0	0	0	unsig	NA	18.5529	0	6.33	0	0	unsig	0.00575671	12.4768	21.98	37.53	5.2	0	CPE	0	0	0.0104866	0.0882654	TE_repeat
OsCHELIN0680	cluster2	Chr12	25476506	25478460	+	0.0884854	2.40718	70.87	51.44	31.82	19.02	unsig	0.24768	1.56181	69.85	54.5	47.43	31.48	unsig	0.0120663	2.49508	98.06	103.39	41.27	39.48	CPE	NA	NA	0	0	0	0	unsig	2.29906	3.91052	11.9033	0.148793
OsCHENAT0681	cluster2	Chr12	25484091	25485923	+	0.000103629	5.74076	95.12	89.57	10.97	21.14	CPE	0.119031	3.90201	16.86	16.91	5.69	2.74	unsig	0.000375326	2.73639	193.97	203.61	50.65	94.56	CPE	0.234448	2.58792	20.29	28.15	5.2	13.17	unsig	0.16085	0.0185726	0.206787	0.110222	TE_repeat
OsCHELIN0682	cluster1	Chr12	25818951	25820094	+	0.0113831	3.25659	96.05	58.53	26.33	21.14	CPE	0.963445	0.96443	14.45	26.31	22.77	19.16	unsig	0.816562	1.14846	53.88	63.3	49.71	52.33	unsig	0.537714	1.31505	67.62	69.44	71.47	33.87	unsig	0.175589	0.113863	0.0479004	0.107545	TE_repeat
OsCHELIN0683	cluster1	Chr12	25875659	25876161	-	0.218136	23.2898	7.46	1.77	0	0	unsig	0.0264978	4.22803	46.56	18.79	3.79	12.32	CPE	0.60016	2.31112	8.62	10.55	0.94	7.34	unsig	0.917949	1.12354	23.67	5.63	13	13.17	unsig	1.86735	1.29116	0.723433	0.46381	TE_repeat
OsCHENAT0684	cluster1	Chr12	26727475	26727676	-	0.0067336	75.1754	10.26	19.51	0	0	CPE	NA	10.2345	2.41	1.88	0	0	unsig	0.303776	2.54192	29.1	17.93	5.63	12.85	unsig	0.821595	0.74387	11.83	3.75	15.59	5.65	unsig	0	0	0	0
OsCHENAT0685	cluster8	Chr12	26819377	26820839	-	NA	2.27883	0	0.89	0	0	unsig	NA	0.695233	0	1.88	0	2.74	unsig	0.00262327	11.7126	35.56	29.54	1.88	3.67	CPE	1.53e-06	21.9995	92.98	44.1	0	5.65	CPE	0	0	0.0192459	0.0240469	TE_repeat
OsCHELIN0686	cluster3	Chr12	26837332	26839176	+	NA	4.69721	1.87	0	0	0	unsig	0.415835	4.47838	4.82	6.58	0	2.74	unsig	0.853885	1.26741	6.47	25.32	15.01	10.1	unsig	0.0162538	4.58924	54.1	45.98	20.79	1.88	CPE	0.0170273	0.0452626	0.0781867	0.138488
OsCHELIN0687	cluster8	Chr12	26842268	26844943	-	NA	2.33727	0.93	0	0	0	unsig	NA	8.93041	0	3.76	0	0	unsig	0.240715	24.8643	2.16	6.33	0	0	unsig	0.00259453	86.3834	21.98	13.14	0	0	CPE	0.0764664	0.112613	0.17564	0.279985	TE_repeat
OsCHELIN0688	cluster4	Chr12	26845063	26846593	-	0.159611	27.3363	3.73	7.09	0	0	unsig	0.857616	1.62933	6.42	0	0	4.11	unsig	0.496214	3.40629	2.16	13.71	3.75	0.92	unsig	0.0057947	40.3215	23.67	21.58	1.3	0	CPE	0.0540253	0.0545457	0.0623892	0.132226	TE_repeat
OsCHELIN0689	cluster3	Chr12	26848576	26849253	-	0.169689	4.8661	10.26	31.04	0	8.46	unsig	0.536313	1.95369	17.66	13.16	15.18	0	unsig	0.186117	2.13307	40.95	60.13	28.14	19.28	unsig	0.000346559	3.75758	106.5	96.65	14.29	38.58	CPE	0.0926708	0.164658	0.475999	0.584117
OsCHELIN0690	cluster5	Chr12	26849788	26850260	-	0.955788	1.12026	3.73	3.55	4.39	2.11	unsig	0.112421	9.5253	9.63	10.34	1.9	0	unsig	0.0451586	4.38684	18.32	54.86	7.5	9.18	CPE	0.00416607	6.50872	31.27	51.61	10.4	2.82	CPE	0.307105	0.425079	0.688706	0.595443
OsCHELIN0691	cluster8	Chr12	27038907	27039310	+	0.00148985	4.16754	113.77	82.48	13.17	33.82	CPE	0.39724	1.53318	36.93	37.59	22.77	26.01	unsig	0.644262	1.52303	22.63	25.32	12.19	19.28	unsig	0.05146	44.7064	5.07	13.14	0	0	unsig	36.9189	11.4169	10.3521	4.73119
OsCHENAT0692	cluster2	Chr12	27442291	27443515	+	0.00307083	1.96668	243.39	253.64	117.4	135.28	CPE	0.609319	1.18913	89.92	84.57	85.37	60.23	unsig	0.00392992	1.71531	315.74	339.7	181.95	200.14	CPE	0.344722	1.24096	181.73	190.49	135.15	163.72	unsig	0.263267	0.0392716	0.118996	0.04316	TE_repeat
OsCHELIN0693	cluster6	Chr12	27509400	27509741	-	0.0318214	5.62487	47.56	19.51	8.78	3.17	CPE	0.127771	7.12848	13.65	8.46	2.85	0	unsig	0.843012	0.57227	0	4.22	1.88	5.51	unsig	0.510818	0.166058	1.69	0	10.4	0	unsig	0.183716	0.314513	0	0	TE_repeat
OsCHELIN0694	cluster1	Chr2	446223	446875	-	3.08e-12	4.32029	371.14	341.44	89.97	75.04	CPE	0.567015	1.24894	78.68	98.66	42.68	101.3	unsig	0.890281	0.916738	59.27	50.64	69.4	50.49	unsig	0.290477	0.515873	12.68	22.52	27.29	40.46	unsig	17.3385	4.23466	3.19126	0.797037
OsCHESNO0695	cluster2	Chr2	634033	634130	+	2.56e-187	4.064	10823	10480	2742	2506	CPE	6.81e-280	3.134	44223	42936	13630	14182	CPE	1.12e-05	1.296	37138	35350	27529	28403	CPE	0.000111478	1.216	11225	11501	9272	9418	CPE	2539.78	2043.63	3051.32	3397.84
OsCHESNO0696	cluster1	Chr2	634334	634417	+	1.83e-41	8.531	710	676	77	85	CPE	0.173173	1.074	5151	4954	4512	4897	unsig	6.27e-28	0.479	4192	3724	8050	8500	SNE	3.69e-32	0.497	1772	1764	3557	3562	SNE	109.325	331.925	174.4	406.97
OsCHESNO0697	cluster2	Chr2	634803	634887	+	2.36e-175	5.013	5853	5936	1112	1236	CPE	5.38e-50	1.899	18140	17260	8733	9903	CPE	1.01e-10	1.478	17051	16000	10970	11391	CPE	1.3e-22	0.54	1983	1940	3808	3450	SNE	737.445	903.34	644.47	567.39
OsCHESNO0698	cluster1	Chr2	784092	784189	-	8.27e-12	4.089	260	253	58	67	CPE	2.28e-21	1.527	4873	4889	3142	3250	CPE	0.920056	0.988	5338	4380	4987	4864	unsig	0.0990268	0.893	1988	1980	2258	2182	unsig	40.45	259.89	187.4	350.99
OsCHESNO0699	cluster7	Chr2	784382	784486	-	2.56e-35	3.547	1103	1051	277	328	CPE	1.32e-78	2.068	11997	11878	5568	5973	CPE	2.42e-146	4.886	20774	19056	4003	4149	CPE	0.0116062	1.16	4275	4281	3599	3778	unsig	76.025	665.105	654.305	1044.67
OsCHESNO0700	cluster1	Chr2	784663	784760	-	3.74e-16	4.994	319	309	66	60	CPE	1.74e-29	1.592	6681	6761	4136	4310	CPE	1.57e-07	1.46	7647	6490	4810	4879	CPE	0.953717	1.005	1789	1810	1761	1822	unsig	54.265	364.92	347.355	417.035
OsCHENAT0701	cluster4	Chr2	1171136	1171676	+	0.00224941	3.99854	98.85	72.72	15.36	27.48	CPE	0.864715	1.10258	42.55	38.53	22.77	52.02	unsig	0.83537	0.827596	16.16	30.59	24.39	32.13	unsig	0.449307	6.4632	12.68	0	0	1.88	unsig	2.49697	0.714792	1.32681	1.00961	TE_repeat
OsCHENAT0702	cluster1	Chr2	1192012	1193236	-	0.0210659	56.9145	7.46	15.08	0	0	CPE	0.775203	0.543326	4.82	0	0.95	8.21	unsig	0.704651	0.506318	4.31	3.16	2.81	11.94	unsig	0.67971	1.81494	12.68	10.32	13	0	unsig	0.0672899	0.00926355	0.0792108	0.0609662	TE_repeat
OsCHELIN0703	cluster2	Chr2	1607544	1608762	+	0.431456	4.76173	37.3	51.44	18.65	0	unsig	0.0318299	2.69664	49.78	38.53	15.18	17.8	CPE	0.194534	3.55895	34.48	14.77	1.88	11.94	unsig	0.84856	0.653838	1.69	3.75	2.6	5.65	unsig	0.396729	0.18913	0.248226	0.0794887	TE_repeat
OsCHESNO0704	cluster1	Chr2	1797455	1797553	-	0	14.884	245082	240899	16210	16439	CPE	3.53e-75	0.596	199265	202723	332613	341610	SNE	0.0460673	1.136	217197	212947	183027	195745	unsig	3.49e-37	0.532	27559	29857	53533	54438	SNE	12921.1	14089.3	8889.77	10290.5
OsCHESNO0705	cluster1	Chr2	1797779	1797865	-	0	16.325	44338	47017	2734	2859	CPE	1.17e-97	0.542	139015	136126	248766	258492	SNE	0.000108873	0.794	154622	147572	184983	195793	SNE	1.08e-20	0.617	26460	29285	45336	45023	SNE	1408.12	7630.1	3792.41	6294.17
OsCHESNO0706	cluster1	Chr2	1798003	1798097	-	1.38e-126	4.489	4131	4283	885	986	CPE	1.48e-07	1.189	18775	19266	15953	16056	unsig	0.0038101	0.82	23519	20686	26288	27620	SNE	6.99e-08	0.749	6265	6624	8421	8779	SNE	525.855	1297.82	1324.99	1837.24
OsCHELIN0707	cluster5	Chr2	2282368	2282974	+	0.851688	1.38593	10.26	4.43	0	10.57	unsig	0.00827517	56.3674	16.06	7.52	0	0	CPE	0.188893	2.83947	38.79	27.43	18.76	4.59	unsig	0.76739	2.7138	3.38	1.88	0	1.88	unsig	0.112424	0	0.230677	0	TE_repeat
OsCHELIN0708	cluster2	Chr2	2495321	2496135	-	0.0300325	16.6222	18.65	16.85	0	2.11	CPE	0.00826685	7.26261	26.49	24.43	1.9	5.48	CPE	0.00385832	5.17449	46.34	59.08	7.5	12.85	CPE	0.651326	3.2533	2.54	5.63	2.6	0	unsig	0.0289966	0.0902083	0.078933	0.059323	TE_repeat
OsCHENAT0709	cluster1	Chr2	2496373	2515972	-	5.71e-15	3.53744	676.08	606.61	209.56	153.25	CPE	1.44e-08	2.20672	334.78	383.38	170.74	153.32	CPE	3.41e-11	2.35033	676.73	728.98	277.62	320.41	CPE	5.07e-05	2.48677	277.24	260.86	68.87	144.9	CPE	0.900698	0.203074	0.298967	0.181332	TE_repeat
OsCHENAT0710	cluster1	Chr2	2590813	2592938	+	0.0391937	47.7293	5.6	13.3	0	0	CPE	0.00241851	5.43951	46.56	31.01	8.54	5.48	CPE	0.0140862	7.4225	26.94	34.81	1.88	6.43	CPE	0.223674	2.89481	16.9	30.03	2.6	13.17	unsig	0.225578	0.0798379	0.179208	0.0599974
OsCHELIN0711	cluster1	Chr2	2690020	2690495	-	0.0235245	56.585	4.66	17.74	0	0	CPE	NA	9.61307	4.01	0	0	0	unsig	NA	0.142324	0	0	0	2.75	unsig	0.53848	0.0634559	0	0	5.2	0	unsig	0.0908225	0	0	0	TE_repeat
OsCHELIN0712	cluster6	Chr2	2690632	2693203	-	0.0269087	4.12679	43.83	40.8	12.07	8.46	CPE	0.00700838	7.97241	41.75	14.09	1.9	5.48	CPE	0.358556	3.59338	4.31	18.99	2.81	3.67	unsig	0.529064	0.180181	0	1.88	10.4	0	unsig	0.257016	0.123437	0.0473374	0	TE_repeat
OsCHENAT0713	cluster3	Chr2	2874163	2875028	-	1.56e-11	2.52101	718.04	686.43	294.04	263.16	CPE	0.00168619	1.75198	212.75	312.91	148.92	150.58	CPE	1.72e-05	1.64659	808.2	745.86	477.39	466.39	CPE	0.0158383	2.19537	118.33	106.97	70.17	33.87	CPE	0.586059	0.20283	0.454456	0.219251	TE_repeat
OsCHENAT0714	cluster6	Chr2	2933750	2942774	+	0.0244478	1.40463	524.08	555.18	408.14	360.4	CPE	0.000196312	1.49602	584.46	503.66	365.19	362.76	CPE	0.00174776	1.4472	1032.34	920.99	751.25	598.59	CPE	0.745524	1.07963	217.23	181.1	185.83	183.48	unsig	0.41912	0.18928	0.1588	0.054242	TE_repeat
OsCHENAT0715	cluster8	Chr2	2975244	2976473	+	0.11155	1.99018	91.39	67.4	42.79	36.99	unsig	9.85e-11	3.32168	319.53	284.72	115.72	62.97	CPE	0.00483328	1.8758	238.15	305.94	126.62	163.42	CPE	0.000307133	4.51849	103.96	56.3	20.79	15.05	CPE	0.136591	0.160705	0.153582	0.108609	TE_repeat
OsCHELIN0716	cluster5	Chr2	3055688	3056073	+	0.830997	1.11802	72.74	47.89	59.25	48.62	unsig	0.0227146	3.39877	41.75	37.59	17.07	5.48	CPE	0.610882	1.31918	51.72	79.12	45.96	53.25	unsig	0.0816181	0.494314	32.12	34.72	83.17	52.69	unsig	2.0563	0.550286	0.833295	0.559084
OsCHENAT0717	cluster5	Chr2	3112083	3113584	-	0.711318	1.84614	14.92	0.89	2.19	6.34	unsig	0.00303748	4.54058	52.18	51.68	18.97	2.74	CPE	0.443554	1.67433	42.03	40.09	16.88	32.13	unsig	0.697827	0.636897	5.07	11.26	6.5	18.82	unsig	0.0496983	0.042297	0.0428298	0.00588896
OsCHENAT0718	cluster6	Chr2	3124012	3130448	+	1.77e-14	3.423	627.59	568.48	194.2	155.36	CPE	2.93e-20	3.53841	462.43	410.63	131.85	113.62	CPE	8.37e-05	1.82565	469.83	555.97	260.74	301.13	CPE	8.39e-06	2.17949	305.98	262.74	136.45	125.14	CPE	1.28568	0.517873	0.300444	0.328528	TE_repeat
OsCHENAT0719	cluster8	Chr2	3126601	3126853	+	0.0123684	4.51823	43.83	53.21	8.78	12.68	CPE	0.897	1.10307	31.31	22.55	36.99	10.95	unsig	0.0435053	7.27937	30.17	24.26	7.5	0	CPE	0.075508	39.2368	8.45	7.51	0	0	unsig	0.46704	0.285224	0.266249	0.174807
OsCHESN0720	cluster3	Chr2	3196192	3196388	+	0.0146768	1.404	328	349	264	219	CPE	1.55e-07	0.519	279	234	480	506	SNE	0.28479	0.829	295	228	307	328	unsig	0.212086	0.82	191	193	247	219	unsig	57.285	44.18	6.755	25.84
OsCHESN0721	cluster3	Chr2	3233738	3233934	-	0.0146098	1.388	381	341	267	254	CPE	2.72e-11	0.442	274	229	532	606	SNE	0.896034	0.973	374	329	351	373	unsig	0.610053	0.92	220	258	264	252	unsig	53.87	49.845	7.885	27.255
OsCHELIN0722	cluster1	Chr2	3277550	3279295	-	0.419795	15.6869	0	6.21	0	0	unsig	0.00149958	2.64288	91.52	105.24	26.56	49.28	CPE	2.3e-20	2.26361	1563.6	1409.44	678.1	635.32	CPE	0.000296715	2.04325	273.01	244.91	100.06	151.49	CPE	0.00676753	1.25417	8.34691	2.76008	TE_repeat
OsCHELIN0723	cluster3	Chr2	3409249	3410265	+	0.00365041	4.74821	62.48	64.74	8.78	17.97	CPE	0.82775	1.12758	46.56	40.41	23.71	54.76	unsig	0.923486	1.07721	34.48	48.53	42.21	34.89	unsig	0.544748	3.50075	16.9	0	0	4.7	unsig	0.865761	0.770686	0.782901	0.04754
OsCHELIN0724	cluster1	Chr2	3431666	3432984	-	2.15e-12	13.6654	265.77	131.26	13.17	15.85	CPE	0.077391	2.01188	52.99	56.38	29.41	24.64	unsig	0.552504	2.03459	31.25	6.33	3.75	14.69	unsig	0.596834	3.85576	0	11.26	0	2.82	unsig	4.3444	0.918	0.515627	0.10684
OsCHELIN0725	cluster7	Chr2	3560879	3563583	-	0.101764	1.27602	567.9	533	441.05	421.7	unsig	1.17e-08	1.73354	664.75	706.63	367.09	427.1	CPE	3.42e-08	1.85789	815.74	816.55	431.43	447.11	CPE	0.0892029	1.51524	141.15	158.58	94.86	102.56	unsig	1.97682	1.97703	0.721081	0.256191	TE_repeat
OsCHET0726	cluster8	Chr2	3623227	3623303	+	0.0434023	0.063	1	0	11	2	SNE	0.351525	0.222	1	1	6	4	unsig	NA	1.14	1	0	1	0	unsig	0.040387	30.536	9	2	0	0	CPE	0.255	0.185	0.38	0.645
OsCHELIN0727	cluster8	Chr2	3806814	3808238	+	NA	NA	0	0	0	0	unsig	NA	NA	0	0	0	0	unsig	NA	NA	0	0	0	0	unsig	0.000330525	124.891	15.21	35.66	0	0	CPE	0.0825233	0	0.0352646	0.399027
OsCHELIN0728	cluster8	Chr2	3817835	3818397	+	NA	9.40432	3.73	0	0	0	unsig	NA	NA	0	0	0	0	unsig	NA	NA	0	0	0	0	unsig	9.76e-05	146.318	30.43	29.09	0	0	CPE	0.397763	0.153154	0.253533	1.22743	TE_repeat
OsCHELIN0729	cluster8	Chr2	3818699	3820041	+	NA	4.69721	1.87	0	0	0	unsig	NA	8.93041	0	3.76	0	0	unsig	NA	NA	0	0	0	0	unsig	0.00311438	11.4718	47.33	22.52	0	5.65	CPE	0	0.0358211	0	0.58116
OsCHENAT0730	cluster8	Chr2	3821206	3821734	+	NA	9.1846	1.87	1.77	0	0	unsig	NA	NA	0	0	0	0	unsig	NA	NA	0	0	0	0	unsig	0.00559681	74.0925	16.06	14.08	0	0	CPE	0	0	0.0474972	0.0248916	TE_repeat
OsCHELIN0731	cluster2	Chr2	4017306	4017924	+	4.77e-07	7.52527	198.63	123.27	9.87	32.76	CPE	0.000403076	2.84507	115.61	94.91	27.51	47.91	CPE	0.0243476	6.27995	23.71	40.09	1.88	8.26	CPE	0.016903	2.67685	84.52	53.49	27.29	24.46	CPE	4.65751	7.25224	1.91158	2.34742	TE_repeat
OsCHELIN0732	cluster1	Chr2	4093022	4094978	-	2.72e-05	4.29707	174.38	112.63	34.01	32.76	CPE	0.0107685	1.60351	197.5	198.27	130.9	114.99	CPE	0.0165493	1.60408	308.19	368.18	235.41	186.37	CPE	0.76492	1.11279	85.37	96.65	89.67	74.33	unsig	0.602175	0.603932	0.162879	0.229575
OsCHESNO0733	cluster2	Chr2	4182928	4183074	+	0	8.01	262740	235173	30663	31493	CPE	0	3.008	2078689	2025270	690534	673839	CPE	6.48e-07	2.394	2162941	2913462	981685	1138726	CPE	2.1e-21	0.556	182749	220085	351334	373171	SNE	32762.9	49041.1	39726.4	26654.2
OsCHELIN0734	cluster4	Chr2	4522771	4527086	-	0.017124	2.20165	111.9	153.43	59.25	61.3	CPE	0.166249	1.21721	334.78	359.89	276.98	294.31	unsig	0.0443981	1.68192	221.99	194.11	103.17	144.14	CPE	0.0458004	2.54853	60.86	47.86	16.89	25.41	CPE	1.75559	1.47136	0.893877	0.15681
OsCHELIN0735	cluster1	Chr2	4525232	4526127	-	0.023265	54.8914	9.33	12.42	0	0	CPE	0.0819003	2.34419	44.96	40.41	24.66	10.95	unsig	0.453943	2.36924	14.01	16.88	9.38	3.67	unsig	0.641031	8.33235	3.38	0	0	0	unsig	1.18405	0.729385	0.568813	0.0245679
OsCHELIN0736	cluster6	Chr2	4526409	4526830	-	0.587649	2.14225	12.12	6.21	2.19	6.34	unsig	0.0298337	5.45289	24.09	18.79	3.79	4.11	CPE	0.911264	1.33139	2.16	5.27	3.75	1.84	unsig	NA	NA	0	0	0	0	unsig	1.35777	0.895903	0.412148	0.062406
OsCHELIN0737	cluster5	Chr2	4817226	4817566	-	0.233194	0.035142	0	0	0	9.51	unsig	0.0216102	10.3022	13.65	20.67	1.9	1.37	CPE	0.0126021	4.53036	35.56	56.97	11.25	9.18	CPE	0.746891	1.26987	38.04	30.97	46.78	8.47	unsig	0.0693026	0	0.0368417	0.129695	TE_repeat
OsCHELIN0738	cluster4	Chr2	4883197	4884120	-	NA	9.1846	1.87	1.77	0	0	unsig	NA	NA	0	0	0	0	unsig	NA	NA	0	0	0	0	unsig	0.0160659	23.606	1.69	46.92	0	1.88	CPE	0	0	0	0.0525417	TE_repeat
OsCHELIN0739	cluster7	Chr2	4937905	4938259	-	0.672469	3.02916	4.66	1.77	0	2.11	unsig	0.872829	1.50011	4.01	1.88	3.79	0	unsig	0.0298519	56.0991	7.54	11.6	0	0	CPE	0.726205	1.41008	7.61	27.21	10.4	14.11	unsig	0	0.0639316	0	0
OsCHELIN0740	cluster3	Chr2	5133063	5134183	+	0.0055593	12.5907	29.84	37.25	0	5.28	CPE	0.730538	2.42956	22.48	3.76	0	10.95	unsig	NA	0.104619	0	0	3.75	0	unsig	NA	4.59217	0	1.88	0	0	unsig	5.29889	3.01781	2.30837	1.60026
OsCHELIN0741	cluster1	Chr2	5134255	5137749	+	2.06e-10	5.2406	261.11	312.18	39.5	69.75	CPE	0.365037	1.63106	61.02	44.16	11.38	54.76	unsig	0.403948	2.10751	17.24	33.76	16.88	7.34	unsig	0.659001	1.45681	20.29	17.83	13	13.17	unsig	1.78106	1.10737	1.05657	0.827631	TE_repeat
OsCHESN0742	cluster3	Chr2	5232172	5232368	-	0.000850071	1.921	202	189	87	115	CPE	0.00445272	0.608	169	156	229	305	SNE	0.798462	0.916	113	90	107	117	unsig	0.757931	1.091	77	79	68	75	unsig	22.535	25.025	3.385	10.085
OsCHELIN0743	cluster7	Chr2	5284350	5285106	+	NA	NA	0	0	0	0	unsig	0.131923	3.21168	33.72	13.16	11.38	2.74	unsig	0.0194101	69.2752	21.55	2.11	0	0	CPE	NA	NA	0	0	0	0	unsig	0	0.0599622	0.0497873	0.0347891
OsCHESNO0744	cluster2	Chr2	5508588	5508686	-	1.82e-62	2.466	4864	5250	2060	2042	CPE	2.14e-29	1.413	42656	43350	29869	30982	CPE	0.0193266	1.172	40374	36426	31799	33742	unsig	0.60968	1.032	7067	7246	7021	6849	unsig	1505.66	2331.47	3895.8	2202.58
OsCHET0745	cluster8	Chr2	5610556	5610629	+	4.57e-204	0.025	29	32	1130	1249	SNE	0.489444	0.411	5	1	8	6	unsig	0.72387	1.724	10	2	6	1	unsig	1.33e-05	7.965	42	50	7	5	CPE	67.46	24.375	19.59	113.7
OsCHENAT0746	cluster7	Chr2	5982562	5983329	-	0.651523	3.51067	7.46	0	0	2.11	unsig	3.44e-07	5.35274	116.41	81.75	18.02	19.16	CPE	0.00240543	6.3963	43.1	51.69	5.63	9.18	CPE	0.408275	1.44407	66.77	68.5	28.59	63.98	unsig	0	0.0661772	0	0	TE_repeat
OsCHENAT0747	cluster1	Chr2	6214922	6216297	+	0.00376397	51.101	35.44	19.51	0	1.06	CPE	NA	2.16117	2.41	1.88	1.9	0	unsig	0.809658	0.724052	11.85	6.33	15.01	10.1	unsig	NA	NA	0	0	0	0	unsig	0.145573	0.0709111	0.145762	0	TE_repeat
OsCHELIN0748	cluster5	Chr2	6233017	6233605	+	0.899534	1.25142	0	15.96	2.19	10.57	unsig	0.00748687	5.21266	32.92	33.83	9.49	2.74	CPE	0.770385	1.36764	30.17	11.6	10.32	20.2	unsig	0.925656	1.59154	13.52	0	0	8.47	unsig	0.0601839	0.124821	0.0213294	0.105121	TE_repeat
OsCHELIN0749	cluster8	Chr2	6252449	6253010	+	0.000126232	8.21163	97.91	53.21	13.17	5.28	CPE	0.0154082	2.65493	46.56	76.11	18.02	28.75	CPE	0.0221863	5.39042	30.17	34.81	5.63	6.43	CPE	0.0118834	65.89	21.13	5.63	0	0	CPE	1.32056	0.597649	0.719941	0.281873
OsCHENAT0750	cluster7	Chr2	6253142	6254484	+	4.67e-05	4.68613	110.97	116.18	25.23	23.25	CPE	2.36e-10	3.8214	205.53	294.11	49.32	83.5	CPE	3.91e-07	6.65962	114.23	120.27	14.07	21.12	CPE	0.0154294	5.14869	43.11	25.34	7.8	5.65	CPE	0.757762	0.729276	0.500771	0.219667
OsCHENAT0751	cluster1	Chr2	6256234	6258104	+	0.000147292	6.92366	101.64	94.01	24.14	4.23	CPE	1.41e-06	2.58044	238.44	232.1	113.83	65.71	CPE	0.00011016	2.45106	220.91	274.29	88.16	113.84	CPE	0.289079	1.90863	53.25	26.27	13	28.23	unsig	0.177843	0.349978	0.166263	0.111188
OsCHENAT0752	cluster4	Chr2	6306425	6306820	+	0.0100671	12.9946	31.71	24.83	4.39	0	CPE	0.152692	4.9525	118.82	74.23	3.79	35.59	unsig	6.44e-09	10.768	121.77	137.15	5.63	18.36	CPE	1.69e-07	15.8297	100.58	61.93	9.1	1.88	CPE	0.506543	0.217742	0.0951743	0.200522
OsCHENAT0753	cluster4	Chr2	6306925	6307670	+	1.61e-07	13.6383	125.89	78.93	4.39	10.57	CPE	4.22e-21	5.09466	321.13	295.99	59.76	61.6	CPE	7.9e-25	8.97257	424.57	341.81	45.96	39.48	CPE	2.4e-20	37.3291	207.08	199.87	5.2	5.65	CPE	0.215965	0.235456	0.365248	0.377808
OsCHELIN0754	cluster7	Chr2	6364998	6365751	+	0.00945954	68.7781	13.06	14.19	0	0	CPE	7.58e-06	6.15297	64.23	72.35	12.33	9.58	CPE	0.00149745	109.474	21.55	15.82	0	0	CPE	0.00371786	80.3456	18.6	14.08	0	0	CPE	0.0470137	0.137253	0.201368	0.467117
OsCHENAT0755	cluster1	Chr2	6367988	6368424	+	8.22e-05	165.33	33.57	31.93	0	0	CPE	5.05e-10	4.74781	201.51	176.66	24.66	57.49	CPE	3.46e-10	36.0099	92.67	107.61	1.88	3.67	CPE	1.51e-13	34.9003	120.02	152.01	6.5	1.88	CPE	0.493993	0.614799	0.903053	0.575716
OsCHENAT0756	cluster4	Chr2	6369005	6369975	+	0.000165338	9.24314	67.14	52.32	6.58	6.34	CPE	3.75e-38	4.52269	622.2	618.3	132.8	142.37	CPE	8.61e-29	8.22412	439.66	490.56	49.71	63.35	CPE	3.73e-48	19.4923	533.34	479.5	33.79	19.76	CPE	0.197984	0.258011	0.442114	0.417381	TE_repeat
OsCHELIN0757	cluster5	Chr2	6370817	6371171	+	NA	8.96529	0	3.55	0	0	unsig	1.63e-05	26.67	38.54	50.74	1.9	1.37	CPE	0.31353	7.43661	8.62	5.27	1.88	0	unsig	0.943789	0.858148	3.38	3.75	2.6	5.65	unsig	0.309331	0.545885	0.308722	0.460666	TE_repeat
OsCHELIN0758	cluster1	Chr2	6372175	6372895	+	0.00467858	80.5321	17.72	14.19	0	0	CPE	0.0151489	2.06196	79.48	106.18	48.38	41.07	CPE	0.502131	1.42475	57.11	69.63	38.45	50.49	unsig	0.547765	1.47478	35.5	45.04	44.18	11.29	unsig	0.0580691	0.248306	0.355917	0.212176	TE_repeat
OsCHELIN0759	cluster2	Chr2	7498320	7499297	+	0.03349	53.8581	19.58	1.77	0	0	CPE	0.100003	28.1775	8.03	3.76	0	0	unsig	NA	18.5529	0	6.33	0	0	unsig	NA	4.59217	0	1.88	0	0	unsig	0.220731	0.442709	0.184487	0.126004
OsCHELIN0760	cluster2	Chr2	7830722	7835769	+	NA	6.94245	1.87	0.89	0	0	unsig	0.0207731	2.10304	74.66	89.27	45.53	31.48	CPE	0.315471	7.40341	5.39	8.44	1.88	0	unsig	0.0704735	2.35484	55.79	92.9	13	48.93	unsig	0.0230665	0.345426	0.0450855	0.290701	TE_repeat
OsCHELIN0761	cluster1	Chr2	8059795	8060728	+	0.00738527	74.1354	20.52	8.87	0	0	CPE	NA	NA	0	0	0	0	unsig	NA	NA	0	0	0	0	unsig	NA	NA	0	0	0	0	unsig	0.105224	0	0	0	TE_repeat
OsCHELIN0762	cluster5	Chr2	8688009	8689497	-	0.942817	0.836973	3.73	1.77	6.58	0	unsig	0.0737561	31.0091	6.42	6.58	0	0	unsig	0.207582	14.9469	9.7	4.22	0.94	0	unsig	0.011694	9.33972	31.27	25.34	0	5.65	CPE	0.562099	0.146302	0.156663	0.183344	TE_repeat
OsCHELIN0763	cluster3	Chr2	8725807	8726143	-	0.0269205	4.12885	44.76	39.91	12.07	8.46	CPE	NA	1.24372	2.41	0	1.9	0	unsig	NA	NA	0	0	0	0	unsig	0.614903	1.99516	32.96	0	13	3.76	unsig	0.267695	0	0	0	TE_repeat
OsCHELIN0764	cluster1	Chr2	9120413	9121938	+	0.00089809	9.63601	48.49	45.23	6.58	3.17	CPE	0.359245	2.01209	20.87	19.73	14.23	5.48	unsig	0.862503	1.44719	0	14.77	5.63	4.59	unsig	0.505753	2.05901	14.37	13.14	7.8	5.65	unsig	0.385834	0.12681	0	0.0332881	TE_repeat
OsCHELIN0765	cluster2	Chr2	9308809	9309681	-	6.43e-06	4.75673	146.41	144.56	23.04	38.05	CPE	0.000301467	1.74469	387.77	386.2	171.69	276.52	CPE	2.7e-10	2.60841	744.62	738.48	221.34	347.04	CPE	NA	0.127705	0	0	2.6	0	unsig	0.153181	0.149209	0.299963	0.212542
OsCHENAT0766	cluster5	Chr2	9605963	9607169	+	0.829876	0.682426	3.73	3.55	2.19	8.46	unsig	NA	8.3098	1.61	1.88	0	0	unsig	0.677191	3.43074	4.31	2.11	1.88	0	unsig	0.044702	7.00932	35.5	15.95	7.8	0	CPE	0.253828	0.0188034	0	0.323867	TE_repeat
OsCHELIN0767	cluster4	Chr2	10013539	10014126	+	0.672469	3.02916	4.66	1.77	0	2.11	unsig	NA	3.85936	1.61	0	0	0	unsig	NA	0.376065	0	2.11	5.63	0	unsig	0.0255573	4.85766	38.04	24.4	5.2	7.53	CPE	0	0.0192991	0	0	TE_repeat
OsCHELIN0768	cluster1	Chr2	10205762	10206464	+	0.0183708	59.1561	7.46	15.96	0	0	CPE	0.347595	1.69485	37.73	31.01	27.51	12.32	unsig	0.465094	1.92209	31.25	16.88	11.25	13.77	unsig	0.721993	2.15177	3.38	7.51	5.2	0	unsig	0.374711	0.253722	0.189483	0.119103	TE_repeat
OsCHELIN0769	cluster7	Chr2	10334854	10336011	+	0.655217	1.25995	50.36	66.51	52.66	40.16	unsig	0.0447341	1.82844	86.71	124.04	42.68	73.92	CPE	5.59e-10	2.83171	460.13	447.31	180.08	140.47	CPE	0.967959	1.03081	28.74	24.4	31.19	20.7	unsig	1.4657	3.02574	1.99818	0.465248
OsCHESNO0770	cluster1	Chr2	10335067	10335149	+	0	7.442	225399	238071	31455	30823	CPE	0.469204	0.973	505429	491977	497803	527267	unsig	0.413405	0.94	506964	522351	526418	568093	unsig	5.43e-39	0.504	72801	81734	154182	152280	SNE	12247.3	30175.1	19917.8	19256.7
OsCHENAT0771	cluster8	Chr2	10578779	10580336	-	0.354695	16.0188	2.8	3.55	0	0	unsig	0.0031023	19.9976	19.27	28.19	0	2.74	CPE	0.000917862	14.8524	48.49	33.76	0	5.51	CPE	0.000612561	110.02	19.44	25.34	0	0	CPE	0.209586	0.291596	0.743069	0.271867	TE_repeat
OsCHENAT0772	cluster4	Chr2	10793803	10795284	-	0.00287002	1.81678	417.77	302.42	200.78	195.52	CPE	0.319472	1.95199	21.68	25.37	14.23	9.58	unsig	0.099728	1.5599	165.95	201.5	112.55	123.02	unsig	0.0369539	2.06356	89.6	89.14	54.58	32.93	CPE	0.230266	0.0248042	0.0529074	0.0208219
OsCHENAT0773	cluster7	Chr2	10800869	10801527	-	1.56e-14	5.35142	497.03	423.03	111.91	60.24	CPE	0.346531	2.29592	15.25	15.03	7.59	5.48	unsig	2.13e-08	9.29044	136.86	148.75	24.39	6.43	CPE	0.612541	3.388	32.96	59.12	27.29	0	unsig	7.79962	0.38761	1.95016	0.563104
OsCHENAT0774	cluster4	Chr2	10806140	10806808	-	0.00358344	2.99806	111.9	121.5	50.47	27.48	CPE	0.533189	1.68641	17.66	15.97	6.64	13.69	unsig	0.785555	1.26511	29.1	30.59	15.94	31.21	unsig	0.641031	8.33235	3.38	0	0	0	unsig	3.24142	0.243564	0.836276	0.554407	TE_repeat
OsCHELIN0775	cluster1	Chr2	10812547	10813068	-	3.19e-06	12.6181	99.78	63.85	8.78	4.23	CPE	NA	1.72746	0.8	3.76	0	2.74	unsig	0.0368213	6.20669	20.47	43.25	9.38	0.92	CPE	0.099452	3.76772	29.58	18.77	5.2	7.53	unsig	0	0	0	0.0508346
OsCHELIN0776	cluster5	Chr2	11088994	11089438	+	0.811276	2.05137	0.93	3.55	2.19	0	unsig	0.027249	23.962	14.45	12.22	0.95	0	CPE	NA	0.213418	0	0	0	1.84	unsig	NA	4.59217	0	1.88	0	0	unsig	0.0796591	0.27332	0.0282315	0.554302	TE_repeat
OsCHELIN0777	cluster8	Chr2	11092408	11092979	+	NA	NA	0	0	0	0	unsig	0.300533	5.65002	10.44	3.76	0	2.74	unsig	0.564972	0.208449	2.16	0	10.32	0	unsig	0.00481963	78.3349	8.45	23.46	0	0	CPE	0	0.103943	0.0465758	0.323686	TE_repeat
OsCHELIN0778	cluster7	Chr2	11220292	11221552	+	0.817249	2.12746	4.66	0	2.19	0	unsig	NA	NA	0	0	0	0	unsig	0.00905482	9.46432	15.09	46.42	3.75	2.75	CPE	NA	NA	0	0	0	0	unsig	0	0	0.0107837	0	TE_repeat
OsCHENAT0779	cluster3	Chr2	11437507	11441119	-	0.218344	22.853	3.73	5.32	0	0	unsig	7.36e-14	4.8438	225.6	224.58	36.04	58.86	CPE	8.01e-16	3.17296	665.96	660.41	237.29	180.86	CPE	4.77e-10	15.6609	88.75	114.48	5.2	7.53	CPE	0.0317377	0.0457767	0.0806291	0.0203356	TE_repeat
OsCHENAT0780	cluster8	Chr2	11442294	11443245	-	NA	4.69721	1.87	0	0	0	unsig	0.000555797	4.02751	75.47	65.78	25.61	8.21	CPE	1.35e-12	7.41635	297.42	292.23	20.63	58.76	CPE	0.000112567	87.7155	62.55	34.72	1.3	0	CPE	0	0	0.100334	0.0553263	TE_repeat
OsCHELIN0781	cluster8	Chr2	11451565	11452210	-	0.0453955	3.96237	43.83	40.8	4.39	16.91	CPE	5.67e-12	4.34314	198.3	285.66	44.58	68.45	CPE	3.31e-21	4.77128	557.12	524.32	129.43	97.32	CPE	0.00947978	5.90938	38.88	30.03	3.9	7.53	CPE	0.085213	0.464388	0.9026	0.0952258
OsCHELIN0782	cluster7	Chr2	11452284	11452673	-	NA	NA	0	0	0	0	unsig	0.0928933	6.03205	15.25	15.03	0	5.48	unsig	0.00290251	29.5126	37.72	16.88	0	1.84	CPE	NA	2.15645	0.85	0	0	0	unsig	0.0908931	0.474763	0.590359	0.02268
OsCHELIN0783	cluster7	Chr2	11467543	11467922	-	0.7543	2.63391	5.6	0	0	2.11	unsig	NA	14.6938	2.41	3.76	0	0	unsig	0.0163026	21.0836	11.85	27.43	1.88	0	CPE	NA	2.15645	0.85	0	0	0	unsig	0	0.0298628	0	0	TE_repeat
OsCHELIN0784	cluster6	Chr2	11542866	11543476	+	0.0283457	2.59301	92.32	81.59	43.89	23.25	CPE	0.533665	2.07482	9.63	9.4	3.79	5.48	unsig	0.689881	0.286753	2.16	0	7.5	0	unsig	NA	NA	0	0	0	0	unsig	2.55993	0.827519	0.384265	0.0575786	TE_repeat
OsCHELIN0785	cluster8	Chr2	11931978	11933003	+	NA	4.48767	0	1.77	0	0	unsig	0.497893	2.24079	8.03	11.28	5.69	2.74	unsig	0.0901981	6.49659	9.7	26.37	1.88	3.67	unsig	0.0309983	10.607	10.14	32.84	0	3.76	CPE	0.0382053	0	0	0	TE_repeat
OsCHELIN0786	cluster8	Chr2	12661890	12662660	-	NA	NA	0	0	0	0	unsig	NA	NA	0	0	0	0	unsig	NA	NA	0	0	0	0	unsig	0.000106913	38.0689	31.27	55.36	2.6	0	CPE	0	0	0	0	TE_repeat
OsCHELIN0787	cluster8	Chr2	12674705	12675370	-	NA	NA	0	0	0	0	unsig	NA	NA	0	0	0	0	unsig	NA	NA	0	0	0	0	unsig	0.00242089	12.8228	34.65	30.97	0	4.7	CPE	0	0	0	0.56159	TE_repeat
OsCHENAT0788	cluster5	Chr2	12892198	12893560	-	0.483757	3.45825	10.26	4.43	0	4.23	unsig	0.0169066	14.389	17.66	16.91	0	2.74	CPE	0.778702	1.92863	4.31	6.33	0	5.51	unsig	0.641031	8.33235	3.38	0	0	0	unsig	0.0143795	0.0362919	0.0460859	0.00648952
OsCHELIN0789	cluster6	Chr2	12896802	12897612	-	0.25532	3.30486	13.99	21.28	2.19	8.46	unsig	0.0413823	2.91239	31.31	41.35	11.38	13.69	CPE	0.894769	1.20109	11.85	14.77	5.63	16.53	unsig	0.79222	1.4668	10.14	7.51	10.4	1.88	unsig	0.140725	0	0	0
OsCHELIN0790	cluster1	Chr2	12898537	12905107	-	0.00160956	101.909	27.98	12.42	0	0	CPE	NA	NA	0	0	0	0	unsig	NA	NA	0	0	0	0	unsig	NA	0.309795	0	0	0	0.94	unsig	13.5964	0.205177	0.342422	0.0319779	TE_repeat
OsCHENAT0791	cluster1	Chr2	12940689	12953010	+	1.58e-30	4.49676	1228.13	1157.36	217.24	312.84	CPE	2.59e-123	3.51645	2745.7	2703.41	729.43	828.19	CPE	2.13e-73	3.04018	3502.2	3797.89	1250.22	1151.28	CPE	2.05e-29	3.49382	780.15	837.01	253.4	211.71	CPE	1.35076	1.16449	1.13451	0.334996	TE_repeat
OsCHENAT0792	cluster8	Chr2	12946688	12948524	+	1.6e-07	4.11543	229.4	210.19	61.44	45.45	CPE	4.27e-18	3.90463	435.14	411.57	82.52	138.26	CPE	1.34e-13	4.86946	292.03	385.06	61.9	77.12	CPE	0.163449	9.50919	61.7	38.47	0	10.35	unsig	2.00241	1.31385	1.24111	0.498692	TE_repeat
OsCHELIN0793	cluster5	Chr2	13273005	13274099	+	0.188374	4.58972	10.26	19.51	4.39	2.11	unsig	0.0290535	13.9153	13.65	15.97	1.9	0	CPE	0.868236	0.820407	21.55	13.71	36.58	6.43	unsig	0.670768	0.542185	8.45	1.88	3.9	15.05	unsig	0.0934356	0.175736	0.508163	0.140722
OsCHENAT0794	cluster8	Chr2	13473434	13475154	+	0.379967	0.0527114	0	0	0	6.34	unsig	NA	0.0691348	0	0	1.9	2.74	unsig	0.649987	0.575115	9.7	6.33	15.01	12.85	unsig	0.00243038	2.7894	141.15	85.39	28.59	51.75	CPE	0.0113883	0	0	0.197001	TE_repeat
OsCHELIN0795	cluster2	Chr2	13579616	13579937	+	0.0381384	51.5064	18.65	1.77	0	0	CPE	NA	14.0853	4.01	1.88	0	0	unsig	0.240715	24.8643	2.16	6.33	0	0	unsig	NA	NA	0	0	0	0	unsig	0	0.105725	0.117047	0
OsCHELIN0796	cluster8	Chr2	13654919	13658614	+	0.00692602	7.05945	34.5	41.68	6.58	4.23	CPE	NA	10.8457	0.8	3.76	0	0	unsig	0.102408	7.61479	68.97	123.43	23.45	1.84	unsig	0.557752	13.8168	0	5.63	0	0	unsig	0.434889	0.360672	0.756685	0.0892838
OsCHELIN0797	cluster5	Chr2	13774792	13776043	-	NA	8.96529	0	3.55	0	0	unsig	1.72e-05	167.939	27.3	43.22	0	0	CPE	0.00152342	22.4648	25.86	36.92	2.81	0	CPE	NA	NA	0	0	0	0	unsig	0	0	0	0
OsCHELIN0798	cluster5	Chr2	13808907	13809531	-	NA	NA	0	0	0	0	unsig	0.0231011	44.1993	12.85	5.64	0	0	CPE	0.261166	3.86987	17.24	11.6	5.63	1.84	unsig	0.432919	18.421	0	7.51	0	0	unsig	0.0567173	0.0588158	0.127879	0.0566094
OsCHELIN0799	cluster7	Chr2	13838687	13839743	-	NA	NA	0	0	0	0	unsig	NA	2.19353	0	0.94	0	0	unsig	0.0296933	58.9436	3.23	16.88	0	0	CPE	NA	NA	0	0	0	0	unsig	0.0335367	0	0.0133192	0	TE_repeat
OsCHELIN0800	cluster3	Chr2	13878345	13880573	+	2.59e-10	2.45145	655.56	636.77	250.15	276.9	CPE	5.01e-08	1.56155	846.99	842.88	520.75	563.99	CPE	0.000983479	1.47928	1002.17	823.93	579.62	654.6	CPE	5.04e-10	2.39015	532.5	448.53	181.93	226.76	CPE	1.36157	0.752277	0.943125	0.369657	TE_repeat
OsCHELIN0801	cluster7	Chr2	13895429	13896683	+	NA	7.0507	2.8	0	0	0	unsig	NA	0.244832	0	0	0	1.37	unsig	0.0338357	32.0613	7.54	22.15	0	0.92	CPE	0.180903	9.59233	11.83	7.51	0	1.88	unsig	0.0624679	0	0.0212282	0.00704798
OsCHENAT0802	cluster7	Chr2	13905659	13906614	+	NA	NA	0	0	0	0	unsig	NA	3.85936	1.61	0	0	0	unsig	0.00583554	18.3163	28.02	23.21	2.81	0	CPE	0.00817797	15.5175	24.51	23.46	0	2.82	CPE	0	0	0	0.00925231	TE_repeat
OsCHENAT0803	cluster8	Chr2	13911324	13912584	+	NA	4.69721	1.87	0	0	0	unsig	NA	NA	0	0	0	0	unsig	0.0867207	6.28903	30.17	16.88	7.5	0	unsig	0.000517768	114.345	29.58	16.89	0	0	CPE	0.00937042	0	0.0199255	0.0208845
OsCHENAT0804	cluster1	Chr2	14086769	14087353	-	NA	13.6681	1.87	3.55	0	0	unsig	0.0806497	4.89823	25.69	14.09	7.59	0	unsig	0.897494	1.19488	8.62	16.88	11.25	10.1	unsig	0.00112692	2.64739	127.63	160.46	33.79	73.39	CPE	0	0	0	0.165978	TE_repeat
OsCHELIN0805	cluster8	Chr2	14089000	14095736	-	NA	NA	0	0	0	0	unsig	0.029172	40.9459	9.63	7.52	0	0	CPE	NA	NA	0	0	0	0	unsig	0.0112814	64.6763	16.9	9.38	0	0	CPE	0.0263949	0.142273	0.214824	0.177677	TE_repeat
OsCHENAT0806	cluster4	Chr2	14220064	14222601	+	NA	2.52795	0.93	1.77	0	1.06	unsig	0.964966	1.0967	4.01	2.82	4.74	1.37	unsig	0.805914	0.575791	1.08	5.27	0.94	10.1	unsig	0.0217636	10.6024	35.5	9.38	1.3	2.82	CPE	0.945557	0.447703	0.0875929	0.246778	TE_repeat
OsCHET0807	cluster8	Chr2	14255765	14255850	-	5.88e-48	0.012	3	3	280	263	SNE	0.752422	0.544	1	2	4	2	unsig	NA	0.405	1	0	2	1	unsig	7.85e-20	13.904	157	167	11	12	CPE	29.915	3.07	3.57	185.445
OsCHET0808	cluster8	Chr2	14278430	14278503	+	0.00162539	0.016	0	0	13	12	SNE	0.715874	0.448	1	1	2	3	unsig	0.892633	0.685	1	2	2	1	unsig	0.000195551	7.416	32	39	6	4	CPE	2.08	1.75	1.165	14.525
OsCHET0809	cluster8	Chr2	14280229	14280305	-	0	0.004	18719	19068	4699525	4948731	SNE	4.11e-40	0.201	143	135	688	693	SNE	0.350173	0.516	130	400	604	421	unsig	0	20.13	67032	77212	3567	3599	CPE	195391	929.47	1205.03	113740
OsCHET0810	cluster8	Chr2	14280810	14280887	-	0	0.01	78	74	8069	7485	SNE	0.084228	0.402	13	14	33	33	unsig	0.650919	0.646	5	11	14	10	unsig	2.45e-140	22.095	1297	1376	61	60	CPE	348.985	37.775	10.655	939.595
OsCHET0811	cluster8	Chr2	14283622	14283700	+	1.02e-167	0.032	30	31	959	949	SNE	0.259582	0.586	24	20	38	38	unsig	0.0010363	0.266	11	21	74	45	SNE	0	18.855	4433	4880	251	241	CPE	20.68	30.4	7.01	2004.62
OsCHET0812	cluster8	Chr2	14284131	14284204	-	1.11e-05	0.004	0	0	16	18	SNE	NA	NA	0	0	0	0	unsig	NA	0.526	0	0	0	1	unsig	1.44e-09	13.458	69	76	5	6	CPE	0.265	0.045	0.125	9.165
OsCHET0813	cluster8	Chr2	14288621	14288713	+	1.56e-209	0.009	13	12	1326	1409	SNE	0.102228	0.205	2	3	12	14	unsig	0.464706	0.33	2	2	5	5	unsig	3.59e-63	11.943	617	604	47	56	CPE	73.895	6.43	10.615	730.91
OsCHELIN0814	cluster1	Chr2	14580590	14582246	+	0.227558	22.6344	1.87	7.09	0	0	unsig	0.027249	3.47329	30.51	37.59	12.33	6.84	CPE	0.49913	1.63767	38.79	29.54	18.76	22.95	unsig	0.649768	2.90158	35.5	9.38	15.59	0	unsig	0.00713102	0.129829	0.104965	0.0878971	TE_repeat
OsCHELIN0815	cluster1	Chr2	14939179	14942471	-	0.00101365	113.389	11.19	33.7	0	0	CPE	NA	17.8558	0	7.52	0	0	unsig	NA	NA	0	0	0	0	unsig	NA	4.59217	0	1.88	0	0	unsig	0.267171	0.0729323	0.0792046	0.119583	TE_repeat
OsCHELIN0816	cluster7	Chr2	14966683	14969193	+	0.000396904	0.468897	155.73	121.5	291.84	299.1	SNE	0.00860182	1.77972	162.17	198.27	78.73	125.94	CPE	0.000315013	2.12652	257.55	309.11	144.44	122.11	CPE	0.89996	1.04458	98.89	144.51	129.95	103.5	unsig	0.600871	0.65831	0.430605	0.253387	TE_repeat
OsCHELIN0817	cluster5	Chr2	14974740	14977903	+	0.297672	3.1366	23.31	21.28	14.26	0	unsig	0.000723282	6.53834	37.73	42.28	6.64	5.48	CPE	0.293713	1.7399	52.8	72.79	26.26	45.9	unsig	0.00547793	2.08344	136.93	130.43	57.18	70.57	CPE	0.0999672	0.0336407	0.0544311	0.117568	TE_repeat
OsCHELIN0818	cluster5	Chr2	15027766	15028707	-	3.11e-11	3.81041	540.86	368.94	108.62	130	CPE	0.000513163	15.1554	33.72	31.01	3.79	0	CPE	0.106372	2.76095	42.03	40.09	17.82	11.94	unsig	NA	4.59217	0	1.88	0	0	unsig	1.6653	2.8593	21.6335	0.112253
OsCHENAT0819	cluster8	Chr2	15422431	15425516	+	1.3e-17	2.36823	1245.85	1289.5	513.47	556.98	CPE	3.61e-47	2.33686	2160.43	1944.16	912.5	840.51	CPE	1.27e-05	2.50915	282.33	302.78	134.12	99.15	CPE	0.113325	5.95184	18.6	16.89	0	5.65	unsig	1.64062	1.42332	0.152938	0	TE_repeat
OsCHELIN0820	cluster7	Chr2	15591262	15591995	+	0.142297	5.03373	14.92	17.74	4.39	2.11	unsig	0.0117054	3.97752	30.51	42.28	7.59	10.95	CPE	0.112717	12.7902	19.4	4.22	0	1.84	unsig	0.616152	2.24276	11.83	3.75	5.2	1.88	unsig	0.165707	0.234948	0.0171158	0.132012
OsCHELIN0821	cluster7	Chr2	15809055	15810118	-	NA	8.96529	0	3.55	0	0	unsig	0.0478124	2.98863	38.54	28.19	11.38	10.95	CPE	NA	18.679	2.16	4.22	0	0	unsig	NA	NA	0	0	0	0	unsig	0.0111054	0.263172	0.0765409	0.0166263	TE_repeat
OsCHENAT0822	cluster1	Chr2	15810191	15811015	-	0.264727	20.3929	1.87	6.21	0	0	unsig	0.0280983	4.49371	29.7	22.55	3.79	8.21	CPE	0.294629	1.97092	59.27	30.59	29.07	16.53	unsig	0.649119	3.65198	3.38	3.75	0	1.88	unsig	0.0237567	0.272868	0.173017	0.0214429
OsCHELIN0823	cluster8	Chr2	16147739	16148809	+	0.104165	4.77134	35.44	10.64	3.29	6.34	unsig	0.955838	1.08748	8.83	4.7	9.49	2.74	unsig	0.639154	0.558238	7.54	8.44	7.5	21.12	unsig	0.000576646	122.577	42.26	7.51	0	0	CPE	0.315129	0.054246	0.0117302	0.115624
OsCHELIN0824	cluster5	Chr2	16287790	16288142	-	0.0389427	3.76101	56.88	31.93	8.78	14.8	CPE	0.179904	22.0942	6.42	2.82	0	0	unsig	0.203543	2.3696	40.95	40.09	9.38	24.79	unsig	NA	NA	0	0	0	0	unsig	0	0	0	0	TE_repeat
OsCHELIN0825	cluster4	Chr2	16300880	16302156	+	0.00728193	13.825	27.04	31.93	0	4.23	CPE	0.559489	1.87509	12.85	9.4	7.59	4.11	unsig	0.814452	1.30548	22.63	14.77	7.5	21.12	unsig	0.171113	29.594	10.14	1.88	0	0	unsig	0.0153479	0.0586358	0	0.0103114	TE_repeat
OsCHELIN0826	cluster8	Chr2	16645534	16646509	-	NA	NA	0	0	0	0	unsig	NA	NA	0	0	0	0	unsig	NA	NA	0	0	0	0	unsig	1.78e-16	8.41744	206.24	213.01	29.89	20.7	CPE	0	0	0	0.753761	TE_repeat
OsCHELIN0827	cluster8	Chr2	16648342	16650798	-	NA	NA	0	0	0	0	unsig	NA	0.244832	0	0	0	1.37	unsig	NA	NA	0	0	0	0	unsig	0.00304073	6.33795	32.96	48.79	5.2	7.53	CPE	0	0	0	0.335418	TE_repeat
OsCHENAT0828	cluster8	Chr2	16650943	16655533	-	NA	NA	0	0	0	0	unsig	NA	NA	0	0	0	0	unsig	NA	NA	0	0	0	0	unsig	4.33e-15	4.977	262.87	284.32	46.78	62.1	CPE	0	0	0.0103976	0.891867	TE_repeat
OsCHENAT0829	cluster8	Chr2	16652416	16653334	-	NA	NA	0	0	0	0	unsig	NA	NA	0	0	0	0	unsig	NA	NA	0	0	0	0	unsig	0.0217509	3.27861	67.62	70.38	5.2	35.76	CPE	0	0	0	0.785966	TE_repeat
OsCHELIN0830	cluster8	Chr2	17142456	17142767	+	NA	NA	0	0	0	0	unsig	NA	4.45282	0	1.88	0	0	unsig	NA	NA	0	0	0	0	unsig	0.0102327	67.2709	6.76	20.64	0	0	CPE	0	0	0	0
OsCHELIN0831	cluster4	Chr2	17320039	17323726	+	1.29e-46	3.85794	2260.43	2212.72	504.69	654.21	CPE	3e-165	2.23932	7405.35	7155.53	3234.55	3271.68	CPE	1.98e-08	3.40294	257.55	301.72	90.04	74.36	CPE	2.08e-13	6.59869	213.85	178.29	25.99	32.93	CPE	2.50051	5.28979	0.253655	0.0777571	TE_repeat
OsCHENAT0832	cluster3	Chr2	17464815	17467757	+	2.04e-09	7.06806	230.33	182.69	40.59	17.97	CPE	7.47e-11	2.48345	425.5	346.74	156.51	154.69	CPE	0.0857005	1.78388	173.49	146.64	59.09	120.27	unsig	0.000255773	3.63186	116.64	99.47	42.88	17.88	CPE	1.05606	0.715767	0.466975	0.131725
OsCHELIN0833	cluster5	Chr2	17474494	17474874	-	0.0533489	9.33753	14.92	24.83	0	4.23	unsig	0.0493957	15.4464	29.7	50.74	0	5.48	CPE	1.66e-05	4.88617	110.99	116.05	28.14	18.36	CPE	0.000515824	6.85519	63.39	67.56	18.19	1.88	CPE	0	0	0	0	TE_repeat
OsCHENAT0834	cluster3	Chr2	17604019	17606232	-	1.08e-06	5.64848	152.93	132.14	19.75	30.65	CPE	0.6767	1.13458	105.17	103.36	95.8	87.61	unsig	0.195029	1.58445	117.46	107.61	75.03	67.02	unsig	0.478181	5.33037	6.76	3.75	0	1.88	unsig	0.443515	0.0863021	0.0410893	0.00399513	TE_repeat
OsCHENAT0835	cluster1	Chr2	17672828	17675336	+	0.0278726	17.846	31.71	7.09	2.19	0	CPE	0.868016	0.911093	47.37	25.37	37.94	42.44	unsig	0.0103897	2.53733	99.14	103.39	41.27	38.56	CPE	0.0409807	2.72678	43.95	54.42	18.19	17.88	CPE	0.119424	0.0984201	0.120363	0.0871412	TE_repeat
OsCHELIN0836	cluster2	Chr2	17778483	17778731	-	2.45e-37	3.91338	1299.93	1273.54	320.37	337.15	CPE	1.04e-12	3.37741	1111.12	1235.66	402.18	290.21	CPE	4.86e-27	2.81365	1310.36	1543.42	516.78	497.6	CPE	1.25e-11	2.63283	504.61	412.87	171.53	176.89	CPE	0	0	0	0
OsCHELIN0837	cluster5	Chr2	18167297	18168021	+	NA	13.6681	1.87	3.55	0	0	unsig	0.0257544	42.5733	11.24	6.58	0	0	CPE	0.0807601	14.5376	22.63	4.22	0	1.84	unsig	0.39965	3.24367	16.06	4.69	2.6	3.76	unsig	0.054067	0	0	0.0244006	TE_repeat
OsCHELIN0838	cluster1	Chr2	18924343	18924858	+	0.0434905	49.1547	17.72	1.77	0	0	CPE	NA	NA	0	0	0	0	unsig	NA	NA	0	0	0	0	unsig	NA	NA	0	0	0	0	unsig	0	0	0	0
OsCHELIN0839	cluster7	Chr2	19051139	19052001	+	0.560416	2.15127	13.06	7.98	7.68	2.11	unsig	NA	NA	0	0	0	0	unsig	0.000174066	159.02	22.63	31.65	0	0	CPE	NA	NA	0	0	0	0	unsig	0.127573	0.0131493	0.132772	0.0102494	TE_repeat
OsCHELIN0840	cluster7	Chr2	19052786	19053712	+	0.00883316	72.004	21.45	7.09	0	0	CPE	NA	NA	0	0	0	0	unsig	6.13e-05	187.715	37.72	26.37	0	0	CPE	NA	NA	0	0	0	0	unsig	0.063733	0	0.123606	0	TE_repeat
OsCHELIN0841	cluster6	Chr2	19263854	19264905	+	0.0419023	15.0529	15.85	16.85	2.19	0	CPE	NA	14.0853	4.01	1.88	0	0	unsig	NA	NA	0	0	0	0	unsig	NA	NA	0	0	0	0	unsig	1.08352	0.157472	0.170069	0.100706
OsCHELIN0842	cluster1	Chr2	19374809	19375610	-	0.000254679	139.253	21.45	33.7	0	0	CPE	NA	NA	0	0	0	0	unsig	NA	NA	0	0	0	0	unsig	NA	NA	0	0	0	0	unsig	0.230352	0	0	0
OsCHELIN0843	cluster8	Chr2	20094234	20095064	+	NA	NA	0	0	0	0	unsig	NA	NA	0	0	0	0	unsig	NA	NA	0	0	0	0	unsig	0.0425171	50.1862	1.69	18.77	0	0	CPE	0	0	0	0
OsCHELIN0844	cluster7	Chr2	20464409	20465550	+	NA	14.108	5.6	0	0	0	unsig	0.0228352	9.03532	20.87	16.91	3.79	0	CPE	0.0697408	43.5435	4.31	10.55	0	0	unsig	0.537676	12.9313	3.38	1.88	0	0	unsig	0	0.0298105	0	0
OsCHELIN0845	cluster8	Chr2	20568607	20569064	+	0.35167	16.2369	4.66	1.77	0	0	unsig	NA	10.5398	1.61	2.82	0	0	unsig	0.0459073	49.7905	5.39	11.6	0	0	CPE	0.00416607	78.4764	16.9	15.01	0	0	CPE	0.0515987	0.185301	0.290845	0.711946	TE_repeat
OsCHENAT0846	cluster1	Chr2	20928716	20928939	+	0.000291357	16.882	55.02	36.36	4.39	1.06	CPE	0.447028	1.87178	12.85	21.61	7.59	10.95	unsig	0.554329	2.19396	11.85	14.77	10.32	1.84	unsig	0.412246	2.16256	17.75	16.89	6.5	9.41	unsig	15.2945	6.26246	4.05054	1.59343	TE_repeat
OsCHELIN0847	cluster7	Chr2	21024077	21024706	+	0.335379	1.90017	32.64	50.55	10.97	32.76	unsig	0.0428343	2.3741	69.04	56.38	13.28	41.07	CPE	0.0044888	4.94548	435.35	436.76	45.02	131.29	CPE	0.336657	3.53303	16.06	6.57	2.6	3.76	unsig	4.31765	13.0244	6.67908	1.2641
OsCHESNO0848	cluster1	Chr2	21024271	21024377	+	0	7.704	73583	76729	9575	9933	CPE	7.93e-275	0.371	154237	155042	410430	422426	SNE	4.57e-51	0.419	188061	180130	423845	454842	SNE	7.74e-66	0.395	56402	64307	150934	154283	SNE	11227.5	15769.8	6781.63	13659
OsCHELIN0849	cluster1	Chr2	21221125	21222800	-	0.0147416	4.01081	58.75	49.66	17.55	9.51	CPE	0.916397	0.923788	29.7	14.09	25.61	21.9	unsig	0.407561	2.12632	19.4	31.65	5.63	18.36	unsig	0.935911	1.49337	16.9	0	0	11.29	unsig	0.241775	0.0777202	0.0392874	0.0209908	TE_repeat
OsCHELIN0850	cluster8	Chr2	21497941	21498359	-	0.0467894	3.99665	44.76	28.38	8.78	9.51	CPE	0.962354	1.06618	6.42	9.4	10.43	4.11	unsig	0.646309	1.92219	15.09	6.33	5.63	5.51	unsig	0.33537	19.8366	3.38	4.69	0	0	unsig	1.85518	1.73311	0.789365	0.315698
OsCHELIN0851	cluster5	Chr2	21675747	21676128	+	0.522536	4.16707	4.66	4.43	2.19	0	unsig	NA	17.9372	5.62	1.88	0	0	unsig	0.998455	0.996198	9.7	4.22	9.38	4.59	unsig	0.0367776	14.5584	10.14	24.4	2.6	0	CPE	0.205968	0.133047	0.0697418	0.368383
OsCHELIN0852	cluster5	Chr2	22526035	22526908	+	0.59533	0.843459	127.76	140.12	192	125.77	unsig	0.047318	1.70723	100.35	113.7	55.02	71.18	CPE	0.839622	1.0611	237.07	264.8	225.1	247.88	unsig	0.625969	0.889482	170.74	152.01	175.43	187.24	unsig	0.0629835	0.0389514	0.118461	0.0656679	TE_repeat
OsCHELIN0853	cluster2	Chr2	22828784	22829053	+	1.27e-08	4.40736	278.82	264.29	78.99	44.39	CPE	0.0456734	1.8782	102.76	101.48	34.15	76.66	CPE	0.530128	1.75242	11.85	51.69	23.45	12.85	unsig	0.95231	0.954676	31.27	18.77	35.09	17.88	unsig	1.1486	0.282356	0.249486	0.114289
OsCHELIN0854	cluster7	Chr2	23114227	23114857	+	0.171249	3.88652	13.99	27.49	2.19	8.46	unsig	0.887589	1.13811	28.9	7.52	13.28	19.16	unsig	0.0193273	19.9724	14.01	23.21	1.88	0	CPE	0.777575	1.47152	8.45	9.38	6.5	5.65	unsig	0.193203	0.605619	0.104351	0.202464
OsCHENAT0855	cluster3	Chr2	23531704	23532017	+	0.0361859	3.08571	66.21	47	20.85	15.85	CPE	0.674438	0.652548	8.03	8.46	18.02	6.84	unsig	0.711337	1.44811	11.85	33.76	14.07	17.44	unsig	0.712657	3.04296	6.76	0	1.3	0.94	unsig	0.401096	0.0722793	0	0.0419352
OsCHESNO0856	cluster2	Chr2	23768810	23768967	-	0	6.078	155084	147298	24141	25601	CPE	0	3.296	1465349	1441674	446382	435722	CPE	5.74e-32	2.436	1440182	1786748	624797	700137	CPE	4.19e-18	0.581	128498	156959	243936	246968	SNE	12362.2	35544.9	31544.2	20421.4
OsCHELIN0857	cluster1	Chr2	24094774	24095461	+	0.0119302	65.9902	8.39	17.74	0	0	CPE	NA	NA	0	0	0	0	unsig	NA	NA	0	0	0	0	unsig	NA	NA	0	0	0	0	unsig	0.0628365	0.016494	0.0182602	0.0448519	TE_repeat
OsCHESNO0858	cluster6	Chr2	24564590	24564732	+	4.06e-05	2.463	164	193	63	81	CPE	3.76e-240	3.638	15571	15045	4359	4057	CPE	5.03e-06	0.701	6656	5387	8372	8818	SNE	7.63e-13	1.528	4272	4589	2966	2827	CPE	70.89	464.285	138.75	976.515
OsCHELIN0859	cluster1	Chr2	24572639	24573387	+	0.00286352	12.3952	42.9	36.36	0	6.34	CPE	0.798271	1.55917	4.82	7.52	0	8.21	unsig	0.803051	0.757627	16.16	10.55	16.88	18.36	unsig	0.769597	1.24283	21.98	27.21	20.79	18.82	unsig	0.435207	0.370225	0.553771	0.40622	TE_repeat
OsCHELIN0860	cluster8	Chr2	24823385	24823912	-	NA	2.27883	0	0.89	0	0	unsig	NA	3.85936	1.61	0	0	0	unsig	NA	NA	0	0	0	0	unsig	0.00509799	78.7711	6.76	25.34	0	0	CPE	0	0.0429843	0	0.316397	TE_repeat
OsCHENAT0861	cluster7	Chr2	25197537	25198301	+	0.0094409	7.74022	40.1	26.61	4.39	4.23	CPE	NA	NA	0	0	0	0	unsig	NA	12.3687	0	4.22	0	0	unsig	NA	NA	0	0	0	0	unsig	0.261841	0	0.0184031	0
OsCHENAT0862	cluster8	Chr2	25543466	25543746	-	0.0198157	1.71935	266.7	221.72	134.95	149.02	CPE	0.025588	1.44806	297.05	236.79	174.53	195.75	CPE	0.0305793	1.67765	214.44	243.7	153.81	119.35	CPE	0.0039499	2.98961	69.31	91.02	32.49	21.64	CPE	0	0	0	0
OsCHELIN0863	cluster2	Chr2	25677722	25678887	+	0.30074	6.67728	7.46	7.09	2.19	0	unsig	0.000448629	2.92074	142.9	123.1	23.71	69.81	CPE	NA	0.0531022	0	0	1.88	5.51	unsig	NA	NA	0	0	0	0	unsig	0.0202678	0.174767	0.0228485	0	TE_repeat
OsCHENAT0864	cluster6	Chr2	25729291	25730329	-	0.00615917	6.20449	52.22	34.59	6.58	7.4	CPE	2.58e-06	5.89374	65.03	93.97	13.28	13.69	CPE	0.0112206	3.1467	79.74	66.46	27.2	19.28	CPE	0.215598	2.74705	25.36	20.64	5.2	11.29	unsig	0.306515	0.837357	0.81469	0.182359
OsCHELIN0865	cluster1	Chr2	26165900	26166449	-	0.0682572	39.3087	10.26	5.32	0	0	unsig	0.825335	2.72147	10.44	0	3.79	0	unsig	NA	1.51846	2.16	2.11	2.81	0	unsig	0.0105982	5.02579	34.65	46.92	13	3.76	CPE	0.0214838	0.0643668	0	0.096129	TE_repeat
OsCHELIN0866	cluster1	Chr2	26167038	26167418	-	0.0361391	48.4937	12.12	7.09	0	0	CPE	0.659971	0.558103	7.23	1.88	5.69	10.95	unsig	0.525804	0.208756	2.16	0	9.38	0.92	unsig	0.872766	1.19131	24.51	12.2	28.59	2.82	unsig	0.0514417	0	0	0.0232158	TE_repeat
OsCHELIN0867	cluster4	Chr2	26167766	26169368	-	NA	14.108	5.6	0	0	0	unsig	0.752187	1.897	1.61	6.58	2.85	1.37	unsig	0.972856	1.14896	4.31	0	3.75	0	unsig	0.0135717	63.8064	20.29	5.63	0	0	CPE	0.0613095	0.150903	0.201327	0.145537	TE_repeat
OsCHELIN0868	cluster1	Chr2	26229983	26230909	+	0.00353226	88.2422	26.11	8.87	0	0	CPE	NA	4.45282	0	1.88	0	0	unsig	NA	NA	0	0	0	0	unsig	NA	NA	0	0	0	0	unsig	0.110369	0	0	0	TE_repeat
OsCHELIN0869	cluster5	Chr2	26230975	26232636	+	0.0017729	6.20007	64.34	48.78	6.58	11.63	CPE	0.443488	30.6717	12.85	0	0	0	unsig	NA	NA	0	0	0	0	unsig	NA	NA	0	0	0	0	unsig	0.387579	0.00764502	0	0	TE_repeat
OsCHESNO0870	cluster2	Chr2	26263438	26263556	+	7.69e-18	3.293	525	511	145	169	CPE	2.13e-56	0.609	15063	14847	24424	24725	SNE	0.839387	0.979	18112	17878	17566	19175	unsig	1.69e-97	0.314	1963	1915	6217	6155	SNE	91.275	927.67	852.925	744.97
OsCHESNO0871	cluster1	Chr2	26263662	26263757	+	4.03e-133	5.081	3670	3823	716	758	CPE	0.776766	1.013	23604	23588	22575	24014	unsig	0.000273517	1.254	19484	19021	14767	15929	CPE	2.53e-46	0.429	2230	2380	5555	5175	SNE	539.155	1805.22	1389.43	1012.78
OsCHESNO0872	cluster1	Chr2	26263819	26263916	+	1.13e-196	4.287	16768	18544	3954	4277	CPE	1.56e-99	0.534	64099	65872	119632	123834	SNE	0.597473	0.954	78314	69808	75845	79413	unsig	5.48e-41	0.399	8256	10295	24374	22124	SNE	4655.14	5815.66	3398.72	3890.06
OsCHESNO0873	cluster1	Chr2	26264283	26264466	+	3.08e-35	5.829	695	671	127	109	CPE	1.45e-06	0.746	2508	2137	3071	3148	SNE	1.35e-278	0.067	894	1009	13026	15232	SNE	7.35e-11	0.51	397	335	700	741	SNE	76.665	88.71	30.8	116.54
OsCHESNO0874	cluster2	Chr2	26264525	26264675	+	5.51e-54	11.355	848	947	92	67	CPE	3.41e-182	5.113	3926	4159	800	782	CPE	5.23e-55	2.774	5812	5947	2046	2190	CPE	2.8e-12	0.579	844	976	1578	1561	SNE	63.16	111.29	103.985	194.485
OsCHESNO0875	cluster2	Chr2	26264910	26265030	+	3.85e-45	3.64	1430	1449	351	437	CPE	1.37e-30	1.449	18486	18313	12680	12716	CPE	1.44e-77	3.073	20231	20642	6378	6918	CPE	1.62e-14	1.66	3063	3485	1979	1962	CPE	278.095	768.045	912.5	533.435
OsCHELIN0876	cluster1	Chr2	26417097	26418136	+	0.0252911	18.4609	7.46	31.93	0	2.11	CPE	NA	NA	0	0	0	0	unsig	NA	NA	0	0	0	0	unsig	NA	NA	0	0	0	0	unsig	0.037691	0	0	0	TE_repeat
OsCHELIN0877	cluster2	Chr2	27247892	27248545	+	0.00289135	4.93724	53.15	69.18	13.17	11.63	CPE	5.33e-06	3.33533	128.45	181.35	60.71	30.12	CPE	0.986666	1.02141	18.32	15.82	17.82	15.61	unsig	0.656393	0.752845	26.2	25.34	20.79	47.05	unsig	1.07529	0.29839	0.141418	0.263274
OsCHELIN0878	cluster5	Chr2	27251844	27252414	+	0.401137	16.4597	6.53	0	0	0	unsig	0.0575073	33.8384	4.82	9.4	0	0	unsig	NA	2.34075	4.31	0	0	1.84	unsig	0.0398669	14.0172	13.52	19.71	2.6	0	CPE	0.392685	0.285367	0.0466574	0.0464722
OsCHELIN0879	cluster7	Chr2	28193689	28194865	+	0.0374814	3.86195	51.29	31.93	10.97	10.57	CPE	0.838122	1.30912	4.82	15.03	13.28	1.37	unsig	0.561442	4.53976	2.16	6.33	1.88	0	unsig	0.889063	1.47591	8.45	0	0	5.65	unsig	0.166759	0.00964134	0	0.0335625	TE_repeat
OsCHELIN0880	cluster5	Chr2	28208769	28209732	+	0.418929	3.88569	11.19	5.32	0	4.23	unsig	0.00645164	59.3584	8.03	16.91	0	0	CPE	NA	12.3687	0	4.22	0	0	unsig	0.478837	16.6492	6.76	0	0	0	unsig	0.603915	0.145486	0.0146041	0.0183511	TE_repeat
OsCHENAT0881	cluster3	Chr2	28218460	28221930	+	2.75e-06	12.2098	75.53	82.48	7.68	5.28	CPE	NA	0.638756	0	1.88	2.85	0	unsig	0.92747	1.148	8.62	12.66	8.44	10.1	unsig	4.67e-05	3.2862	120.87	120.11	37.69	35.76	CPE	0.0204254	0	0	0.0775794	TE_repeat
OsCHELIN0882	cluster7	Chr2	28715346	28720852	+	2.06e-05	0.413902	128.69	146.33	374.13	290.64	SNE	0.246	0.301539	337.19	276.26	260.85	1774.1	unsig	4.81e-17	4.20401	535.57	464.19	135.06	102.83	CPE	0.893434	1.08906	42.26	28.15	33.79	31.05	unsig	137.564	51.904	100.576	52.0556	TE_repeat
OsCHENAT0883	cluster4	Chr2	28863936	28865577	+	8.85e-20	5.98692	544.59	446.09	69.12	96.18	CPE	0.186335	0.438121	14.45	8.46	26.56	26.01	unsig	0.211157	1.58536	91.6	146.64	75.03	75.28	unsig	0.0178187	31.1258	12.68	22.52	1.3	0	CPE	1.74402	0.563872	1.57513	0.18793
OsCHET0884	cluster8	Chr2	29074170	29074262	+	8e-212	0.009	13	12	1334	1443	SNE	0.0782343	0.191	2	3	13	15	unsig	0.514755	0.356	2	2	5	4	unsig	8.81e-67	11.563	654	647	55	59	CPE	74.39	7.36	11.38	782.28
OsCHELIN0885	cluster7	Chr2	29218427	29218687	+	0.379967	0.0527114	0	0	0	6.34	unsig	0.409181	0.305044	2.41	1.88	8.54	5.48	unsig	0.0123031	74.4679	4.31	21.1	0	0	CPE	0.640875	0.556938	2.54	10.32	15.59	7.53	unsig	0	0	0	0
OsCHELIN0886	cluster4	Chr2	29255877	29257102	-	0.018432	5.72625	40.1	40.8	12.07	2.11	CPE	0.215205	1.48245	76.27	86.45	51.22	58.86	unsig	0.422802	1.69941	52.8	56.97	13.13	51.41	unsig	0.0871654	11.2122	11.83	15.01	2.6	0	unsig	1.16717	1.47813	1.05984	0.161595	TE_repeat
OsCHELIN0887	cluster1	Chr2	29579264	29579912	+	0.0114818	67.3017	19.58	7.09	0	0	CPE	NA	NA	0	0	0	0	unsig	NA	NA	0	0	0	0	unsig	NA	NA	0	0	0	0	unsig	0.332627	0	0	0
OsCHELIN0888	cluster8	Chr2	29733163	29733922	.	0.0783488	0.0197686	0	0	0	16.91	unsig	NA	NA	0	0	0	0	unsig	NA	NA	0	0	0	0	unsig	0.000909109	7.82096	45.64	39.41	5.2	5.65	CPE	0.06219	0	0	0.0116384
OsCHESNO0889	cluster1	Chr2	29757193	29757317	+	1.55e-14	3.17	415	436	132	136	CPE	4.24e-07	0.781	2747	2766	3562	3494	SNE	0.334481	0.914	3327	2908	3254	3578	unsig	2.26e-17	0.435	337	330	749	787	SNE	63.755	147.64	114.525	112.795
OsCHESNO0890	cluster5	Chr2	29796314	29796445	-	0.00416139	1.399	471	460	335	330	CPE	0	9.67	15196	14938	1586	1531	CPE	1.92e-06	1.382	8898	7907	5938	6231	CPE	5.15e-51	2.845	2459	2354	875	815	CPE	132.7	251.585	461.96	488.86
OsCHESNO0891	cluster1	Chr2	29796779	29796946	-	1.98e-21	2.124	1583	1589	674	815	CPE	0.135553	1.059	24690	23734	23388	22354	unsig	1.99e-47	0.431	14287	13605	31616	33060	SNE	3.81e-45	0.456	2373	2356	5262	5117	SNE	463.09	785.7	1146.8	687.25
OsCHELIN0892	cluster7	Chr2	29990508	29990791	+	0.879678	0.609065	0	2.66	4.39	0	unsig	0.777773	0.620073	8.03	0	7.59	5.48	unsig	0.0146523	69.0237	17.24	6.33	0	0	CPE	0.234065	3.159	15.21	21.58	9.1	2.82	unsig	0	0	0.0442359	0.046365
OsCHESNO0893	cluster2	Chr2	30272589	30272667	+	3.69e-104	4.138	3336	3269	784	811	CPE	2.56e-95	2.157	35840	34180	15514	16943	CPE	2.32e-43	2.309	42681	38578	17484	17717	CPE	2.26e-20	1.581	12113	12229	7801	7597	CPE	406.715	2347.34	1943.99	1747.13
OsCHESNO0894	cluster1	Chr2	30273017	30273096	+	2.32e-216	5.309	7289	7194	1326	1400	CPE	3.35e-07	1.214	27850	26790	21491	23526	CPE	5.26e-16	1.664	28949	25825	16241	16675	CPE	0.407357	1.05	6278	6554	6165	6052	unsig	714.055	1801.27	1399.66	1010
OsCHESNO0895	cluster1	Chr2	30273196	30273270	+	4.3e-33	2.528	2340	2032	924	808	CPE	2.11e-39	0.581	6656	6431	10756	11764	SNE	6.23e-12	0.639	6585	5908	9620	9942	SNE	1.16e-19	0.595	2474	2521	4266	4128	SNE	383.245	577.365	355.245	289.695
OsCHESNO0896	cluster1	Chr2	30273374	30273453	+	1.09e-264	6.919	7453	7669	1128	1060	CPE	1.84e-11	1.297	31531	30587	22685	25209	CPE	2.04e-17	1.671	34836	31729	19777	20064	CPE	0.140729	1.09	7237	7597	6983	6623	unsig	790.365	1995.73	1176.05	1046.01
OsCHENAT0897	cluster3	Chr2	30317175	30321133	+	2.63e-44	6.03369	999.66	1026.1	161.28	174.39	CPE	0.000185565	2.57251	135.68	111.82	48.38	47.91	CPE	0.00351326	1.83469	307.12	377.68	151	222.18	CPE	6.42e-22	3.04405	935.68	738.48	256	292.63	CPE	0.281695	0.0233924	0.0418499	0.127638
OsCHELIN0898	cluster7	Chr2	30426484	30426840	+	0.762969	0.491697	3.73	0	4.39	3.17	unsig	NA	0.957051	0	1.88	1.9	0	unsig	0.0207226	19.6413	20.47	15.82	0	1.84	CPE	0.688377	1.49523	12.68	27.21	2.6	23.52	unsig	0.099295	0	0	0
OsCHENAT0899	cluster8	Chr2	30584618	30585900	+	0.197062	2.27465	58.75	33.7	10.97	29.59	unsig	0.000485064	3.34915	81.09	68.6	22.77	21.9	CPE	0.030947	3.36755	46.34	53.8	17.82	11.94	CPE	0.103974	3.905	21.98	26.27	2.6	9.41	unsig	0.97403	0.676674	0.71698	0.615076
OsCHENAT0900	cluster4	Chr2	30586084	30586376	+	0.230085	5.94319	10.26	8.87	1.1	2.11	unsig	0.0433282	4.69353	18.47	24.43	3.79	5.48	CPE	0.485568	2.40375	19.4	7.38	5.63	5.51	unsig	0.125873	9.90998	13.52	10.32	2.6	0	unsig	0.831194	0.250921	0.181852	0.464844
OsCHELIN0901	cluster7	Chr2	30626908	30627494	-	NA	8.96529	0	3.55	0	0	unsig	0.573167	2.55038	4.82	8.46	0	5.48	unsig	0.00779753	78.0555	12.93	13.71	0	0	CPE	0.0158271	5.99698	27.05	34.72	7.8	2.82	CPE	0.0603889	0	0.0214021	0
OsCHELIN0902	cluster2	Chr2	30807714	30808590	+	NA	9.1846	1.87	1.77	0	0	unsig	0.000824549	4.3425	49.78	56.38	13.28	10.95	CPE	0.472133	2.00113	21.55	23.21	16.88	5.51	unsig	NA	NA	0	0	0	0	unsig	0	0.496791	0.110642	0
OsCHELIN0903	cluster5	Chr2	31455689	31458442	+	0.0231	0.794798	879.37	939.19	1157.49	1130.86	SNE	0.00847558	2.042	115.61	97.72	46.48	58.86	CPE	0.348081	0.154292	2.16	0	6.57	7.34	unsig	0.936398	0.89807	4.23	15.95	5.2	16.94	unsig	3.07362	0.161335	0.00456173	0.0799306	TE_repeat
OsCHELIN0904	cluster1	Chr2	31458613	31459491	+	0.000353065	131.377	30.77	21.28	0	0	CPE	0.0979871	4.25786	18.47	15.03	3.79	4.11	unsig	0.301202	24.737	0	8.44	0	0	unsig	NA	NA	0	0	0	0	unsig	0.866613	0.241101	0	0	TE_repeat
OsCHELIN0905	cluster7	Chr2	31459658	31460380	+	0.0496954	14.5108	16.79	14.19	0	2.11	CPE	0.171871	3.72566	15.25	13.16	4.74	2.74	unsig	0.129679	34.2039	3.23	8.44	0	0	unsig	0.423627	0.143844	0	1.88	13	0	unsig	0.135932	0.031391	0	0.121786
OsCHELIN0906	cluster7	Chr2	31645610	31646750	+	0.864807	1.6771	0	5.32	0	3.17	unsig	1.74e-22	4.29224	378.14	390.9	95.8	82.13	CPE	0.397187	7.34009	0	13.71	1.88	0	unsig	NA	NA	0	0	0	0	unsig	0.0103559	0.25578	0.0590369	0	TE_repeat
OsCHELIN0907	cluster7	Chr2	31646916	31647909	+	0.684026	1.95763	5.6	11.53	8.78	0	unsig	6.55e-12	4.66101	206.33	214.24	57.86	30.12	CPE	0.425594	5.71235	2.16	8.44	0.94	0.92	unsig	0.937543	1.32975	5.07	0	0	3.76	unsig	0	0.106846	0.0252777	0	TE_repeat
OsCHELIN0908	cluster7	Chr2	31832629	31832864	+	NA	NA	0	0	0	0	unsig	0.0575511	0.0803834	0	1.88	11.38	10.95	unsig	0.000996677	118.999	25.86	14.77	0	0	CPE	0.00237466	89.3991	10.14	26.27	0	0	CPE	0.0830479	0.0538391	0	0.0557952
OsCHENAT0909	cluster1	Chr2	32046207	32046801	+	0.0154165	62.7093	18.65	6.21	0	0	CPE	NA	0.184559	0.8	0	1.9	2.74	unsig	NA	NA	0	0	0	0	unsig	NA	NA	0	0	0	0	unsig	0	0	0	0	TE_repeat
OsCHENAT0910	cluster7	Chr2	33126709	33127046	+	0.292688	2.22758	28.91	28.38	8.78	16.91	unsig	0.30856	1.67542	39.34	33.83	21.82	21.9	unsig	0.179448	2.33881	73.28	28.48	15.01	28.46	unsig	0.0231471	2.19243	100.58	91.02	29.89	56.46	CPE	2.18462	0.921131	0.899712	1.22521
OsCHELIN0911	cluster8	Chr2	33251518	33252747	-	NA	NA	0	0	0	0	unsig	NA	4.45282	0	1.88	0	0	unsig	NA	NA	0	0	0	0	unsig	0.00228715	13.8885	40.57	20.64	2.6	1.88	CPE	0.00960659	0.0380078	0.0343375	0.0824549	TE_repeat
OsCHELIN0912	cluster1	Chr2	33381232	33382944	+	0.00709488	73.8071	17.72	11.53	0	0	CPE	0.556064	2.13991	13.65	7.52	9.49	0	unsig	0.862646	1.25914	2.16	41.14	21.57	12.85	unsig	0.891738	0.668613	5.07	0	0	7.53	unsig	0.105658	0.29171	0.369721	0.0154907
OsCHELIN0913	cluster5	Chr2	33510043	33510548	-	0.0164152	3.39087	109.1	93.12	8.78	50.73	CPE	0.198775	7.73153	4.82	11.28	1.9	0	unsig	0.721853	1.47558	35.56	8.44	20.63	9.18	unsig	0.877801	1.73952	2.54	1.88	2.6	0	unsig	1.2206	0.112133	0.160948	0.261418
OsCHELIN0914	cluster3	Chr2	33980096	33982716	+	7.06e-07	2.47853	415.9	381.35	151.41	170.16	CPE	0.0120252	1.68961	172.61	159.74	87.27	110.88	CPE	0.00412612	1.39059	869.62	966.35	709.99	610.53	CPE	9.16e-11	2.28814	487.7	564.89	226.11	233.35	CPE	1.56405	0.335222	0.91845	0.704595	TE_repeat
OsCHESNO0915	cluster6	Chr2	34325723	34325824	+	1.35e-34	2.392	2043	2208	864	912	CPE	0	5.587	20988	20853	3709	3780	CPE	1.84e-98	4.038	22660	20081	5065	5518	CPE	0.00512157	0.836	2151	2095	2537	2543	unsig	615.795	675.76	897.625	536.675
OsCHESNO0916	cluster6	Chr2	34326324	34326426	+	5.01e-05	3.015	136	117	48	37	CPE	2.87e-58	3.037	1959	1968	627	666	CPE	1.6e-28	2.496	2452	2124	884	951	CPE	0.0685718	0.765	218	249	280	331	unsig	42.11	82.11	81.825	70.12
OsCHELIN0917	cluster8	Chr2	34396754	34397002	-	0.364217	4.84435	7.46	7.98	0	3.17	unsig	0.192392	21.6842	1.61	7.52	0	0	unsig	0.462621	7.99734	3.23	4.22	0.94	0	unsig	0.00285587	84.5145	20.29	14.08	0	0	CPE	0	0	0	0
OsCHELIN0918	cluster5	Chr2	34489883	34490558	+	0.235822	4.57186	13.99	15.96	6.58	0	unsig	0.0325409	13.6446	17.66	11.28	1.9	0	CPE	0.229042	2.34552	54.96	25.32	10.32	23.87	unsig	0.129579	5.5581	7.61	33.78	7.8	0	unsig	0.151349	0	0	0.0587327	TE_repeat
OsCHENAT0919	cluster1	Chr2	34579315	34586605	+	5.79e-15	3.05191	993.13	848.73	249.05	354.06	CPE	0.00123152	2.00074	217.57	161.62	76.83	114.99	CPE	0.0345512	2.29971	89.44	87.56	35.64	41.31	CPE	0.111382	2.23124	43.95	51.61	27.29	16	unsig	1.10345	0.202635	0.084175	0.0156092	TE_repeat
OsCHELIN0920	cluster2	Chr2	34581560	34582537	+	9.48e-07	8.9792	96.98	105.54	8.78	13.74	CPE	0.0698424	2.91635	32.92	26.31	9.49	10.95	unsig	0.000869978	9.45581	57.11	39.03	1.88	8.26	CPE	0.907525	1.11659	23.67	12.2	18.19	14.11	unsig	1.58606	0.129023	0.0832714	0.0898274	TE_repeat
OsCHELIN0921	cluster8	Chr2	34661613	34662029	+	NA	2.33727	0.93	0	0	0	unsig	NA	NA	0	0	0	0	unsig	NA	NA	0	0	0	0	unsig	0.0425171	50.1862	1.69	18.77	0	0	CPE	0	0	0	0
OsCHELIN0922	cluster4	Chr2	34966867	34967319	+	0.00567113	2.78691	117.5	163.18	70.22	30.65	CPE	0.801749	1.18043	24.09	31.01	17.07	30.12	unsig	0.845798	1.22026	11.85	37.98	22.51	18.36	unsig	0.0663214	2.89943	28.74	51.61	15.59	12.23	unsig	1.66502	0.786426	0.542679	0.777055
OsCHENAT0923	cluster1	Chr2	34968702	34972051	+	3.84e-29	2.71733	1717.7	1700.12	601.24	656.32	CPE	0.00569913	1.35092	506.59	501.78	364.24	383.29	CPE	1.44e-06	1.62825	1113.16	1022.27	621.83	689.48	CPE	5.73e-05	1.38599	1290.68	1149.48	834.28	923.99	CPE	2.34985	0.294125	0.881083	0.665751
OsCHELIN0924	cluster2	Chr2	35886583	35887311	-	0.00631296	75.5032	13.06	16.85	0	0	CPE	NA	11.1618	0	4.7	0	0	unsig	0.0519	50.3462	15.09	2.11	0	0	unsig	NA	4.59217	0	1.88	0	0	unsig	0.457823	0.334345	0.167571	0.302784
OsCHELIN0925	cluster7	Chr3	233256	234244	+	NA	NA	0	0	0	0	unsig	NA	NA	0	0	0	0	unsig	0.0287527	6.6556	35.56	37.98	0	11.02	CPE	NA	NA	0	0	0	0	unsig	0	0	0.0381082	0	TE_repeat
OsCHELIN0926	cluster4	Chr3	463554	464479	+	0.000565517	14.9511	52.22	43.46	0	6.34	CPE	0.00064087	5.72219	36.93	54.5	6.64	9.58	CPE	0.677416	1.5687	22.63	16.88	19.7	5.51	unsig	0.017848	59.639	18.6	5.63	0	0	CPE	0.233737	0.0534189	0.0694713	0.161736
OsCHELIN0927	cluster3	Chr3	600097	600987	+	0.145778	2.92264	48.49	31.04	23.04	4.23	unsig	0.835233	0.858627	16.86	21.61	26.56	17.8	unsig	0.0716583	2.75115	38.79	63.3	18.76	18.36	unsig	0.0135476	2.57556	71.85	75.07	24.69	31.99	CPE	1.279	0.350954	0.649308	0.643026
OsCHELIN0928	cluster8	Chr3	716016	716316	+	0.0105001	5.93124	62.48	27.49	10.97	4.23	CPE	0.0491062	2.20285	52.18	55.44	21.82	27.38	CPE	0.0506179	4.6828	29.1	27.43	6.57	5.51	unsig	0.000198414	144.61	10.14	48.79	0	0	CPE	5.58615	3.84486	3.22305	2.76667
OsCHELIN0929	cluster5	Chr3	745860	749783	+	0.00975097	4.33477	52.22	60.31	17.55	8.46	CPE	0.122917	9.33507	6.42	13.16	1.9	0	unsig	0.661443	1.67032	33.41	5.27	8.44	14.69	unsig	0.612322	6.17808	0	6.57	0	0.94	unsig	0.241562	0.0444187	0.133708	0
OsCHELIN0930	cluster6	Chr3	1031845	1033718	-	0.71809	1.5406	15.85	8.87	4.39	11.63	unsig	0.0117872	2.33074	79.48	69.54	36.04	27.38	CPE	0.919511	0.843856	4.31	10.55	8.44	9.18	unsig	0.669052	0.659793	14.37	7.51	10.4	22.58	unsig	0.062902	0.0438374	0.0268154	0.0399594
OsCHELIN0931	cluster4	Chr3	1117742	1119293	-	0.0107491	3.89572	79.26	47	19.75	12.68	CPE	0.848762	1.09935	55.4	40.41	36.04	52.02	unsig	0.767318	1.30935	23.71	27.43	24.39	14.69	unsig	0.0548244	4.59282	35.5	17.83	3.9	7.53	unsig	0.496199	0.34622	0.43724	0.150449	TE_repeat
OsCHELIN0932	cluster8	Chr3	1155069	1156294	+	0.08241	4.21405	37.3	21.28	3.29	10.57	unsig	0.77593	1.42071	8.83	8.46	6.64	5.48	unsig	0.00547741	2.46874	109.92	158.25	59.09	49.58	CPE	0.0723267	40.106	5.07	11.26	0	0	unsig	1.44009	0.259882	3.06876	0.438626
OsCHELIN0933	cluster1	Chr3	1158280	1159835	+	0.00705901	73.6979	16.79	12.42	0	0	CPE	0.79322	2.04665	1.61	3.76	0	2.74	unsig	0.02792	4.1788	68.97	24.26	13.13	9.18	CPE	0.641031	8.33235	3.38	0	0	0	unsig	0.214858	0.0691281	0.628634	0.107621	TE_repeat
OsCHELIN0934	cluster1	Chr3	1218210	1218804	+	0.00105374	108.305	25.18	17.74	0	0	CPE	0.951544	1.37699	11.24	0	0	8.21	unsig	0.935261	1.28821	0	8.44	6.57	0	unsig	NA	NA	0	0	0	0	unsig	0.878199	0.335638	0.484889	0.510349
OsCHELIN0935	cluster5	Chr3	1273544	1274131	-	0.75562	1.7369	11.19	3.55	0	8.46	unsig	0.00101616	87.8069	27.3	9.4	0	0	CPE	0.229372	3.44352	11.85	26.37	3.75	7.34	unsig	0.000716211	16.2584	28.74	47.86	5.2	0	CPE	0.974932	0.605869	0.741147	2.22382
OsCHENAT0936	cluster2	Chr3	1413738	1416663	+	2.75e-06	2.58659	356.22	344.1	116.3	154.3	CPE	0.484774	0.867788	173.41	177.6	210.58	193.02	unsig	0.283858	1.37316	173.49	213.1	113.49	168.01	unsig	0.670063	0.84989	62.55	73.19	93.56	66.81	unsig	2.29024	0.499324	0.821603	0.73592
OsCHELIN0937	cluster1	Chr3	1461932	1462260	+	0.00673815	4.63609	42.9	82.48	18.65	8.46	CPE	0.950429	1.0509	13.65	32.89	17.07	27.38	unsig	0.151581	2.21417	58.19	46.42	18.76	28.46	unsig	0.485965	1.47771	49.87	49.73	15.59	50.81	unsig	3.56895	1.70635	2.06261	1.7839
OsCHELIN0938	cluster2	Chr3	1629539	1630003	-	0.00338802	4.49222	72.74	68.29	21.94	9.51	CPE	0.833108	1.31326	9.63	8.46	1.9	12.32	unsig	0.328513	2.49009	19.4	22.15	7.5	9.18	unsig	0.969149	1.03066	13.52	52.55	25.99	37.64	unsig	0.304324	0.283048	0.17188	0.245993
OsCHELIN0939	cluster7	Chr3	1691078	1692623	-	0.984783	1.00835	97.91	90.46	76.8	109.92	unsig	0.410257	1.31454	97.14	109	52.17	106.77	unsig	0.0123549	1.62815	298.49	302.78	184.77	184.54	CPE	0.0191764	0.259841	10.99	9.38	42.88	35.76	SNE	5.95303	13.3448	10.1637	1.28061
OsCHESNO0940	cluster2	Chr3	1691769	1691869	-	1.13e-127	4.7	3941	4012	792	896	CPE	1.31e-06	0.856	28945	30185	34202	34913	unsig	4.44e-16	1.628	35026	34096	20326	22125	CPE	5.34e-70	0.382	2371	2417	6230	6316	SNE	438.315	1568.91	1481.28	1232.53
OsCHESNO0941	cluster1	Chr3	1691955	1692052	-	0	8.813	41675	40612	4744	4596	CPE	0.0171024	1.074	189550	190896	175626	178576	unsig	1.54e-14	1.599	188001	204600	118432	127150	CPE	1.56e-131	0.313	8310	8522	26611	27205	SNE	2773.71	6452.43	3860.26	3552.56
OsCHESNO0942	cluster1	Chr3	1692140	1692237	-	0	12.046	134994	130793	10766	11294	CPE	0.00200412	0.903	325412	347449	369205	376291	unsig	2.34e-12	1.565	386731	430723	250041	272268	CPE	3.56e-125	0.318	16361	17451	52955	53433	SNE	8611.54	11622.1	7790.79	5862.96
OsCHESNO0943	cluster7	Chr3	1692371	1692477	-	0.0121666	1.226	1028	1026	872	806	CPE	0.0880749	0.93	7165	7378	7853	7780	unsig	2.21e-07	1.399	12435	11557	8225	8931	CPE	1.86e-37	0.387	1010	874	2541	2340	SNE	196.19	611.87	495.66	629.775
OsCHELIN0944	cluster1	Chr3	1731506	1732836	+	0.0419799	7.27809	33.57	13.3	2.19	4.23	CPE	0.963379	0.955514	17.66	13.16	5.69	27.38	unsig	0.999601	1.00039	24.78	40.09	28.14	36.72	unsig	0.701156	1.2227	35.5	64.75	49.38	32.93	unsig	0.118014	0.0852581	0.0672099	0.224744
OsCHELIN0945	cluster4	Chr3	1743474	1743913	-	0.0341693	4.97569	29.84	34.59	7.68	5.28	CPE	0.0618261	3.71478	38.54	14.09	8.54	5.48	unsig	0.992988	0.985833	6.47	12.66	5.63	13.77	unsig	0.409594	17.0962	5.07	1.88	0	0	unsig	1.01663	0.74882	0.672922	0.229588
OsCHELIN0946	cluster8	Chr3	1821704	1822214	-	0.949034	0.905739	6.53	13.3	21.94	0	unsig	NA	0.559069	1.61	0	2.85	0	unsig	NA	NA	0	0	0	0	unsig	0.0497342	45.0529	12.68	5.63	0	0	CPE	0.046247	0	0	0.0946149
OsCHELIN0947	cluster1	Chr3	1830247	1831154	+	0.0013257	103.604	23.31	17.74	0	0	CPE	0.95648	0.870754	3.21	1.88	5.69	0	unsig	NA	2.84382	2.16	3.16	1.88	0	unsig	0.89984	0.756064	2.54	3.75	2.6	5.65	unsig	0.311075	0.0279868	0.0465144	0.0387451
OsCHELIN0948	cluster1	Chr3	2005058	2006498	+	0.0412574	7.10965	17.72	28.38	4.39	2.11	CPE	0.967899	0.918366	3.21	2.82	3.79	2.74	unsig	0.14072	3.44442	29.1	22.15	9.38	5.51	unsig	0.536421	1.87558	21.13	23.46	23.39	0.94	unsig	0.583817	0.43367	0.513461	0.339213
OsCHELIN0949	cluster6	Chr3	2063352	2064050	+	0.0497878	9.51577	13.06	28.38	4.39	0	CPE	NA	9.61307	4.01	0	0	0	unsig	0.251502	0.0380405	0	0	10.32	0	unsig	0.982799	1.05341	0.85	6.57	5.2	1.88	unsig	0.179773	0	0.078395	0.0126541
OsCHENAT0950	cluster8	Chr3	2237295	2243336	-	5.84e-05	3.82607	242.46	203.09	28.53	87.72	CPE	3.13e-26	4.50243	435.94	421.91	100.55	88.98	CPE	0.000362192	3.32913	153.02	121.32	30.01	52.33	CPE	1.17e-05	12.7521	43.11	78.82	2.6	6.59	CPE	0.32603	0.133229	0.0623692	0.0292335	TE_repeat
OsCHELIN0951	cluster6	Chr3	2455984	2456590	+	0.0392749	5.1703	49.42	17.74	8.78	4.23	CPE	NA	8.93041	0	3.76	0	0	unsig	NA	NA	0	0	0	0	unsig	NA	NA	0	0	0	0	unsig	0.272064	0	0	0	TE_repeat
OsCHELIN0952	cluster3	Chr3	2584800	2585124	+	1.44e-06	24.2568	92.32	65.63	6.58	0	CPE	0.0394856	0.519878	37.73	43.22	71.14	84.87	SNE	0.769672	1.52431	3.23	22.15	6.57	10.1	unsig	0.0306551	9.03044	30.43	15.01	0	4.7	CPE	6.07832	2.51385	4.36996	2.44682
OsCHELIN0953	cluster4	Chr3	2585251	2588231	+	2.06e-19	7.02715	401.92	368.94	49.37	60.24	CPE	4.6e-09	0.491458	233.62	215.18	421.16	495.54	SNE	0.228532	1.6592	79.74	86.51	49.71	50.49	unsig	0.000699985	8.12703	31.27	70.38	2.6	9.41	CPE	33.8235	13.1367	16.9374	8.96269
OsCHELIN0954	cluster8	Chr3	3186038	3186273	+	0.462569	6.77881	5.6	1.77	1.1	0	unsig	NA	0.118413	0	0	0	2.74	unsig	0.90773	1.37711	2.16	4.22	1.88	2.75	unsig	0.028016	56.6727	21.13	1.88	0	0	CPE	0.150205	0	0	0.149919
OsCHELIN0955	cluster3	Chr3	3234448	3235778	-	0.000761214	114.485	20.52	24.83	0	0	CPE	NA	13.3931	0	5.64	0	0	unsig	NA	0.419491	0	0	0.94	0	unsig	0.146519	36.8375	0	15.01	0	0	unsig	0.414164	0	0	0.124288
OsCHELIN0956	cluster4	Chr3	3523391	3524427	+	0.733867	1.74844	7.46	9.76	9.87	0	unsig	0.910008	1.29083	8.03	0	0.95	5.48	unsig	0.327367	0.421462	11.85	8.44	17.82	30.3	unsig	0.00149943	4.4814	65.93	55.36	18.19	9.41	CPE	0.0189	0	0.0392669	0.072212
OsCHELIN0957	cluster7	Chr3	3837049	3838495	+	0.00703976	2.10706	186.5	164.96	80.09	86.66	CPE	0.27246	2.3262	20.87	25.37	2.85	17.8	unsig	0.000195147	6.53224	62.5	70.68	8.44	11.94	CPE	0.239099	1.38808	131.86	167.03	81.87	131.73	unsig	5.56463	0.84812	2.13154	4.11091
OsCHELIN0958	cluster8	Chr3	3927574	3928363	-	0.792452	1.49937	0.93	18.62	10.97	2.11	unsig	0.908693	1.35783	1.61	3.76	3.79	0	unsig	0.697511	0.292512	2.16	0	0	7.34	unsig	0.00371437	44.4195	25.36	24.4	1.3	0	CPE	0	0	0	0
OsCHELIN0959	cluster1	Chr3	3966639	3967747	-	0.000103621	161.611	40.1	23.95	0	0	CPE	0.827987	1.1206	41.75	49.8	53.12	27.38	unsig	0.170671	1.69778	88.36	105.5	60.96	53.25	unsig	0.0694549	0.308077	10.99	8.45	31.19	31.99	unsig	0.0886196	0.431345	0.621862	0.14656	TE_repeat
OsCHELIN0960	cluster5	Chr3	4021304	4022455	+	0.629071	0.512048	1.87	7.98	6.58	12.68	unsig	0.0855903	5.10718	13.65	25.37	0	8.21	unsig	0.0183611	3.57581	45.26	64.35	17.82	12.85	CPE	0.916567	0.88782	13.52	10.32	7.8	18.82	unsig	0	0.0492528	0.0597886	0.0651772	TE_repeat
OsCHELIN0961	cluster1	Chr3	4053643	4053927	+	0.000922688	115.63	11.19	34.59	0	0	CPE	NA	8.3098	1.61	1.88	0	0	unsig	NA	21.645	0	7.38	0	0	unsig	NA	NA	0	0	0	0	unsig	0	0	0	0
OsCHELIN0962	cluster6	Chr3	4054057	4054813	+	0.00577088	4.68579	60.61	50.55	13.17	10.57	CPE	0.414365	3.83805	2.41	10.34	1.9	1.37	unsig	0.848656	1.33086	8.62	13.71	13.13	3.67	unsig	NA	NA	0	0	0	0	unsig	0.171327	0	0.0165958	0	TE_repeat
OsCHELIN0963	cluster2	Chr3	4055350	4056396	-	0.0353403	3.70696	41.03	47	14.26	9.51	CPE	0.623927	0.447054	3.21	1.88	8.54	2.74	unsig	0.828762	0.820676	29.1	15.82	25.32	29.38	unsig	NA	NA	0	0	0	0	unsig	0.101571	0	0.265006	0	TE_repeat
OsCHENAT0964	cluster7	Chr3	4185101	4186837	-	0.24742	1.86474	60.61	53.21	19.75	41.22	unsig	0.710698	1.72217	4.01	11.28	0.95	8.21	unsig	0.0232714	3.89924	60.35	33.76	12.19	11.94	CPE	0.638549	2.94346	43.95	45.04	0	30.11	unsig	0.176379	0.0423257	0.0830481	0.114287
OsCHELIN0965	cluster2	Chr3	4215616	4216635	-	0.00586342	3.68456	97.91	60.31	16.46	26.42	CPE	0.526182	1.43735	24.09	42.28	22.77	23.27	unsig	0.267502	2.40091	17.24	47.47	16.88	10.1	unsig	0.886466	1.16758	11.83	15.01	11.7	11.29	unsig	2.33111	2.11622	2.15005	1.31399
OsCHELIN0966	cluster7	Chr3	4238406	4238800	-	NA	4.69721	1.87	0	0	0	unsig	0.784028	1.30148	16.86	27.25	1.9	32.85	unsig	0.0102657	12.651	25.86	21.1	1.88	1.84	CPE	0.947855	1.05077	22.82	28.15	25.99	22.58	unsig	0	0.0574575	0	0.0223929
OsCHENAT0967	cluster1	Chr3	4997957	4998462	-	0.00468439	80.423	16.79	15.08	0	0	CPE	0.556511	1.46565	28.9	21.61	18.02	16.43	unsig	0.142312	2.34406	38.79	56.97	22.51	18.36	unsig	0.69332	0.526167	1.69	9.38	0	20.7	unsig	0.023352	0.0224266	0.0834686	0
OsCHESNO0968	cluster2	Chr3	5159303	5159390	-	1.41e-57	2.621	3261	3219	1202	1268	CPE	1.62e-42	1.7	11435	10867	6400	6716	CPE	0.020993	1.176	8300	7511	6599	6850	unsig	0.00352021	0.825	1818	1810	2174	2226	SNE	682.405	632.485	563.855	510.34
OsCHESNO0969	cluster6	Chr3	5159484	5159574	-	1.22e-232	5.1	9082	8920	1706	1820	CPE	0	4.699	53978	52074	11017	11548	CPE	1.8e-137	4.481	41769	37997	8862	8938	CPE	6.74e-49	2.121	10630	10900	5179	4968	CPE	884.2	1862.3	1818.76	2058.3
OsCHESNO0970	cluster6	Chr3	5159644	5159782	-	2.1e-09	1.878	702	694	396	349	CPE	2e-215	3.406	10993	10653	3213	3142	CPE	2.16e-54	2.831	8371	7431	2792	2793	CPE	0.933017	1.007	1903	1759	1878	1758	unsig	253.27	338.175	222.665	331.94
OsCHELIN0971	cluster2	Chr3	5212637	5214021	-	0.00037874	4.71722	79.26	114.41	26.33	14.8	CPE	0.0665798	3.03278	24.09	33.83	9.49	9.58	unsig	0.679363	1.46404	16.16	37.98	12.19	24.79	unsig	0.787467	1.18335	35.5	31.9	33.79	23.52	unsig	0.513372	0.018348	0.0192356	0.0637197
OsCHELIN0972	cluster7	Chr3	5440557	5441556	-	0.0376291	7.20437	23.31	23.06	2.19	4.23	CPE	NA	0.138299	0	0	0.95	1.37	unsig	NA	12.6179	4.31	0	0	0	unsig	0.721017	2.36966	1.69	7.51	0	3.76	unsig	0.271205	0.0567393	0.120644	0.127755
OsCHELIN0973	cluster7	Chr3	5563924	5564799	-	0.956708	0.839672	0	3.55	0	4.23	unsig	0.959304	1.07772	5.62	7.52	6.64	5.48	unsig	0.0214175	14.4974	8.62	31.65	0.94	1.84	CPE	0.200308	3.30133	16.9	20.64	7.8	3.76	unsig	0	0.105184	0.12338	0.40229
OsCHENAT0974	cluster2	Chr3	5606374	5607150	-	0.151139	2.35801	45.69	43.46	23.04	14.8	unsig	0.0356131	1.98257	97.14	110.88	30.35	76.66	CPE	0.801528	1.14413	76.51	126.6	58.15	119.35	unsig	0.798011	0.817042	29.58	11.26	20.79	29.17	unsig	0.240104	0.0527597	0.163333	0
OsCHELIN0975	cluster2	Chr3	5630265	5630989	+	0.00963055	69.4333	18.65	8.87	0	0	CPE	NA	NA	0	0	0	0	unsig	NA	18.679	2.16	4.22	0	0	unsig	NA	NA	0	0	0	0	unsig	0.0270335	0	0	0
OsCHELIN0976	cluster5	Chr3	5665296	5666170	-	0.0138547	0.51846	99.78	91.35	195.29	173.33	SNE	2.58e-05	1.50581	683.21	801.53	528.34	453.11	CPE	0.507752	1.10145	814.66	991.67	851.61	788.64	unsig	0.0980551	0.908201	2009.98	1985.55	2145.48	2250.7	unsig	0.323776	3.52049	1.57114	2.39926	TE_repeat
OsCHELIN0977	cluster2	Chr3	5694296	5697385	+	0.0537488	3.85337	58.75	50.55	26.33	2.11	unsig	0.00715675	2.20341	93.13	133.43	65.45	35.59	CPE	0.0137988	1.80366	226.3	241.59	107.86	151.48	CPE	0.835121	1.06731	146.23	111.66	110.46	130.79	unsig	0.418295	0.678895	1.31787	0.204675	TE_repeat
OsCHENAT0978	cluster3	Chr3	5812583	5813634	-	0.00489435	4.10771	60.61	71.84	14.26	17.97	CPE	0.0453196	2.05747	112.4	64.84	58.81	26.01	CPE	0.99723	0.996931	34.48	29.54	42.21	22.03	unsig	0.366189	2.83117	6.76	22.52	2.6	7.53	unsig	0.048493	0.0780906	0.0802949	0.0500672
OsCHELIN0979	cluster1	Chr3	6005288	6006117	-	0.0376637	15.5425	19.58	14.19	2.19	0	CPE	0.645463	2.49992	8.03	1.88	3.79	0	unsig	0.334515	3.43354	12.93	12.66	5.63	1.84	unsig	0.826368	1.27344	10.14	20.64	20.79	3.76	unsig	0.48753	0.0579611	0.268269	0.223071	TE_repeat
OsCHENAT0980	cluster1	Chr3	6091485	6097001	+	5.01e-05	5.55584	87.66	109.97	19.75	15.85	CPE	0.515209	0.787169	50.58	72.35	92.96	61.6	unsig	0.891944	1.09323	49.57	56.97	50.65	46.82	unsig	0.107813	0.125701	0	3.75	10.4	18.82	unsig	0.819977	0.830887	0.459821	0.141146	TE_repeat
OsCHENAT0981	cluster7	Chr3	6097058	6098564	+	0.0421402	2.49142	111.9	59.42	28.53	40.16	CPE	0.169109	1.57106	67.44	105.24	47.43	62.97	unsig	0.000107256	4.89314	77.59	112.88	16.88	22.03	CPE	0.627293	2.14383	16.9	3.75	0	9.41	unsig	0.310206	0.477361	0.509365	0.140069	TE_repeat
OsCHENAT0982	cluster1	Chr3	6100021	6108937	+	7.21e-10	6.28498	237.79	189.79	41.69	26.42	CPE	3.81e-06	1.77667	499.36	488.62	236.19	324.43	CPE	3.66e-10	2.43168	611	646.7	227.91	289.2	CPE	0.00127829	2.55704	125.94	110.73	40.28	51.75	CPE	0.192348	0.192429	0.148682	0.03439	TE_repeat
OsCHENAT0983	cluster1	Chr3	6175589	6179170	-	5.53e-34	4.03816	1184.3	1097.94	278.68	286.41	CPE	7.98e-06	1.48155	724.16	750.79	479.97	517.45	CPE	1.41e-11	1.90298	1349.15	1599.33	722.18	827.2	CPE	3e-05	1.76885	471.64	446.66	291.09	230.53	CPE	2.50327	0.724184	1.0379	0.379056	TE_repeat
OsCHELIN0984	cluster3	Chr3	6177345	6178109	-	2.07e-18	12.7796	299.34	236.79	18.65	23.25	CPE	0.000426563	2.60387	142.1	96.79	50.27	41.07	CPE	9.66e-06	3.06557	195.05	214.16	59.09	74.36	CPE	0.000329465	6.08822	46.49	71.31	7.8	11.29	CPE	1.12006	0.566604	0.846287	0.132836	TE_repeat
OsCHELIN0985	cluster3	Chr3	6184474	6187872	-	5.69e-26	4.28392	842.07	784.87	178.84	200.81	CPE	1.06e-05	1.5938	635.85	811.87	420.21	490.07	CPE	3.65e-15	2.11045	1216.61	1220.6	608.69	546.26	CPE	1.07e-38	3.02306	1483.39	1496.67	553.59	437.53	CPE	1.08968	0.24449	0.329196	0.420276	TE_repeat
OsCHELIN0986	cluster7	Chr3	6312322	6312685	-	NA	9.1846	1.87	1.77	0	0	unsig	0.356338	2.1349	17.66	16.91	10.43	5.48	unsig	0.00868007	23.5041	25.86	17.93	1.88	0	CPE	0.927855	0.91407	13.52	22.52	7.8	31.05	unsig	0	0	0	0
OsCHELIN0987	cluster2	Chr3	6335840	6336381	+	0.022698	3.29229	91.39	49.66	13.17	29.59	CPE	NA	0.809823	3.21	0	0	4.11	unsig	NA	0.563972	0	2.11	3.75	0	unsig	NA	NA	0	0	0	0	unsig	0.232369	0	0	0.0163196	TE_repeat
OsCHELIN0988	cluster3	Chr3	6336915	6337936	+	0.105782	4.99686	27.98	26.61	10.97	0	unsig	0.718923	0.816351	31.31	26.31	42.68	27.38	unsig	0.923338	1.07626	59.27	31.65	42.21	42.23	unsig	0.0410266	2.96258	35.5	74.13	27.29	10.35	CPE	0.149739	0.21707	0.613538	0.349727	TE_repeat
OsCHESNO0989	cluster5	Chr3	6403997	6404146	-	0.971956	0.878	1	0	0	0	unsig	1.39e-11	40.319	100	91	3	2	CPE	1.82e-18	18.382	131	150	10	6	CPE	0.634244	1.289	24	21	16	19	unsig	0	1.32	1.14	3
OsCHESNO0990	cluster1	Chr3	6404231	6404359	-	5.57e-38	17.131	614	566	29	39	CPE	7.72e-60	3.802	1588	1569	447	383	CPE	7.14e-29	2.711	1337	1496	515	528	CPE	0.00848253	0.546	58	72	122	114	SNE	62.67	18.87	36.635	22.515
OsCHELIN0991	cluster7	Chr3	6407286	6408395	-	0.00305416	8.67547	40.1	43.46	2.19	7.4	CPE	NA	0.165228	0	0	1.9	0	unsig	0.381304	56.8074	19.4	0	0	0	unsig	0.462134	3.96531	12.68	2.82	0	3.76	unsig	2.07045	0.0854571	0.152199	0.143075	TE_repeat
OsCHELIN0992	cluster2	Chr3	6408608	6409877	-	0.0397607	3.88562	41.96	59.42	21.94	4.23	CPE	0.531966	2.73507	4.82	9.4	0	5.48	unsig	0.557108	2.8444	0	21.1	3.75	3.67	unsig	0.833294	1.53849	4.23	7.51	7.8	0	unsig	1.34892	0.0546813	0.060546	0.347133	TE_repeat
OsCHELIN0993	cluster5	Chr3	6588115	6588581	+	0.208387	0.384303	6.53	17.74	24.14	39.1	unsig	0.0165509	10.0183	30.51	11.28	3.79	0	CPE	0.95073	0.870837	12.93	0	6.57	8.26	unsig	0.592891	2.2018	10.99	11.26	10.4	0	unsig	1.48798	0.766792	0.637262	0.320702	TE_repeat
OsCHELIN0994	cluster1	Chr3	6630434	6633767	-	0.0807359	6.685	24.25	19.51	6.58	0	unsig	0.509691	1.52184	43.35	16.91	21.82	17.8	unsig	0.00924951	2.71831	95.91	113.94	49.71	27.54	CPE	9.09e-15	2.25958	702.39	720.65	314.48	315.21	CPE	0.0364896	0.0269207	0.0347095	0.247883	TE_repeat
OsCHET0995	cluster8	Chr3	6683990	6684066	-	4.26e-23	0.024	4	2	116	115	SNE	0.209853	0.263	2	3	9	11	unsig	0.839387	1.509	3	3	3	1	unsig	0.00988448	5.168	20	25	5	4	CPE	5.865	9.97	8.865	31.435
OsCHENAT0996	cluster6	Chr3	7087795	7089977	-	0.402011	1.85904	18.65	43.46	18.65	14.8	unsig	0.00205272	2.74598	72.26	93.97	35.1	24.64	CPE	0.77241	1.22191	90.52	35.87	72.22	31.21	unsig	0.95959	0.958234	28.74	15.95	14.29	31.99	unsig	0.065694	0.113411	0.0426592	0.103103
OsCHESNO0997	cluster1	Chr3	7103456	7103746	-	3.32e-05	3.48	116	130	18	51	CPE	1.21e-31	0.162	115	94	769	518	SNE	3.13e-73	0.111	112	124	984	1134	SNE	2.28e-24	0.267	140	129	534	473	SNE	27.83	283.2	34.74	117.92
OsCHESNO0998	cluster5	Chr3	7103813	7103968	-	7.71e-38	2.034	4010	3789	1928	1908	CPE	0	5.442	46452	45205	8477	8365	CPE	1.18e-41	2.187	27407	28746	12606	13063	CPE	0.0301592	0.885	6902	7244	8149	7823	unsig	1679.36	1292.62	1506.59	1336.68
OsCHELIN0999	cluster1	Chr3	7599151	7599547	+	0.00842031	71.7843	19.58	8.87	0	0	CPE	NA	0.165228	0	0	1.9	0	unsig	NA	NA	0	0	0	0	unsig	NA	NA	0	0	0	0	unsig	0.267159	0	0.0354619	0
OsCHELIN1000	cluster7	Chr3	7619059	7620477	+	0.631029	1.28983	67.14	45.23	39.5	47.56	unsig	NA	0.420821	1.61	0	3.79	0	unsig	0.035272	3.0172	51.72	73.85	13.13	28.46	CPE	0.0866583	1.59763	163.98	171.72	141.65	70.57	unsig	0.216504	0.0777165	0.261779	0.310118	TE_repeat
OsCHELIN1001	cluster2	Chr3	7845701	7847084	-	7.51e-11	8.14789	184.64	184.47	26.33	19.02	CPE	NA	3.85936	1.61	0	0	0	unsig	0.0319034	2.57549	64.66	98.11	38.45	24.79	CPE	NA	NA	0	0	0	0	unsig	0.213033	0	0.520833	0.00639105	TE_repeat
OsCHELIN1002	cluster7	Chr3	7891612	7892221	+	0.0444024	5.9582	18.65	32.81	5.49	3.17	CPE	0.728786	1.63781	5.62	8.46	5.69	2.74	unsig	0.190154	28.1414	5.39	4.22	0	0	unsig	0.295445	0.330437	6.76	3.75	24.69	7.53	unsig	0.90242	0.455379	0.43426	0.166261
OsCHELIN1003	cluster8	Chr3	8317386	8317755	+	NA	4.48767	0	1.77	0	0	unsig	NA	0.957051	0	1.88	1.9	0	unsig	0.15372	31.2956	6.47	4.22	0	0	unsig	7.8e-05	151.768	27.05	34.72	0	0	CPE	0	0.0343406	0	0.1668
OsCHELIN1004	cluster6	Chr3	8533595	8534285	+	0.477133	2.03845	18.65	14.19	6.58	9.51	unsig	0.0572662	5.17339	23.28	15.03	5.69	1.37	unsig	0.0166557	5.66945	36.64	31.65	4.69	7.34	CPE	NA	0.171232	0	0	0	1.88	unsig	0.130555	0.0821118	0.0363618	0	TE_repeat
OsCHELIN1005	cluster2	Chr3	8565074	8565493	+	0.00631296	75.5032	13.06	16.85	0	0	CPE	NA	13.3931	0	5.64	0	0	unsig	0.0682762	43.9126	10.78	4.22	0	0	unsig	NA	NA	0	0	0	0	unsig	0	0	0	0	TE_repeat
OsCHELIN1006	cluster1	Chr3	8677911	8679052	-	0.00487429	2.89814	127.76	114.41	27.43	56.01	CPE	0.545496	1.57434	12.85	31.95	17.07	10.95	unsig	0.824288	0.835889	43.1	18.99	37.52	36.72	unsig	0.919528	0.954433	51.56	79.76	63.68	73.39	unsig	0.0789959	0.0309998	0.0220018	0.00774537
OsCHELIN1007	cluster1	Chr3	8796773	8797456	+	0.00264607	93.1071	10.26	26.61	0	0	CPE	NA	16.6191	3.21	3.76	0	0	unsig	NA	NA	0	0	0	0	unsig	0.819292	0.446997	2.54	0	0	5.65	unsig	0.356053	0.111456	0.0962657	0.251727
OsCHELIN1008	cluster2	Chr3	8835951	8836559	-	0.0127183	10.1727	22.38	42.57	0	6.34	CPE	NA	8.3098	1.61	1.88	0	0	unsig	0.277851	8.00322	8.62	6.33	1.88	0	unsig	NA	NA	0	0	0	0	unsig	0.109793	0	0	0
OsCHENAT1009	cluster2	Chr3	8982559	8983140	-	0.0141152	10.0557	19.58	46.12	6.58	0	CPE	NA	2.02584	0.8	0	0	0	unsig	NA	6.30694	2.16	0	0	0	unsig	0.67489	1.85078	5.07	12.2	2.6	6.59	unsig	0.0673515	0	0	0.106386
OsCHELIN1010	cluster5	Chr3	9018610	9019361	+	0.551532	2.44911	7.46	13.3	0	8.46	unsig	0.0023766	11.5645	28.9	23.49	1.9	2.74	CPE	0.365239	6.89145	10.78	2.11	1.88	0	unsig	0.701167	1.77837	16.9	5.63	13	0	unsig	0.104252	0	0	0
OsCHELIN1011	cluster1	Chr3	9082019	9082992	+	0.0435918	5.23569	31.71	24.83	6.58	4.23	CPE	0.39496	1.48576	45.76	42.28	34.15	24.64	unsig	0.784395	1.36838	18.32	14.77	15.01	9.18	unsig	0.94351	1.06178	47.33	9.38	27.29	26.35	unsig	0.927375	0.734311	0.531041	0.677192	TE_repeat
OsCHELIN1012	cluster3	Chr3	9093625	9094148	+	0.00922711	5.4173	50.36	37.25	8.78	7.4	CPE	0.601692	3.51806	2.41	4.7	1.9	0	unsig	NA	2.32859	3.23	1.05	0	1.84	unsig	NA	4.59217	0	1.88	0	0	unsig	0.262362	0.0216562	0.0239752	0
OsCHELIN1013	cluster8	Chr3	9098440	9099290	-	NA	14.108	5.6	0	0	0	unsig	0.680109	3.24725	6.42	0	1.9	0	unsig	0.0192448	36.7561	19.4	14.77	0.94	0	CPE	0.109987	41.6323	16.9	0	0	0	unsig	0.013885	0	0	0	TE_repeat
OsCHELIN1014	cluster8	Chr3	9099384	9099989	-	0.401137	16.4597	6.53	0	0	0	unsig	NA	5.77541	2.41	0	0	0	unsig	0.0437541	49.975	8.62	8.44	0	0	CPE	0.00143114	96.8056	26.2	13.14	0	0	CPE	0	0.0936292	0	0.0437882	TE_repeat
OsCHELIN1015	cluster1	Chr3	9148491	9149098	-	0.00886083	13.4878	20.52	38.14	4.39	0	CPE	0.581149	0.250668	1.61	0	3.79	2.74	unsig	NA	NA	0	0	0	0	unsig	NA	NA	0	0	0	0	unsig	0.614802	0.153782	0.0644809	0.0216573
OsCHELIN1016	cluster1	Chr3	9199780	9201284	-	0.0421873	46.1429	11.19	7.09	0	0	CPE	0.0162818	4.3122	52.18	18.79	9.49	6.84	CPE	NA	0.424032	0	0	0	0.92	unsig	NA	0.127705	0	0	2.6	0	unsig	0.12026	0.106464	0.1206	0.0117544
OsCHELIN1017	cluster3	Chr3	9225003	9227743	+	0.00578159	2.35167	152.93	154.31	77.9	52.84	CPE	0.777294	1.19747	24.09	31.95	24.66	21.9	unsig	0.685963	0.811705	66.81	50.64	67.53	77.12	unsig	0.317672	1.53675	47.33	91.96	40.28	49.87	unsig	0.442861	0.091213	0.116383	0.121247
OsCHELIN1018	cluster1	Chr3	9229456	9230285	+	0.00190827	96.4423	19.58	18.62	0	0	CPE	NA	NA	0	0	0	0	unsig	NA	NA	0	0	0	0	unsig	0.981965	0.887867	1.69	0	0	1.88	unsig	0.0142363	0	0	0
OsCHELIN1019	cluster1	Chr3	9470908	9471700	+	0.00193663	96.2242	17.72	20.4	0	0	CPE	NA	NA	0	0	0	0	unsig	NA	NA	0	0	0	0	unsig	NA	NA	0	0	0	0	unsig	0.0741461	0	0	0	TE_repeat
OsCHELIN1020	cluster1	Chr3	9577530	9578803	+	0.0294945	7.46123	27.98	35.47	0	8.46	CPE	0.74499	1.6918	6.42	4.7	3.79	2.74	unsig	0.668011	1.23856	81.9	68.57	56.27	65.18	unsig	0.784751	1.94877	0	11.26	0	5.65	unsig	0.0493685	0.139094	0.285337	0.0443921	TE_repeat
OsCHELIN1021	cluster8	Chr3	10234477	10234821	-	0.00176813	4.3189	73.67	101.99	12.07	28.54	CPE	NA	8.93041	0	3.76	0	0	unsig	0.622371	2.02998	4.31	20.04	2.81	9.18	unsig	0.0228412	56.2069	5.07	17.83	0	0	CPE	2.74592	0.92746	1.10873	0.701279	TE_repeat
OsCHELIN1022	cluster5	Chr3	10586874	10589117	+	0.629582	1.47555	19.58	31.04	13.17	21.14	unsig	0.000230071	6.77536	61.02	35.71	8.54	5.48	CPE	0.809821	1.64051	4.31	6.33	2.81	3.67	unsig	0.668801	0.587916	12.68	1.88	7.8	16.94	unsig	0.514648	0.141986	0.156562	0.114131
OsCHELIN1023	cluster4	Chr3	10628552	10629108	-	NA	11.6444	3.73	0.89	0	0	unsig	0.931621	1.10993	12.85	7.52	3.79	15.06	unsig	0.938715	1.10898	17.24	22.15	31.89	3.67	unsig	0.0305875	52.9501	17.75	3.75	0	0	CPE	0.0776149	0.136869	0.233709	0.0158801	TE_repeat
OsCHELIN1024	cluster3	Chr3	10655982	10657252	+	0.00213152	3.99843	85.79	73.61	20.85	19.02	CPE	NA	1.21864	3.21	0	0	2.74	unsig	NA	0.213418	0	0	0	1.84	unsig	0.825577	1.5806	10.14	1.88	7.8	0	unsig	0.794119	0.149264	0.0826515	0.367422
OsCHESNO1025	cluster5	Chr3	10963939	10964082	+	0.315121	1.243	144	124	119	97	unsig	1.89e-194	8.096	3343	3252	447	368	CPE	0.0235892	0.83	1724	1595	1947	2056	SNE	7.55e-11	2.368	395	382	172	155	CPE	116.14	71.845	110.235	130.17
OsCHESNO1026	cluster7	Chr3	10964314	10964455	+	2.05e-27	2.733	1117	1104	394	418	CPE	3.93e-170	2.718	19350	18798	7218	6819	CPE	3.53e-108	3.492	26912	26958	7617	7809	CPE	1.4e-06	0.726	1508	1533	2128	2059	SNE	437.715	807.565	832.4	384.035
OsCHELIN1027	cluster7	Chr3	11063741	11064378	+	NA	NA	0	0	0	0	unsig	NA	3.85936	1.61	0	0	0	unsig	0.0395304	7.02751	19.4	26.37	4.69	1.84	CPE	0.636924	1.91905	24.51	4.69	15.59	0	unsig	0.067761	0.088933	0.702754	0.386307
OsCHELIN1028	cluster8	Chr3	11066086	11066387	+	NA	4.48767	0	1.77	0	0	unsig	NA	4.45282	0	1.88	0	0	unsig	0.173457	3.42718	9.7	44.31	7.5	8.26	unsig	0.00170938	92.702	15.21	22.52	0	0	CPE	0	0	0.0932342	0	TE_repeat
OsCHELIN1029	cluster8	Chr3	11066571	11067153	+	0.516279	0.140218	0.93	0	6.58	0	unsig	NA	1.76198	1.61	1.88	1.9	0	unsig	0.0918144	5.58738	26.94	25.32	9.38	0	unsig	0.00141612	95.5826	21.98	16.89	0	0	CPE	0.0405355	0.0194646	0.115542	0.136203	TE_repeat
OsCHELIN1030	cluster8	Chr3	11067232	11068739	+	NA	4.48767	0	1.77	0	0	unsig	0.783602	1.7185	3.21	4.7	1.9	2.74	unsig	1.83e-10	7.14346	154.1	209.94	20.63	30.3	CPE	2.59e-11	15.92	109.88	121.05	10.4	4.7	CPE	0.0678462	0.054477	0.168336	0.181167	TE_repeat
OsCHESNO1031	cluster1	Chr3	11086386	11086473	-	1.93e-298	5.442	16864	18139	3159	3270	CPE	9.07e-262	0.358	46373	45174	125645	130246	SNE	5.11e-39	0.467	45097	44171	91816	99398	SNE	9.07e-128	0.264	4269	4723	17533	16472	SNE	2782.09	4320.07	4016.3	2325.64
OsCHESNO1032	cluster2	Chr3	11086572	11086647	-	2.59e-06	1.432	1277	1289	935	859	CPE	1.31e-143	0.4	18569	17736	43563	47190	SNE	3.72e-24	0.559	16008	15489	27673	28722	SNE	5.36e-106	0.309	2758	2729	8632	9118	SNE	281.435	2083.93	1195.04	1207.26
OsCHET1033	cluster8	Chr3	11235435	11235511	-	2.03e-36	0.046	9	10	203	201	SNE	0.122058	0.521	23	27	46	51	unsig	0.413405	0.476	5	6	13	11	unsig	0.00906322	3.393	34	34	11	10	CPE	9.64	20.14	16.92	82.655
OsCHELIN1034	cluster3	Chr3	11532080	11532335	+	0.0279118	16.8142	21.45	15.08	2.19	0	CPE	NA	0.118413	0	0	0	2.74	unsig	NA	2.3271	2.16	0	0	0.92	unsig	0.641031	8.33235	3.38	0	0	0	unsig	0.535918	0	0.0490742	0.0514362
OsCHELIN1035	cluster7	Chr3	11646100	11647284	-	0.433404	1.73501	27.98	33.7	18.65	16.91	unsig	0.169587	2.84834	18.47	20.67	5.69	8.21	unsig	0.0440875	9.48811	19.4	15.82	1.88	1.84	CPE	0.582702	3.13571	8.45	3.75	0	3.76	unsig	0.447282	0.0704721	0.11369	0.0928814	TE_repeat
OsCHELIN1036	cluster3	Chr3	11748037	11749593	+	0.00422698	3.68305	83.93	70.95	23.04	19.02	CPE	0.000550568	1.9428	209.54	188.87	89.16	117.73	CPE	0.435905	1.49103	62.5	63.3	38.45	45.9	unsig	0.373097	2.9153	26.2	3.75	2.6	7.53	unsig	0.0347511	0.131084	0.0277382	0.00602535	TE_repeat
OsCHELIN1037	cluster2	Chr3	11816032	11816296	-	0.521033	6.62914	0	7.09	0	1.06	unsig	0.713247	0.70764	7.23	14.09	8.54	21.9	unsig	0.0459708	7.1042	26.94	18.99	0.94	5.51	CPE	0.615897	1.56697	37.19	9.38	7.8	21.64	unsig	0	0	0	0
OsCHENAT1038	cluster8	Chr3	11822757	11826558	+	0.614027	1.70158	14.92	19.51	3.29	16.91	unsig	0.67414	1.1243	115.61	129.67	110.98	106.77	unsig	0.661142	1.13478	206.9	218.38	182.89	191.88	unsig	0.00393728	22.4214	21.98	30.03	2.6	0	CPE	0.0245092	0.331005	0.558849	0.0315057	TE_repeat
OsCHELIN1039	cluster1	Chr3	11890890	11891608	-	6.01e-05	22.8294	52.22	46.12	2.19	2.11	CPE	0.0413685	7.4666	12.85	24.43	0	5.48	CPE	0.0120524	4.53756	36.64	55.91	9.38	11.02	CPE	0.541988	2.65381	5.07	15.01	7.8	0	unsig	2.04915	0.551057	1.44719	0.257787	TE_repeat
OsCHELIN1040	cluster4	Chr3	11891739	11892509	-	0.00668377	7.96134	44.76	56.76	0	12.68	CPE	0.00744858	5.23179	42.55	23.49	4.74	8.21	CPE	0.0151639	6.93055	45.26	18.99	3.75	5.51	CPE	0.388984	8.73607	8.45	1.88	1.3	0	unsig	1.12144	0.343181	1.00207	0.308715
OsCHELIN1041	cluster3	Chr3	11936489	11937414	+	0.00998987	39.7355	25.18	17.74	1.1	0	CPE	NA	8.3098	1.61	1.88	0	0	unsig	0.15879	37.1045	0	12.66	0	0	unsig	0.230455	25.4278	8.45	1.88	0	0	unsig	0.157174	0.108305	0.0727442	0.109308
OsCHELIN1042	cluster1	Chr3	11998408	11998803	+	0.0203448	58.0071	16.79	6.21	0	0	CPE	0.573825	1.26988	58.61	48.86	39.84	45.17	unsig	0.704205	0.514527	4.31	4.22	1.88	14.69	unsig	NA	NA	0	0	0	0	unsig	7.41198	6.7676	6.30483	1.8339
OsCHELIN1043	cluster1	Chr3	12228655	12229618	+	0.000706167	120.719	35.44	12.42	0	0	CPE	NA	NA	0	0	0	0	unsig	NA	NA	0	0	0	0	unsig	NA	NA	0	0	0	0	unsig	0.0612868	0	0	0.0136594
OsCHELIN1044	cluster4	Chr3	12314061	12314450	+	0.0151524	5.04814	36.37	45.23	8.78	7.4	CPE	0.711342	1.70827	10.44	7.52	0	10.95	unsig	0.273336	5.1762	10.78	8.44	1.88	1.84	unsig	0.0416638	15.6609	23.67	8.45	0	1.88	CPE	0.0302977	0	0	0	TE_repeat
OsCHESNO1045	cluster1	Chr3	12319440	12319525	+	3.59e-79	12.672	1280	1315	114	92	CPE	1.33e-74	3.102	2962	2775	886	962	CPE	4.07e-30	0.431	1270	1190	2776	2944	SNE	9.3e-30	2.381	1538	1513	630	654	CPE	208.625	89.18	69.795	110.22
OsCHESNO1046	cluster3	Chr3	12319636	12319721	+	3.71e-12	4.983	227	227	48	44	CPE	0.0106372	1.623	213	190	126	122	CPE	8.44e-27	0.204	97	90	438	480	SNE	0.00115988	2.59	70	91	32	30	CPE	84.29	9.84	7.445	8.795
OsCHESNO1047	cluster1	Chr3	12319784	12319865	+	1.39e-64	6.402	1388	1273	190	224	CPE	7.13e-10	1.433	3324	3089	2104	2371	CPE	6.12e-25	0.455	1590	1377	3182	3349	SNE	0.100701	0.866	843	840	993	949	unsig	321.405	136.08	111.04	136.16
OsCHESNO1048	cluster1	Chr3	12319953	12320033	+	3.69e-76	9.127	1444	1337	127	176	CPE	1.24e-162	4.225	5299	4941	1255	1168	CPE	1.24e-11	1.655	3003	2800	1669	1837	CPE	2.1e-11	1.708	1217	1322	747	737	CPE	216.41	187.745	208.45	178.2
OsCHELIN1049	cluster1	Chr3	12505869	12506995	+	0.000158622	149.747	34.5	24.83	0	0	CPE	NA	0.165228	0	0	1.9	0	unsig	NA	NA	0	0	0	0	unsig	NA	NA	0	0	0	0	unsig	0	0	0	0	TE_repeat
OsCHET1050	cluster8	Chr3	12565083	12565156	+	1.57e-153	0.027	24	22	832	882	SNE	0.835688	0.658	1	2	2	3	unsig	0.934532	1.162	3	5	4	2	unsig	0.000183825	10.328	30	31	2	4	CPE	50.425	19.44	15.86	90.105
OsCHELIN1051	cluster5	Chr3	12683283	12683901	-	NA	0.152727	0	0	2.19	0	unsig	0.0361874	39.7384	12.85	3.76	0	0	CPE	0.000124301	5.19639	91.6	82.29	20.63	12.85	CPE	NA	0.171232	0	0	0	1.88	unsig	0	0.350513	0.734117	0.25527	TE_repeat
OsCHENAT1052	cluster8	Chr3	12684580	12688119	-	0.987111	1.03458	1.87	7.98	0	9.51	unsig	3.87e-05	1.4761	808.45	679.38	518.86	488.7	CPE	2.07e-37	2.23436	2907.36	2808.33	1324.31	1233.91	CPE	0.000409983	2.67648	125.1	149.2	40.28	61.16	CPE	0.170379	2.32257	4.58848	0.303959	TE_repeat
OsCHESNO1053	cluster1	Chr3	12716759	12716839	-	3.43e-132	3.532	7728	7397	2248	2039	CPE	2.82e-06	0.848	12423	12150	14219	14766	unsig	2.19e-09	0.697	14435	13438	19739	20260	SNE	6.77e-07	0.749	2785	2874	3730	3826	SNE	1984.4	945.45	1121.55	692.365
OsCHESNO1054	cluster6	Chr3	12716995	12717132	-	0.12772	2.142	36	27	13	16	unsig	8.69e-18	2.72	609	579	225	212	CPE	9.84e-15	2.12	1064	952	461	491	CPE	0.260555	0.838	288	207	309	283	unsig	6.585	17.56	23.42	46.53
OsCHELIN1055	cluster7	Chr3	12829962	12830952	-	0.125859	11.0442	20.52	3.55	2.19	0	unsig	0.525171	1.7149	22.48	11.28	11.38	8.21	unsig	0.0140801	68.5315	8.62	14.77	0	0	CPE	0.0379335	48.0048	10.14	9.38	0	0	CPE	0	0.0114509	0.0142062	0.599745	TE_repeat
OsCHENAT1056	cluster7	Chr3	12873496	12874015	+	0.0258011	5.50655	26.11	39.02	5.49	6.34	CPE	0.516931	0.266908	2.41	0	3.79	5.48	unsig	NA	6.30694	2.16	0	0	0	unsig	0.747177	2.20869	0	11.26	5.2	0	unsig	0.173487	0	0	0
OsCHENAT1057	cluster2	Chr3	12925702	12927230	+	0.034894	4.72124	30.77	40.8	10.97	4.23	CPE	0.994577	1.01668	5.62	0	2.85	2.74	unsig	0.986649	1.04118	7.54	2.11	3.75	5.51	unsig	0.519705	0.0576799	0	0	0	5.65	unsig	1.07614	0.0563936	0.180475	0.0518027
OsCHELIN1058	cluster5	Chr3	13081225	13083923	-	0.86422	0.888439	32.64	29.27	25.23	44.39	unsig	0.000167457	1.99216	213.55	200.15	110.98	95.82	CPE	0.0539755	1.46321	354.53	301.72	240.1	208.41	unsig	0.677284	0.878944	110.73	90.08	107.86	120.44	unsig	0.0742158	0.213064	0.343233	0.160138	TE_repeat
OsCHET1059	cluster8	Chr3	13645537	13645615	+	1.25e-100	0.031	16	19	534	594	SNE	0.0591472	0.384	13	15	35	36	unsig	0.984904	0.962	3	3	3	3	unsig	9.06e-22	11.276	180	202	17	17	CPE	24.945	16.88	9.91	190.895
OsCHET1060	cluster8	Chr3	14034009	14034087	-	3.12e-23	0.004	1	1	190	176	SNE	0.127442	0.165	1	2	9	10	unsig	NA	0.248	0	0	1	1	unsig	2.63e-07	7.201	64	69	9	10	CPE	6.48	12.805	2.61	64.1
OsCHENAT1061	cluster4	Chr3	14552706	14562788	-	2.07e-05	1.95796	508.22	492.21	240.28	270.56	CPE	0.181005	1.15674	591.69	576.95	481.86	531.13	unsig	0.00143976	1.58742	504.32	535.92	341.39	313.99	CPE	0.00123427	2.085	162.29	196.12	77.97	93.15	CPE	1.62957	3.55972	1.72868	0.54494	TE_repeat
OsCHENAT1062	cluster3	Chr3	14926064	14929740	+	0.00467858	80.5321	17.72	14.19	0	0	CPE	0.618687	1.55049	12.85	17.85	11.38	8.21	unsig	0.359743	3.12628	23.71	5.27	3.75	5.51	unsig	0.207553	26.3028	5.07	5.63	0	0	unsig	0.187039	0.0899286	0.0691201	0.0525171
OsCHELIN1063	cluster6	Chr3	14955560	14959112	+	7.46e-06	5.07286	125.89	130.37	21.94	28.54	CPE	0.380518	5.19391	34.52	40.41	14.23	0	unsig	2.51e-06	3.61471	167.03	312.27	62.84	69.77	CPE	0.0179743	3.15127	46.49	56.3	15.59	16.94	CPE	0.51096	0.26646	0.599862	0.409077	TE_repeat
OsCHESNO1064	cluster2	Chr3	15007138	15007227	+	0	14.939	273438	289665	18349	19338	CPE	0	8.847	500985	490914	54948	57162	CPE	4.87e-197	5.287	680677	703357	128048	133713	CPE	0.22161	1.074	58498	65309	58960	56307	unsig	9712.54	15151.4	21438.7	11282.3
OsCHELIN1065	cluster1	Chr3	15041156	15041447	-	0.00244793	91.8497	18.65	17.74	0	0	CPE	NA	NA	0	0	0	0	unsig	NA	0.419491	0	0	0.94	0	unsig	NA	NA	0	0	0	0	unsig	0.617899	0	0	0	TE_repeat
OsCHELIN1066	cluster8	Chr3	15305596	15306774	+	0.679984	1.67428	9.33	12.42	8.78	4.23	unsig	0.00215421	8.96823	36.93	22.55	3.79	2.74	CPE	0.000529241	6.66767	71.12	46.42	8.44	9.18	CPE	0.626635	9.20428	0	3.75	0	0	unsig	0.096561	0.175144	0.252418	0	TE_repeat
OsCHELIN1067	cluster4	Chr3	15500874	15501179	+	0.000118179	5.59835	101.64	92.23	24.14	10.57	CPE	0.159058	3.09885	8.83	37.59	10.43	4.11	unsig	0.0517634	3.43576	35.56	47.47	15.01	9.18	unsig	3.21e-06	9.86361	92.98	54.42	5.2	9.41	CPE	11.0216	3.52846	4.20875	11.9797
OsCHELIN1068	cluster4	Chr3	15502346	15502793	+	4.42e-05	7.03159	912	697.96	164.57	64.47	CPE	0.815897	1.06103	179.84	192.63	144.18	209.44	unsig	0.758293	1.17399	75.43	87.56	51.58	87.22	unsig	2.71e-08	9.70037	93.82	102.28	14.29	6.59	CPE	31.3669	6.19489	12.9818	17.5742
OsCHELIN1069	cluster1	Chr3	15645166	15645476	+	0.0381384	51.5064	18.65	1.77	0	0	CPE	NA	NA	0	0	0	0	unsig	NA	NA	0	0	0	0	unsig	NA	NA	0	0	0	0	unsig	0.0759878	0	0	0.0284412
OsCHELIN1070	cluster1	Chr3	15994554	15995858	+	0.000832418	112.789	25.18	19.51	0	0	CPE	0.996208	0.99132	0	11.28	1.9	9.58	unsig	NA	6.30694	2.16	0	0	0	unsig	NA	4.59217	0	1.88	0	0	unsig	0.469967	0.51959	0.407136	0.26989	TE_repeat
OsCHELIN1071	cluster8	Chr3	15996016	15999023	+	0.000458856	5.63956	79.26	66.51	13.17	12.68	CPE	0.0122013	10.045	22.48	19.73	3.79	0	CPE	0.436926	2.24529	14.01	27.43	3.75	14.69	unsig	0.0261241	53.4715	6.76	15.01	0	0	CPE	0.407314	0.111501	0.0578213	0.0673666	TE_repeat
OsCHELIN1072	cluster2	Chr3	16137990	16139477	+	0.218136	23.2898	7.46	1.77	0	0	unsig	0.269254	1.86049	57	31.95	9.49	39.7	unsig	0.0385831	5.95688	15.09	40.09	3.75	5.51	CPE	0.445305	0.838486	168.2	154.83	171.53	212.65	unsig	0	0.272984	0.135809	0.51818	TE_repeat
OsCHELIN1073	cluster7	Chr3	16272579	16274367	+	0.0132065	1.78492	235.93	270.49	161.28	122.6	CPE	0.00470138	1.87133	138.09	196.39	96.75	80.77	CPE	0.0183288	2.21912	109.92	156.14	72.22	47.74	CPE	0.00756879	1.86146	209.62	216.76	149.44	81.86	CPE	0.397562	0.151648	0.02956	0.098387	TE_repeat
OsCHELIN1074	cluster8	Chr3	16344188	16344908	-	0.536813	2.71919	9.33	7.98	0	6.34	unsig	NA	8.3098	1.61	1.88	0	0	unsig	0.0023165	17.13	28.02	35.87	3.75	0	CPE	0.0612543	42.6242	4.23	13.14	0	0	unsig	0.207065	0.0176228	0.054375	0.0610621	TE_repeat
OsCHELIN1075	cluster7	Chr3	16345135	16345967	-	0.0579242	41.4412	9.33	7.09	0	0	unsig	NA	16.6191	3.21	3.76	0	0	unsig	0.000296134	147.202	32.33	17.93	0	0	CPE	NA	NA	0	0	0	0	unsig	0.108639	0.0152533	0.124291	0.0318555
OsCHELIN1076	cluster8	Chr3	16563484	16567065	+	1.38e-27	1.97178	3159.38	3105.79	1595.26	1582.15	CPE	1.2e-17	1.42868	3118.21	3341.44	2202.53	2323.03	CPE	2.09e-16	3.03734	771.56	646.7	243.85	223.09	CPE	0.275156	9.42474	0	18.77	0	1.88	unsig	2.3674	1.439	0.273075	0	TE_repeat
OsCHESNO1077	cluster1	Chr3	16788890	16788979	+	2.55e-193	6.575	4853	4989	718	776	CPE	4.6e-109	0.462	9014	8622	18806	19350	SNE	2.52e-91	0.295	7301	6843	23312	24664	SNE	1.51e-17	0.588	1598	1601	2716	2723	SNE	695.96	657.195	419.44	502.815
OsCHESNO1078	cluster6	Chr3	16789620	16789762	+	1.55e-284	5.892	14241	13791	2227	2524	CPE	0	5.236	318950	318392	62841	58877	CPE	8.1e-66	3.031	266271	303828	90402	97658	CPE	0.273953	0.937	21058	23702	24161	23621	unsig	2167.88	6879.4	7705.76	4018.92
OsCHESNO1079	cluster1	Chr3	16941814	16941911	+	1.11e-205	3.186	47251	45483	14218	14881	CPE	2.47e-180	0.411	56679	54114	132165	137380	SNE	4.54e-46	0.437	46132	43631	99756	105873	SNE	2.42e-112	0.325	4065	4027	12485	12415	SNE	5106.09	5415.67	4425.03	1970.39
OsCHESNO1080	cluster1	Chr3	16942088	16942186	+	4.72e-216	3.261	28087	27759	8473	8652	CPE	1.02e-277	0.338	80089	76898	227465	236852	SNE	3.61e-81	0.334	71258	69146	202700	217584	SNE	6.92e-160	0.275	7254	7531	26824	26914	SNE	2928.89	9396.47	6653.64	3765.75
OsCHESNO1081	cluster6	Chr3	16943381	16943530	+	0.056394	1.854	70	68	45	30	unsig	9.55e-66	2.837	2586	2537	918	888	CPE	4.92e-08	1.638	1814	1522	965	1075	CPE	0.794647	0.956	201	204	228	195	unsig	39.91	84.445	59.095	35.805
OsCHENAT1082	cluster3	Chr3	17420547	17422335	-	1.89e-36	3.60131	1453.8	1480.17	434.47	380.48	CPE	3.71e-19	2.30813	767.51	909.59	359.5	366.87	CPE	4.9e-06	2.15591	435.35	406.16	176.32	213.91	CPE	1.89e-22	2.74948	1131.77	987.15	439.23	335.91	CPE	2.45792	0.416799	0.35535	0.255251
OsCHELIN1083	cluster1	Chr3	17678685	17679882	+	0.00028503	135.86	30.77	23.06	0	0	CPE	NA	NA	0	0	0	0	unsig	0.67391	3.48569	4.31	2.11	0	1.84	unsig	0.904732	1.76886	3.38	0	0	1.88	unsig	0.0394528	0.0200784	0.0104866	0.025758	TE_repeat
OsCHENAT1084	cluster3	Chr3	17861692	17878793	-	5.04e-23	3.17799	1102.24	988.85	332.44	325.52	CPE	7.47e-26	2.32844	972.23	1011.08	440.13	409.3	CPE	1.15e-16	2.36722	1044.19	1016.99	455.82	414.97	CPE	2.72e-39	2.546	2223.82	2024.02	753.71	908.93	CPE	0.409779	0.170734	0.113662	0.208135	TE_repeat
OsCHELIN1085	cluster1	Chr3	18021841	18022428	+	0.000741574	114.921	24.25	21.28	0	0	CPE	NA	NA	0	0	0	0	unsig	NA	NA	0	0	0	0	unsig	0.478837	16.6492	6.76	0	0	0	unsig	0.340661	0	0	0
OsCHELIN1086	cluster8	Chr3	18507227	18507591	-	0.624394	3.37019	5.6	1.77	2.19	0	unsig	NA	NA	0	0	0	0	unsig	0.0476634	11.4405	11.85	20.04	1.88	0.92	CPE	0.0351313	50.8667	16.9	3.75	0	0	CPE	0	0.069622	0	0.0360758
OsCHELIN1087	cluster5	Chr3	18507752	18508841	-	0.363748	5.82031	5.6	7.09	2.19	0	unsig	0.195631	21.0762	3.21	5.64	0	0	unsig	0.0755616	3.21617	47.41	35.87	7.5	18.36	unsig	0.0119098	4.4791	23.67	69.44	10.4	10.35	CPE	0.119245	0	0.0359673	0.0162297
OsCHENAT1088	cluster5	Chr3	18508991	18511024	-	0.624394	3.37019	5.6	1.77	2.19	0	unsig	0.0071781	58.2949	16.86	7.52	0	0	CPE	0.284855	2.0543	39.87	55.91	36.58	10.1	unsig	9.47e-07	19.1113	70.15	58.18	5.2	1.88	CPE	0.112081	0.00557908	0.0269411	0.0390396
OsCHENAT1089	cluster3	Chr3	18728694	18731162	-	0.0458109	15.1821	9.33	23.06	0	2.11	CPE	7.33e-08	9.9	80.28	72.35	9.49	5.48	CPE	2.37e-05	4.38027	103.45	160.36	25.32	34.89	CPE	4.79e-33	10.5866	359.23	416.63	37.69	35.76	CPE	0.106577	0.00514622	0.0101766	0.0427467	TE_repeat
OsCHELIN1090	cluster6	Chr3	18866505	18868953	+	0.500735	2.51546	9.33	9.76	5.49	2.11	unsig	0.000495416	4.82377	57	52.62	15.18	6.84	CPE	0.00539698	3.23803	120.69	65.41	24.39	33.05	CPE	0.770017	1.20566	50.71	33.78	15.59	53.63	unsig	0.0176527	0.0774662	0.0589034	0.0431776	TE_repeat
OsCHELIN1091	cluster8	Chr3	18870744	18871169	+	NA	4.69721	1.87	0	0	0	unsig	NA	9.61307	4.01	0	0	0	unsig	0.0490673	18.3212	2.16	31.65	0	1.84	CPE	0.230455	25.4278	8.45	1.88	0	0	unsig	0	0	0	0	TE_repeat
OsCHENAT1092	cluster8	Chr3	19123248	19133159	+	0.947507	1.09356	5.6	13.3	10.97	6.34	unsig	0.0407716	1.70144	103.57	142.83	80.63	62.97	CPE	0.0447258	2.15658	142.24	78.07	54.4	47.74	CPE	0.39412	2.22915	29.58	11.26	3.9	14.11	unsig	0.0919249	0.923545	0.627718	0.186582	TE_repeat
OsCHELIN1093	cluster3	Chr3	19195086	19195866	-	0.00947018	3.18196	88.59	69.18	26.33	23.25	CPE	0.922169	0.888824	20.07	1.88	15.18	9.58	unsig	0.573622	1.97265	21.55	11.6	14.07	2.75	unsig	0.0374852	2.8031	38.88	72.25	25.99	14.11	CPE	0.236907	0.0162689	0.0540782	0
OsCHELIN1094	cluster6	Chr3	19400914	19401713	+	NA	13.6681	1.87	3.55	0	0	unsig	0.0253336	14.5189	11.24	19.73	1.9	0	CPE	0.766234	0.57288	4.31	3.16	9.38	3.67	unsig	0.827694	1.46838	8.45	3.75	2.6	5.65	unsig	0.0244991	0.0141848	0.0527939	0.109814	TE_repeat
OsCHELIN1095	cluster1	Chr3	19517736	19518256	+	0.0282661	54.2333	3.73	17.74	0	0	CPE	NA	NA	0	0	0	0	unsig	NA	18.5529	0	6.33	0	0	unsig	NA	4.59217	0	1.88	0	0	unsig	0.113398	0	0.0482265	0.0252738	TE_repeat
OsCHELIN1096	cluster4	Chr3	19687787	19689137	+	0.0135196	8.78019	31.71	24.83	2.19	4.23	CPE	0.190978	3.34008	20.07	12.22	1.9	8.21	unsig	0.0730216	3.56949	44.18	25.32	8.44	11.02	unsig	2.31e-05	17.344	61.7	45.98	0	5.65	CPE	0.0785065	0.0094049	0.0208414	0.0130943	TE_repeat
OsCHENAT1097	cluster8	Chr3	19707105	19708427	-	0.172272	3.48348	13.06	31.93	6.58	6.34	unsig	0.330083	3.73833	8.83	10.34	0	5.48	unsig	NA	18.8017	4.31	2.11	0	0	unsig	0.020529	57.5553	17.75	5.63	0	0	CPE	0.00893129	0.0878268	0.0212825	0	TE_repeat
OsCHELIN1098	cluster2	Chr3	19868830	19870612	+	7.21e-08	2.693	840.2	680.22	195.29	368.85	CPE	0.0569831	1.26195	483.31	424.73	349.07	372.34	unsig	0.000195944	1.85904	417.03	465.24	263.55	211.16	CPE	0.976301	1.02279	22.82	51.61	18.19	53.63	unsig	0.436736	0.320329	0.255331	0.013934	TE_repeat
OsCHELIN1099	cluster7	Chr3	20028746	20029326	+	NA	NA	0	0	0	0	unsig	NA	0.244832	0	0	0	1.37	unsig	0.00790999	80.7779	6.47	21.1	0	0	CPE	0.127554	33.7603	11.83	1.88	0	0	unsig	0	0.0195316	0.0458543	0.0378879	TE_repeat
OsCHELIN1100	cluster1	Chr3	20212147	20213919	-	0.0192507	18.5555	26.11	14.19	2.19	0	CPE	0.000203101	11.2089	36.13	38.53	3.79	2.74	CPE	0.0199334	3.40654	66.81	63.3	28.14	10.1	CPE	0.0626664	6.43105	30.43	16.89	7.8	0	unsig	0.784494	1.51767	1.78103	1.23283	TE_repeat
OsCHELIN1101	cluster5	Chr3	20214496	20215116	-	0.000916425	5.92845	78.33	62.97	17.55	6.34	CPE	9.47e-15	7.85841	191.07	168.2	30.35	13.69	CPE	4.35e-15	4.83228	356.69	355.52	63.78	83.55	CPE	2.18e-07	5.40611	98.89	196.12	32.49	22.58	CPE	0.872991	0.735948	0.724432	0.418409	TE_repeat
OsCHELIN1102	cluster1	Chr3	20250649	20251767	+	0.00788264	13.6887	33.57	24.83	0	4.23	CPE	0.0148417	2.18897	79.48	87.39	29.41	47.91	CPE	0.0165026	2.77631	76.51	78.07	28.14	27.54	CPE	0.232164	3.00683	23.67	19.71	13	1.88	unsig	0.0527976	0.0507053	0.0979412	0.0235347	TE_repeat
OsCHELIN1103	cluster1	Chr3	20263434	20263663	-	0.00388746	10.5781	32.64	35.47	2.19	4.23	CPE	0.0708728	1.93133	124.44	58.26	33.2	62.97	unsig	0.231407	1.49999	126.08	120.27	81.6	82.63	unsig	0.627351	1.19948	81.99	84.45	83.17	56.46	unsig	0	0	0	0	TE_repeat
OsCHELIN1104	cluster7	Chr3	20387136	20387863	+	NA	NA	0	0	0	0	unsig	NA	0.165228	0	0	1.9	0	unsig	0.0662412	43.7894	8.62	6.33	0	0	unsig	0.00815522	37.3123	19.44	22.52	1.3	0	CPE	0.0162309	0.145886	0.111867	0.121225	TE_repeat
OsCHENAT1105	cluster6	Chr3	20491096	20491763	+	0.204562	1.77422	78.33	103.76	29.62	72.92	unsig	0.0453304	2.11439	52.18	91.15	40.79	26.01	CPE	0.107984	1.66742	143.32	124.49	84.41	76.2	unsig	0.292623	0.513038	13.52	20.64	24.69	41.4	unsig	0.670481	0.271083	0.391359	0
OsCHELIN1106	cluster6	Chr3	20521605	20525740	+	1.38e-05	3.28559	242.46	191.56	53.76	78.21	CPE	0.242167	3.37227	114	70.47	47.43	6.84	unsig	0.0303372	1.78692	221.99	162.47	98.48	116.6	CPE	0.942769	0.930924	10.99	18.77	16.89	15.05	unsig	0.48793	0.0862934	0.233205	0.0262198	TE_repeat
OsCHELIN1107	cluster3	Chr3	20637255	20638407	+	1.32e-11	9.22439	229.4	176.49	15.36	28.54	CPE	0.178725	1.90807	54.59	37.59	15.18	34.22	unsig	0.00198923	4.01828	65.73	83.34	17.82	19.28	CPE	0.0071657	6.0276	54.94	22.52	5.2	7.53	CPE	1.90377	0.305444	0.510031	0.535266
OsCHENAT1108	cluster3	Chr3	20643796	20644447	+	3.64e-07	8.27195	152	96.67	10.97	19.02	CPE	0.00892578	5.86141	35.32	26.31	8.54	1.37	CPE	1.11e-05	7.54199	98.06	83.34	6.57	17.44	CPE	0.0219441	6.81665	32.12	29.09	0	8.47	CPE	2.70791	0.482425	0.603618	0.534485
OsCHENAT1109	cluster7	Chr3	20707359	20707957	-	NA	4.69721	1.87	0	0	0	unsig	NA	0.34062	0	0.94	0	2.74	unsig	0.0441559	50.0978	10.78	6.33	0	0	CPE	0.859798	0.822649	19.44	5.63	23.39	7.53	unsig	0.183326	0	0	0	TE_repeat
OsCHELIN1110	cluster4	Chr3	20709834	20710773	-	0.00168447	98.9021	21.45	17.74	0	0	CPE	NA	7.69095	3.21	0	0	0	unsig	0.307838	3.22091	8.62	27.43	9.38	1.84	unsig	0.000542091	116.344	12.68	34.72	0	0	CPE	0.305377	0	0.0433189	0	TE_repeat
OsCHENAT1111	cluster8	Chr3	20716147	20716734	-	0.00378459	10.9387	36.37	47	7.68	0	CPE	0.100003	28.1775	8.03	3.76	0	0	unsig	0.00159043	11.2657	65.73	17.93	3.75	3.67	CPE	2.9e-05	175.939	40.57	30.97	0	0	CPE	0.26076	0	0.0239428	0.067182
OsCHELIN1112	cluster6	Chr3	20965034	20967766	+	0.0256631	1.97536	142.68	153.43	83.38	66.58	CPE	0.0226713	1.59132	204.72	186.05	146.08	97.19	CPE	0.629355	0.285881	1.08	1.05	5.63	1.84	unsig	0.589093	0.0862849	0	0	0	3.76	unsig	0.377208	0.421901	0.0325159	0.0250268	TE_repeat
OsCHESNO1113	cluster6	Chr3	21098670	21098835	-	1.89e-05	2.783	153	168	45	69	CPE	8.75e-76	3.825	1881	1833	478	492	CPE	0.238787	0.882	1062	946	1165	1117	unsig	0.0401796	0.759	260	252	347	326	SNE	49.305	44.01	31.63	46.105
OsCHESNO1114	cluster2	Chr3	21099115	21099285	-	0	9.765	18175	16493	1672	1873	CPE	9.93e-104	2.114	177419	168565	85094	78545	CPE	6.81e-38	2.443	96611	114303	41239	45088	CPE	6.68e-137	0.301	5908	5837	19371	19611	SNE	1813.12	3355.48	1688.43	1498.61
OsCHELIN1115	cluster1	Chr3	21415333	21415979	-	0.000570786	12.125	58.75	32.81	4.39	3.17	CPE	2.54e-06	4.43997	89.11	101.48	19.92	23.27	CPE	0.00133146	2.87205	113.15	152.97	39.39	53.25	CPE	0.0793445	3.10713	40.57	32.84	5.2	17.88	unsig	0.12117	0.0196384	0.0994287	0.129411	TE_repeat
OsCHELIN1116	cluster6	Chr3	21861196	21862764	+	0.634863	1.35202	53.15	30.15	37.3	24.31	unsig	0.0238861	2.65778	52.18	46.98	21.82	15.06	CPE	0.876525	1.06704	115.3	168.8	134.12	132.2	unsig	0.0850147	0.714892	195.25	164.21	218.32	283.22	unsig	0.0376549	0.0740566	0.0448641	0.199556	TE_repeat
OsCHELIN1117	cluster5	Chr3	22565081	22566241	+	0.0925793	3.02015	53.15	31.93	19.75	8.46	unsig	9.25e-19	8.65889	249.68	188.87	30.35	19.16	CPE	7.5e-20	6.94344	381.47	334.43	59.09	44.07	CPE	3.55e-06	4.29766	131.01	114.48	36.39	21.64	CPE	0.0305326	0.0293226	0.0957033	0	TE_repeat
OsCHELIN1118	cluster1	Chr3	22834705	22835298	+	0.00550424	78.6182	20.52	10.64	0	0	CPE	NA	0.118413	0	0	0	2.74	unsig	NA	NA	0	0	0	0	unsig	NA	NA	0	0	0	0	unsig	0.0397848	0	0	0	TE_repeat
OsCHELIN1119	cluster8	Chr3	23392158	23398248	+	0.226809	0.715906	144.54	122.39	161.28	211.38	unsig	0.00364484	1.56223	394.19	365.53	192.56	298.42	CPE	0.0610756	1.49455	251.08	300.67	180.08	189.13	unsig	0.0618039	1.72053	122.56	108.85	77.97	57.4	unsig	0.305748	0.639029	0.22362	0.0923434	TE_repeat
OsCHET1120	cluster8	Chr3	25619141	25619214	+	0	0.028	183	170	6233	6571	SNE	0.138008	0.242	2	4	17	8	unsig	0.432474	2.249	12	6	4	4	unsig	1.86e-14	20.456	102	117	5	6	CPE	269.36	111.01	33.67	229.425
OsCHELIN1121	cluster8	Chr3	25671188	25671624	+	NA	NA	0	0	0	0	unsig	NA	NA	0	0	0	0	unsig	NA	1.17057	2.16	0	0	1.84	unsig	0.000631585	10.3325	32.96	47.86	5.2	2.82	CPE	0.0448496	0.0259676	0.147209	0.313503	TE_repeat
OsCHELIN1122	cluster7	Chr3	25866812	25867136	+	NA	NA	0	0	0	0	unsig	0.234547	2.47924	15.25	30.07	3.79	15.06	unsig	0.00103018	22.5365	26.94	35.87	1.88	0.92	CPE	0.971749	0.97104	22.82	21.58	18.19	27.29	unsig	0	0	0	0.0405159
OsCHELIN1123	cluster1	Chr3	25990595	25991107	+	0.00321485	87.0391	15.85	18.62	0	0	CPE	NA	5.77541	2.41	0	0	0	unsig	NA	NA	0	0	0	0	unsig	NA	NA	0	0	0	0	unsig	0.298882	0.0743042	0.0274432	0
OsCHELIN1124	cluster8	Chr3	26159129	26159469	-	0.614801	5.13326	5.6	0	1.1	0	unsig	0.0238047	13.3301	15.25	16.91	0	2.74	CPE	0.86865	1.31268	4.31	18.99	15.94	1.84	unsig	0.49349	16.119	0	6.57	0	0	unsig	0	0	0	0	TE_repeat
OsCHELIN1125	cluster4	Chr3	26196536	26196843	-	0.0151594	12.1661	27.04	24.83	0	4.23	CPE	0.79322	2.04665	1.61	3.76	0	2.74	unsig	0.922006	1.31618	1.08	7.38	0	6.43	unsig	0.0675046	12.6554	5.92	24.4	2.6	0	unsig	0	0	0	0
OsCHESNO1126	cluster1	Chr3	26682615	26682712	-	2.06e-108	3.62	4574	4796	1241	1344	CPE	0.485962	0.974	35476	34981	35568	36742	unsig	0.0254507	0.855	25199	22299	27004	28577	unsig	1.53e-60	0.414	3661	3418	8519	8604	SNE	1382.57	2661.2	1294.33	1484.49
OsCHENAT1127	cluster8	Chr3	26919094	26920012	+	0.00310574	3.98344	83.93	70.06	15.36	23.25	CPE	0.837159	0.659282	2.41	3.76	0	9.58	unsig	0.780413	1.9435	8.62	2.11	0	5.51	unsig	0.334194	22.895	9.3	0	0	0	unsig	0.837074	0.795783	0.699211	0.236111	TE_repeat
OsCHELIN1128	cluster7	Chr3	26927786	26930625	+	1.59e-05	3.7228	182.77	149.88	43.89	45.45	CPE	NA	NA	0	0	0	0	unsig	0.301202	24.737	0	8.44	0	0	unsig	0.392809	6.24247	6.76	5.63	0	1.88	unsig	0.999918	0	0	0.0201385	TE_repeat
OsCHELIN1129	cluster2	Chr3	27317881	27320177	+	0.0877548	4.5177	44.76	31.93	0	16.91	unsig	0.0246403	3.86722	34.52	26.31	7.59	8.21	CPE	0.313319	2.67524	10.78	33.76	5.63	11.02	unsig	0.848172	1.63486	29.58	7.51	0	22.58	unsig	0.215562	0.0855487	0.0402643	0.132197	TE_repeat
OsCHESNO1130	cluster2	Chr3	27345312	27345452	-	4.85e-05	2.523	165	159	71	58	CPE	5.32e-47	1.899	8767	8787	4882	4363	CPE	1.03e-35	2.116	12952	12372	5857	6108	CPE	2.9e-10	0.664	1509	1553	2335	2275	SNE	91.955	520.93	447.44	486.97
OsCHESNO1131	cluster5	Chr3	27345820	27345934	-	9.13e-13	1.816	1116	1143	618	626	CPE	0	4.339	20451	20331	4820	4580	CPE	3.03e-16	1.653	22197	20569	12529	13338	CPE	0.217191	0.92	2250	2178	2432	2381	unsig	370.4	658.615	803.485	591.37
OsCHESNO1132	cluster5	Chr3	27346098	27346243	-	0.0091461	1.658	188	172	111	106	CPE	5.5e-170	3.792	6324	6472	1760	1616	CPE	0.225968	1.104	4508	4334	3810	4195	unsig	0.986004	0.998	549	512	515	550	unsig	93.265	161.315	317.925	133.15
OsCHELIN1133	cluster5	Chr3	27442480	27444070	+	0.624882	0.655322	7.46	24.83	19.75	29.59	unsig	0.0146288	2.42813	86.71	53.56	30.35	27.38	CPE	0.861873	1.1068	72.2	61.19	53.46	67.02	unsig	0.0175589	0.437694	46.49	31.9	75.37	103.5	SNE	0.123721	0.438993	0.193997	0.113782	TE_repeat
OsCHELIN1134	cluster1	Chr3	27886201	27886913	+	0.00284918	90.9756	11.19	24.83	0	0	CPE	NA	NA	0	0	0	0	unsig	NA	NA	0	0	0	0	unsig	NA	NA	0	0	0	0	unsig	0.143099	0	0	0
OsCHELIN1135	cluster7	Chr3	28083158	28083661	+	0.608203	2.69993	5.6	6.21	4.39	0	unsig	0.597391	3.64859	0.8	6.58	1.9	0	unsig	0.0104694	12.6232	20.47	26.37	1.88	1.84	CPE	0.990302	1.02739	4.23	5.63	0	9.41	unsig	0.116662	0.0252104	0.0528599	0.0702001	TE_repeat
OsCHELIN1136	cluster1	Chr3	28610916	28611746	+	0.0131315	64.9506	18.65	7.09	0	0	CPE	NA	NA	0	0	0	0	unsig	0.674553	1.83991	6.47	15.82	9.38	2.75	unsig	NA	NA	0	0	0	0	unsig	0.321167	0.0136557	0.0169415	0
OsCHENAT1137	cluster1	Chr3	28711436	28711750	+	0.0230722	13.154	32.64	9.76	1.1	2.11	CPE	0.25015	0.455832	14.45	8.46	14.23	36.96	unsig	0.583992	1.86422	10.78	22.15	11.25	6.43	unsig	0.2074	0.356373	11.83	4.69	18.19	28.23	unsig	2.8556	1.41206	1.07403	0.350683	TE_repeat
OsCHELIN1138	cluster8	Chr3	29002581	29007056	+	1.11e-06	2.62274	458.8	383.12	129.46	191.3	CPE	1.34e-05	2.13466	217.57	233.98	107.19	104.04	CPE	0.00992076	1.60675	438.58	366.07	284.18	216.67	CPE	0.00572019	73.877	16.9	13.14	0	0	CPE	0.598308	0.189947	0.289221	0.0160403	TE_repeat
OsCHELIN1139	cluster1	Chr3	29395923	29396338	+	0.0423361	49.5286	1.87	17.74	0	0	CPE	NA	NA	0	0	0	0	unsig	NA	NA	0	0	0	0	unsig	NA	NA	0	0	0	0	unsig	0.0284041	0	0	0
OsCHELIN1140	cluster7	Chr3	29865193	29866222	+	0.889757	1.23361	10.26	10.64	0	16.91	unsig	NA	NA	0	0	0	0	unsig	0.0413334	16.7917	20.47	10.55	0	1.84	CPE	0.034448	2.44009	68.46	59.12	20.79	31.05	CPE	0	0	0.0136683	0.269245	TE_repeat
OsCHELIN1141	cluster8	Chr3	29867200	29867500	+	NA	4.48767	0	1.77	0	0	unsig	NA	NA	0	0	0	0	unsig	NA	NA	0	0	0	0	unsig	0.00330849	83.6504	23.67	10.32	0	0	CPE	0	0	0	0.0293861	TE_repeat
OsCHELIN1142	cluster2	Chr3	30292013	30292541	+	3.2e-14	6.75581	276.03	340.56	36.21	54.96	CPE	9.63e-05	2.61692	117.21	168.2	49.32	60.23	CPE	7.74e-09	3.71882	293.11	315.44	102.23	61.51	CPE	0.00448249	2.43984	103.12	109.79	53.28	34.81	CPE	14.0886	4.98874	9.75216	4.46847	TE_repeat
OsCHENAT1143	cluster3	Chr3	30324561	30325629	-	2.55e-18	5.73329	448.54	456.73	64.73	93.01	CPE	2.82e-05	2.24772	203.12	214.24	76.83	110.88	CPE	5.31e-15	4.79913	429.96	339.7	69.4	90.89	CPE	2.84e-07	5.27812	114.95	140.75	32.49	16.94	CPE	0	0.0743077	0	0
OsCHENAT1144	cluster6	Chr3	30439241	30440229	+	2.23e-05	6.74255	98.85	105.54	21.94	8.46	CPE	NA	8.00333	2.41	0.94	0	0	unsig	NA	NA	0	0	0	0	unsig	0.721349	2.7648	5.07	1.88	2.6	0	unsig	0.42167	0.0513894	0.0523432	0.0580321	TE_repeat
OsCHELIN1145	cluster6	Chr3	30445630	30446833	+	0.00621694	4.58027	48.49	75.38	18.65	8.46	CPE	NA	7.69095	3.21	0	0	0	unsig	NA	NA	0	0	0	0	unsig	0.965618	0.94105	9.3	9.38	2.6	16.94	unsig	0	0	0	0	TE_repeat
OsCHELIN1146	cluster2	Chr3	30758882	30759723	+	0.0410408	9.97072	15.85	26.61	0	4.23	CPE	0.0884667	5.42579	13.65	19.73	5.69	0	unsig	NA	NA	0	0	0	0	unsig	NA	NA	0	0	0	0	unsig	0.182098	0.0975669	0.046561	0.0417821
OsCHELIN1147	cluster5	Chr3	30879887	30880517	+	0.732476	1.53094	15.85	7.09	4.39	10.57	unsig	0.0290824	6.08859	22.48	17.85	3.79	2.74	CPE	0.982399	0.949077	2.16	12.66	0	15.61	unsig	0.540642	0.598838	18.6	7.51	18.19	25.41	unsig	0.0497867	0.0582566	0.106753	0.153878	TE_repeat
OsCHELIN1148	cluster7	Chr3	30986877	30988460	+	0.0171826	4.08481	53.15	62.08	21.94	6.34	CPE	0.861962	1.41332	0	10.34	1.9	5.48	unsig	NA	9.46315	3.23	0	0	0	unsig	NA	NA	0	0	0	0	unsig	0.384464	0.0653339	0	0	TE_repeat
OsCHENAT1149	cluster8	Chr3	31020443	31021665	+	0.00672635	5.24857	72.74	47	18.65	4.23	CPE	0.00165489	3.97339	52.18	50.74	12.33	13.69	CPE	0.149836	2.45799	53.88	32.7	15.01	20.2	unsig	0.0480297	45.2703	11.83	6.57	0	0	CPE	0.080359	0.0278361	0.0205446	0.00723239	TE_repeat
OsCHELIN1150	cluster3	Chr3	31101270	31103516	+	0.000470286	4.01926	147.34	82.48	31.82	25.37	CPE	0.558597	1.21215	77.87	99.6	67.35	79.4	unsig	0.0148556	2.23624	115.3	129.76	60.96	48.66	CPE	0.0943222	2.86719	18.6	63.81	15.59	13.17	unsig	0.0884266	0.156507	0.0744748	0.0551875	TE_repeat
OsCHELIN1151	cluster6	Chr3	31108599	31109692	+	0.000339953	9.4171	58.75	63.85	10.97	2.11	CPE	NA	15.6245	0	6.58	0	0	unsig	NA	NA	0	0	0	0	unsig	NA	6.46805	1.69	0.94	0	0	unsig	0.308504	0.100804	0.140573	0.0242556	TE_repeat
OsCHESNO1152	cluster2	Chr3	31179538	31179651	-	3.29e-10	3.107	283	291	92	92	CPE	0.000105071	1.188	4911	4903	4191	4073	unsig	0.000722163	1.287	3463	3519	2545	2876	CPE	1.03e-16	0.463	407	429	868	936	SNE	60.785	270.065	249.89	211.5
OsCHESNO1153	cluster2	Chr3	31179716	31179866	-	0	7.538	29120	28762	3777	3899	CPE	7.72e-221	2.452	286036	281108	117203	114051	CPE	3.19e-21	1.95	292862	350645	157851	172209	CPE	5.24e-33	0.48	15259	18351	34643	35298	SNE	3949.14	5767.53	5851.59	3601.51
OsCHESNO1154	cluster1	Chr3	31179927	31180110	-	3.18e-06	2.825	193	170	66	62	CPE	3.6e-146	0.366	4324	4067	11449	11480	SNE	4.04e-112	0.199	3973	4598	20120	22987	SNE	1.64e-175	0.149	529	520	3534	3527	SNE	15.055	284.835	208.495	311.38
OsCHESNO1155	cluster2	Chr3	31180637	31180732	-	1.04e-243	4.543	11701	11824	2541	2635	CPE	7e-08	1.175	79427	77939	65979	67958	unsig	1.38e-09	1.437	62203	63101	41733	45477	CPE	7.45e-51	0.451	6987	7690	16378	16122	SNE	1834.03	4977.3	4130.91	2891.56
OsCHESNO1156	cluster2	Chr3	31180835	31180953	-	0.0274455	3.89	32	25	5	9	CPE	6.37e-09	1.285	5184	5072	4004	3974	CPE	3.29e-24	2.031	7159	7095	3246	3770	CPE	1.31e-06	0.69	913	968	1330	1394	SNE	3.26	205.965	270.405	277.285
OsCHESNO1157	cluster7	Chr3	31181450	31181570	-	0.318794	1.117	496	510	433	467	unsig	0.831787	1.008	48569	47952	47952	47782	unsig	5.61e-68	3.034	54617	60904	18231	19835	CPE	1.06e-13	1.531	8152	9149	5606	5689	CPE	187.75	2122.86	2178.64	1665.97
OsCHESNO1158	cluster7	Chr3	31181618	31181760	-	4.43e-29	3.414	876	849	254	252	CPE	0	3.345	34550	33841	10345	10102	CPE	1.77e-153	6.351	35848	40204	5527	6442	CPE	9.33e-08	1.387	4148	4631	3162	3163	CPE	135.18	1133.7	1032.43	694.98
OsCHESNO1159	cluster2	Chr3	31181814	31181964	-	0	7.538	29120	28761	3777	3899	CPE	7.72e-221	2.452	286034	281107	117202	114050	CPE	3.19e-21	1.95	292861	350644	157850	172207	CPE	5.24e-33	0.48	15259	18351	34643	35298	SNE	3949.14	5767.47	5851.59	3601.51
OsCHESNO1160	cluster2	Chr3	31182025	31182206	-	2.77e-09	2.501	372	343	140	146	CPE	0.0236416	1.097	12037	11187	10627	10533	unsig	7.68e-13	0.611	12467	13903	20205	22952	SNE	3.45e-160	0.191	1032	964	5127	5352	SNE	49.99	647.995	407.45	532.375
OsCHESNO1161	cluster1	Chr3	31182570	31182667	-	0.0104878	27.299	10	14	0	0	CPE	0.265816	1.943	24	27	10	17	unsig	0.365716	1.602	30	31	18	20	unsig	0.460326	0.442	2	4	6	6	unsig	1.095	0.77	0.445	0.88
OsCHESNO1162	cluster2	Chr3	31182735	31182830	-	1.48e-243	4.543	11704	11833	2541	2638	CPE	7.95e-08	1.174	79465	78001	66076	68051	unsig	1.51e-09	1.435	62227	63126	41791	45536	CPE	7.16e-51	0.451	6994	7699	16400	16139	SNE	1835.24	4980.2	4136.3	2893.7
OsCHESNO1163	cluster2	Chr3	31182933	31183051	-	8.54e-05	4.759	78	74	13	18	CPE	3e-11	1.254	14980	15182	11866	12196	CPE	1.66e-27	1.946	19334	19526	9510	10460	CPE	2.81e-16	0.617	2217	2260	3555	3703	SNE	9.375	551.615	723.11	670.27
OsCHESNO1164	cluster7	Chr3	31183548	31183668	-	0.914689	0.985	370	374	383	372	unsig	0.735876	0.987	47226	46824	47859	47436	unsig	1.3e-49	2.543	47699	52942	19027	20547	CPE	9.12e-17	1.604	8744	9798	5800	5758	CPE	158.82	1929.98	2202.01	1957.16
OsCHESNO1165	cluster2	Chr3	31183727	31183847	-	5.23e-45	4.351	1096	1132	246	266	CPE	7.37e-132	2.23	21139	20634	9400	9330	CPE	2.4e-81	3.428	16887	18593	4958	5386	CPE	0.60968	0.962	2389	2618	2565	2635	unsig	175.92	996.23	713.335	527.45
OsCHESNO1166	cluster2	Chr3	31183912	31184062	-	9.65e-119	3.761	4779	4639	1223	1279	CPE	6.94e-81	1.726	89300	88254	51999	50899	CPE	4.81e-07	1.444	82034	99260	60305	65215	CPE	1.45e-51	0.409	7419	8704	19530	19838	SNE	956.98	3404.01	2264.48	1951.57
OsCHESNO1167	cluster1	Chr3	31184123	31184304	-	1.63e-49	3.019	2121	1990	666	695	CPE	2.59e-194	0.339	10875	10021	30304	31334	SNE	6.27e-138	0.182	9151	10202	49520	56979	SNE	2.76e-247	0.144	1183	1171	7921	8452	SNE	217.755	928.14	580.465	736.71
OsCHESNO1168	cluster1	Chr3	31184668	31184765	-	0.0104878	27.299	10	14	0	0	CPE	0.265816	1.943	24	27	10	17	unsig	0.365716	1.602	30	31	18	20	unsig	0.460326	0.442	2	4	6	6	unsig	1.095	0.77	0.445	0.88
OsCHESNO1169	cluster2	Chr3	31184833	31184928	-	0	5	15785	15711	3130	3169	CPE	1.92e-06	1.159	71906	70067	60138	62405	unsig	0.619231	1.045	47595	48821	43599	48658	unsig	1.86e-94	0.339	4875	5308	14986	15035	SNE	2232.63	4520.77	3539.65	2543.93
OsCHESNO1170	cluster2	Chr3	31185031	31185149	-	8.51e-05	4.759	77	75	13	18	CPE	3.45e-11	1.253	14961	15159	11860	12186	CPE	1.52e-27	1.946	19315	19501	9501	10444	CPE	2.49e-16	0.616	2213	2253	3549	3699	SNE	9.195	550.455	721.725	670.27
OsCHESNO1171	cluster7	Chr3	31185646	31185766	-	0.917162	0.986	370	374	383	372	unsig	0.735876	0.987	47225	46834	47859	47439	unsig	1.3e-49	2.543	47707	52953	19030	20552	CPE	9.03e-17	1.604	8745	9799	5800	5758	CPE	158.82	1930.07	2202.28	1957.16
OsCHESNO1172	cluster2	Chr3	31186010	31186160	-	3.48e-77	6.546	1567	1512	230	240	CPE	1.23e-191	2.585	47495	45701	18391	17661	CPE	2.19e-13	1.671	34428	40732	21621	23340	CPE	9.25e-32	0.513	3182	3485	6421	6559	SNE	184.385	1145.15	566.24	697.925
OsCHESNO1173	cluster1	Chr3	31186221	31186404	-	6.54e-43	3.277	1494	1429	438	453	CPE	8.21e-226	0.343	22334	20718	62783	62859	SNE	3.99e-142	0.183	16582	18533	89734	102055	SNE	8.43e-270	0.15	2147	2024	13544	14291	SNE	132.585	1475.01	960.74	1171.32
OsCHESNO1174	cluster2	Chr3	31186766	31186863	-	4.5e-264	8.419	7804	8771	983	986	CPE	1.49e-302	3.042	69069	70000	22480	23243	CPE	1.07e-31	2.063	71408	64446	31951	33915	CPE	1.4e-06	0.751	7671	8755	11218	10649	SNE	1176.16	2703.23	1668.13	2072.01
OsCHESNO1175	cluster2	Chr3	31186930	31187025	-	1.04e-243	4.543	11701	11823	2541	2635	CPE	7e-08	1.175	79425	77938	65977	67956	unsig	1.38e-09	1.437	62204	63103	41734	45479	CPE	8.4e-51	0.451	6986	7692	16377	16120	SNE	1834.03	4977.4	4130.54	2891.12
OsCHESNO1176	cluster2	Chr3	31187131	31187249	-	7.49e-67	4.953	1774	1855	425	312	CPE	1.46e-15	1.275	47301	47836	36652	37965	CPE	2.06e-32	2.028	62565	63188	29543	32470	CPE	3.49e-21	0.608	4448	4493	7209	7490	SNE	251.95	2073.48	2301.35	1380.2
OsCHESNO1177	cluster7	Chr3	31187767	31187887	-	0.0414792	0.886	2114	2241	2367	2547	unsig	1.01e-131	1.954	202128	200331	103193	102816	CPE	5.12e-112	4.082	252663	279673	62369	68027	CPE	1.71e-14	1.517	31287	35173	21578	22244	CPE	858.505	7215.43	15022	6010.69
OsCHESNO1178	cluster7	Chr3	31187946	31188066	-	9.91e-07	3.349	170	153	53	44	CPE	1.04e-292	4.637	10232	10176	2274	2127	CPE	2e-188	6.738	11195	12072	1661	1789	CPE	1.07e-05	1.43	1190	1344	879	891	CPE	19.195	318.585	316.165	216.275
OsCHESNO1179	cluster2	Chr3	31188131	31188281	-	0	7.538	29120	28762	3777	3899	CPE	7.7e-221	2.452	286036	281109	117202	114051	CPE	3.19e-21	1.95	292861	350644	157852	172209	CPE	5.24e-33	0.48	15259	18351	34643	35298	SNE	3949.15	5767.53	5851.57	3601.66
OsCHESNO1180	cluster2	Chr3	31188342	31188523	-	2.77e-09	2.501	372	343	140	146	CPE	0.0230302	1.098	12036	11185	10621	10526	unsig	7.68e-13	0.611	12465	13901	20203	22950	SNE	3.69e-160	0.191	1032	964	5126	5352	SNE	49.99	647.865	407.44	532.375
OsCHESNO1181	cluster2	Chr3	31188885	31188982	-	4.5e-264	8.419	7804	8771	983	986	CPE	1.47e-302	3.042	69070	70000	22480	23243	CPE	1.07e-31	2.063	71408	64446	31951	33915	CPE	1.4e-06	0.751	7671	8755	11218	10648	SNE	1176.16	2703.23	1668.13	2072.01
OsCHESNO1182	cluster2	Chr3	31189048	31189143	-	4.19e-200	3.579	13625	13741	3803	3841	CPE	6.48e-65	0.613	138607	136931	220659	228568	SNE	0.943927	1.007	79355	81475	76347	83395	unsig	8.47e-146	0.275	8674	9389	33171	32550	SNE	3463.6	12637.1	9002.51	6057.78
OsCHELIN1183	cluster8	Chr3	31452260	31452692	+	NA	NA	0	0	0	0	unsig	NA	NA	0	0	0	0	unsig	0.0662412	43.7894	8.62	6.33	0	0	unsig	0.00122761	97.882	21.98	17.83	0	0	CPE	0.0545778	0	0.119555	0.0612832
OsCHET1184	cluster8	Chr3	31816536	31816614	+	3.12e-23	0.004	1	1	190	176	SNE	0.127442	0.165	1	2	9	10	unsig	NA	0.248	0	0	1	1	unsig	3.76e-07	6.865	64	69	10	10	CPE	6.47	12.76	2.595	64.155
OsCHESNO1185	cluster2	Chr3	32399049	32399116	-	0	6.529	123390	114125	19546	16846	CPE	2.11e-182	2.496	420710	402625	160210	169687	CPE	6.08e-45	2.203	437507	455040	198270	206960	CPE	0.349646	1.054	89209	92975	82770	90046	unsig	14286.7	18434	15811.8	18326.7
OsCHESNO1186	cluster1	Chr3	32399182	32399267	-	0	5.304	28354	28809	5372	5404	CPE	6.3e-31	1.399	97975	96589	68491	70555	CPE	0.00410326	0.834	88850	90791	102682	112745	unsig	5.79e-28	0.57	13774	15063	25355	25242	SNE	3510.77	4435.34	4532.76	4513.87
OsCHESNO1187	cluster5	Chr3	32446591	32446722	+	0.342064	1.198	170	164	153	127	unsig	1.23e-85	6.353	1260	1271	193	206	CPE	6.28e-12	1.783	1599	1449	840	871	CPE	0.00859959	1.443	295	305	207	209	CPE	57.26	30.835	102.905	55.105
OsCHELIN1188	cluster1	Chr3	32491388	32494310	+	0.0162621	6.28651	27.04	40.8	6.58	4.23	CPE	0.00982415	1.40712	350.84	413.45	266.54	276.52	CPE	0.104068	1.4415	235.99	297.5	181.01	189.13	unsig	0.0876176	1.70071	107.35	91.96	55.88	61.16	unsig	0.110333	1.34543	0.5233	0.224586	TE_repeat
OsCHESNO1189	cluster1	Chr3	32588982	32589067	-	3.24e-272	7.707	9740	10953	1292	1390	CPE	4.56e-239	0.376	45498	45528	118453	123555	SNE	7.6e-36	0.416	37668	31094	80961	84284	SNE	2.84e-34	0.499	8459	9019	18583	16461	SNE	1234.28	4790.88	1741.27	2615.87
OsCHESNO1190	cluster1	Chr3	32589177	32589262	-	3.41e-27	3.345	807	868	259	243	CPE	8.67e-140	0.344	2930	2856	8182	8623	SNE	2.79e-78	0.261	3188	2662	10988	11503	SNE	1.69e-16	0.467	425	473	995	919	SNE	99.75	249.895	203.53	107.86
OsCHELIN1191	cluster7	Chr3	32712505	32713826	+	9.1e-05	9.31584	52.22	78.04	6.58	7.4	CPE	0.299216	2.03669	35.32	19.73	20.87	5.48	unsig	0.121209	37.1715	1.08	11.6	0	0	unsig	0.376977	2.7124	14.37	22.52	0	13.17	unsig	0.151733	0	0.00950303	0	TE_repeat
OsCHELIN1192	cluster3	Chr3	33130088	33134415	+	2.51e-06	4.79493	164.12	135.69	34.01	28.54	CPE	1.15e-16	2.07001	842.17	779.92	393.65	390.14	CPE	1.91e-10	1.54349	2318.99	2148.97	1423.73	1470.77	CPE	0.00913759	2.56228	76.92	82.57	31.19	31.05	CPE	0.50082	1.99368	4.86743	0.0261291	TE_repeat
OsCHENAT1193	cluster3	Chr3	33449930	33452925	+	0.000585436	1.79163	449.47	446.09	224.92	274.79	CPE	0.228323	1.25331	215.16	219.88	158.41	190.28	unsig	0.0132577	1.60952	326.51	410.38	202.59	255.23	CPE	0.153613	1.77485	52.4	121.05	41.58	55.51	unsig	4.56594	2.18144	1.40376	0.52808	TE_repeat
OsCHELIN1194	cluster7	Chr3	33725976	33728397	+	0.0463082	2.68524	60.61	63.85	25.23	21.14	CPE	0.011919	2.36788	70.65	69.54	30.35	28.75	CPE	0.00691376	2.85789	96.98	148.75	26.26	59.68	CPE	0.0365004	1.85238	119.18	101.34	64.98	54.57	CPE	0.79347	1.40577	1.38928	1.30595	TE_repeat
OsCHELIN1195	cluster8	Chr3	33759651	33759874	-	3.98e-12	6.0391	260.17	247.43	44.98	39.1	CPE	NA	0.606696	1.61	0	0	2.74	unsig	0.116081	2.48336	32.33	75.96	22.51	21.12	unsig	0.0732547	40.5424	3.38	13.14	0	0	unsig	9.84415	0	0.11217	0.0394876
OsCHELIN1196	cluster8	Chr3	33879324	33883723	+	2.2e-06	1.73271	870.04	850.5	505.79	487.22	CPE	0.496753	1.15934	194.29	171.02	151.77	164.27	unsig	0.258313	1.3638	212.29	177.23	131.31	154.24	unsig	0.0940487	18.4981	11.83	9.38	1.3	0	unsig	2.91789	0.926609	0.43113	0.0278989	TE_repeat
OsCHESNO1197	cluster2	Chr3	34216578	34216729	+	4.99e-96	4.34	2974	3022	637	741	CPE	4.74e-90	2.105	15535	15335	7580	7087	CPE	3.83e-15	1.638	13398	12317	7654	8049	CPE	0.000144638	0.771	1517	1451	1913	1937	SNE	581.09	834.415	490.96	465.495
OsCHESNO1198	cluster2	Chr3	34216929	34217082	+	8.28e-39	3.168	1377	1428	409	473	CPE	1.07e-74	2.058	8789	8602	4299	4150	CPE	9.8e-11	1.638	7095	5960	3785	4188	CPE	1.84e-12	0.579	791	747	1328	1331	SNE	296.2	379.73	349.885	266.32
OsCHESNO1199	cluster1	Chr3	34217279	34217427	+	0.000115815	4.145	80	83	16	23	CPE	7.97e-41	3.132	1446	1537	523	430	CPE	0.000264756	0.654	564	425	765	757	SNE	0.0645211	1.336	234	261	179	191	unsig	18.6	31.96	18.545	73.34
OsCHELIN1200	cluster1	Chr3	35124433	35124763	+	0.00086971	18.5441	32.64	47.89	4.39	0	CPE	0.572187	1.49346	25.69	36.65	35.1	5.48	unsig	0.788906	0.845231	53.88	40.09	45.02	66.1	unsig	0.990808	0.984698	3.38	21.58	5.2	19.76	unsig	0.983096	1.9662	1.26033	0.0801681
OsCHELIN1201	cluster7	Chr3	35149828	35150155	+	0.283914	0.0749996	0	0.89	12.07	0	unsig	0.12223	3.13755	21.68	24.43	11.38	2.74	unsig	0.00968419	5.57073	49.57	37.98	3.75	11.94	CPE	0.899881	1.08152	38.88	39.41	24.69	47.05	unsig	0	0	0	0	TE_repeat
OsCHENAT1202	cluster4	Chr3	35538789	35539242	-	0.0319085	51.0636	14.92	5.32	0	0	CPE	0.000310519	5.9372	61.82	37.59	8.54	8.21	CPE	0.0101898	9.24004	32.33	27.43	0.94	5.51	CPE	0.000342082	120.657	22.82	26.27	0	0	CPE	0.241878	0.0499905	0.176044	0.251512	TE_repeat
OsCHET1203	cluster8	Chr3	36000073	36000158	-	3.43e-11	0.027	2	1	53	51	SNE	NA	NA	0	0	0	0	unsig	NA	0.444	0	0	1	0	unsig	2.62e-10	14.441	76	79	5	6	CPE	5.48	1.395	2.75	118.015
OsCHELIN1204	cluster1	Chr3	36233419	36234319	+	0.000839897	112.353	21.45	23.06	0	0	CPE	NA	NA	0	0	0	0	unsig	NA	3.11354	0	1.05	0	0	unsig	NA	NA	0	0	0	0	unsig	0.388016	0.0800906	0.0139434	0
OsCHENAT1205	cluster8	Chr3	36252010	36253225	+	0.137389	6.30581	11.19	15.96	2.19	2.11	unsig	0.514278	3.75294	4.82	3.76	0.95	1.37	unsig	NA	12.3687	0	4.22	0	0	unsig	0.0364492	48.8717	6.76	13.14	0	0	CPE	0.0647038	0.0417961	0.0463104	0.115725	TE_repeat
OsCHELIN1206	cluster1	Chr4	112191	112766	+	0.0197037	57.788	14.92	7.98	0	0	CPE	0.395457	0.105622	0.8	0	0	8.21	unsig	0.108147	4.94158	34.48	11.6	7.5	1.84	unsig	0.809108	3.20513	3.38	0	0	0.94	unsig	0.198139	0.0417602	0.0218108	0.129659	TE_repeat
OsCHELIN1207	cluster4	Chr4	244552	246036	+	0.00222175	94.7466	24.25	13.3	0	0	CPE	0.143371	24.324	6.42	3.76	0	0	unsig	0.0100407	8.65376	28.02	51.69	0	9.18	CPE	0.000612561	110.02	19.44	25.34	0	0	CPE	0.46851	0.0476791	0.232204	0.257686	TE_repeat
OsCHELIN1208	cluster8	Chr4	771784	773098	-	0.802774	1.25889	12.12	28.38	13.17	19.02	unsig	0.00894243	4.14141	48.97	31.01	13.28	5.48	CPE	0.169659	2.70223	34.48	30.59	9.38	14.69	unsig	0.146563	6.13605	3.38	34.72	6.5	0	unsig	0.227063	0.0914596	0.00955362	0.0269056	TE_repeat
OsCHELIN1209	cluster3	Chr4	804222	804528	-	0.0349329	27.8104	12.12	17.74	0	1.06	CPE	NA	10.5398	1.61	2.82	0	0	unsig	NA	NA	0	0	0	0	unsig	0.575131	12.488	5.07	0	0	0	unsig	0.486299	0	0	0
OsCHESNO1210	cluster1	Chr4	1016688	1016795	-	0.000144758	2.09	199	207	90	104	CPE	9.71e-159	0.175	523	518	2905	3042	SNE	4.75e-210	0.092	556	518	5510	6171	SNE	7.37e-10	0.428	145	181	373	385	SNE	128.865	110.48	114.58	238.015
OsCHELIN1211	cluster4	Chr4	3281688	3287253	-	3.36e-06	1.47349	1583.42	1610.54	1096.05	1071.68	CPE	0.84297	1.06007	115.61	128.73	109.08	121.83	unsig	0.836959	1.10381	90.52	98.11	94.73	76.2	unsig	0.00578649	2.29171	116.64	99.47	49.38	45.16	CPE	2.94383	0.22532	0.120297	0.0473341	TE_repeat
OsCHELIN1212	cluster1	Chr4	4356628	4357242	+	0.00935797	68.9963	14.92	12.42	0	0	CPE	0.638422	3.22497	0	8.46	0	2.74	unsig	0.785216	0.459152	4.31	0	9.38	0	unsig	0.537676	12.9313	3.38	1.88	0	0	unsig	0	0	0	0.0642325	TE_repeat
OsCHELIN1213	cluster2	Chr4	4550361	4553126	-	0.0131738	2.51613	110.04	107.31	51.57	34.88	CPE	0.434441	1.21386	169.4	143.77	150.82	105.41	unsig	1.06e-21	1.46683	6543.18	6828.82	4608.82	4507.8	CPE	0.85197	0.882563	21.13	39.41	24.69	43.28	unsig	0.278621	0.904095	9.31327	0.203937	TE_repeat
OsCHELIN1214	cluster8	Chr4	4611858	4612174	-	NA	NA	0	0	0	0	unsig	NA	NA	0	0	0	0	unsig	NA	NA	0	0	0	0	unsig	0.00367845	3.0884	78.61	73.19	19.49	29.17	CPE	0.0745495	0	0	0.0973441	TE_repeat
OsCHELIN1215	cluster3	Chr4	4752377	4753116	+	0.0190313	3.74827	89.52	39.02	10.97	23.25	CPE	0.764181	1.12904	78.68	56.38	55.96	64.34	unsig	0.368137	1.43332	99.14	123.43	96.6	58.76	unsig	0.0150067	3.31321	64.24	46.92	10.4	22.58	CPE	5.2684	4.81065	4.15105	2.40449	TE_repeat
OsCHELIN1216	cluster6	Chr4	4892061	4893720	+	0.0405825	5.36077	35.44	22.17	4.39	6.34	CPE	0.0385432	11.9403	17.66	11.28	0	2.74	CPE	0.0932797	0.420805	24.78	23.21	52.52	61.51	unsig	0.721931	1.35284	23.67	30.97	36.39	4.7	unsig	0.906648	0.362548	0.42393	0.384683	TE_repeat
OsCHELIN1217	cluster8	Chr4	4917308	4921089	-	1.77e-09	3.65164	328.25	315.72	80.09	96.18	CPE	8.4e-05	2.76553	127.65	130.61	36.04	58.86	CPE	9.84e-11	3.9465	317.89	376.62	69.4	106.5	CPE	1.05e-07	7.41422	106.5	112.6	22.09	8.47	CPE	4.14052	2.18344	2.52734	0.950721	TE_repeat
OsCHELIN1218	cluster8	Chr4	6153531	6154013	+	0.668888	1.70443	13.06	8.87	4.39	8.46	unsig	0.665945	1.75651	10.44	5.64	3.79	5.48	unsig	0.592931	2.00953	19.4	8.44	2.81	11.02	unsig	0.00583376	76.471	6.76	24.4	0	0	CPE	0.910591	0.298806	0.528708	0.356068	TE_repeat
OsCHELIN1219	cluster8	Chr4	6267210	6268724	-	0.00145776	1.79513	435.49	432.79	284.16	199.75	CPE	0.0384759	1.56098	170.2	145.65	93.91	109.51	CPE	0.0604337	2.37038	81.9	110.77	20.63	60.59	unsig	0.557752	13.8168	0	5.63	0	0	unsig	1.32273	0.326826	0.167558	0	TE_repeat
OsCHELIN1220	cluster1	Chr4	6327727	6327960	+	0.00615443	76.0487	17.72	12.42	0	0	CPE	NA	NA	0	0	0	0	unsig	0.827873	1.75236	8.62	1.05	0	5.51	unsig	0.252192	0.0317351	0	0	10.4	0	unsig	0	0	0	0	TE_repeat
OsCHELIN1221	cluster3	Chr4	6647079	6649170	+	NA	4.69721	1.87	0	0	0	unsig	9.59e-05	3.69758	69.04	108.06	25.61	21.9	CPE	0.69287	1.92412	9.7	6.33	2.81	5.51	unsig	NA	4.17601	1.69	0	0	0	unsig	0.058275	0.108907	0.024021	0	TE_repeat
OsCHELIN1222	cluster8	Chr4	7142536	7143128	-	0.191781	4.20133	32.64	13.3	10.97	0	unsig	0.00544248	3.72125	52.99	42.28	8.54	17.8	CPE	0.029619	6.36435	24.78	28.48	5.63	2.75	CPE	0.171515	9.89004	5.92	14.08	0	1.88	unsig	0.172056	0.603865	0.385708	0.253235	TE_repeat
OsCHELIN1223	cluster3	Chr4	7143401	7143819	-	0.124965	7.09345	27.04	3.55	2.19	2.11	unsig	0.00353801	5.90341	31.31	34.77	5.69	5.48	CPE	0.956871	1.13981	3.23	6.33	6.57	1.84	unsig	NA	4.59217	0	1.88	0	0	unsig	0.600491	1.23798	0.837432	0.293632
OsCHELIN1224	cluster2	Chr4	7144144	7144794	-	0.0485435	6.22797	13.06	47.89	8.78	1.06	CPE	6.93e-08	4.007	194.29	126.85	32.25	49.28	CPE	0.00350996	4.39601	60.35	73.85	9.38	21.12	CPE	0.560356	2.19231	10.14	9.38	5.2	3.76	unsig	0.410403	1.16703	0.560618	0.31822	TE_repeat
OsCHELIN1225	cluster5	Chr4	7282485	7283697	-	NA	NA	0	0	0	0	unsig	0.00223037	5.05642	40.14	39.47	7.59	8.21	CPE	NA	NA	0	0	0	0	unsig	NA	NA	0	0	0	0	unsig	0	0.111865	0	0	TE_repeat
OsCHELIN1226	cluster5	Chr4	7291918	7295044	-	0.587048	0.429097	4.66	1.77	4.39	10.57	unsig	1.78e-07	1.96624	414.26	407.81	186.86	234.08	CPE	0.907129	0.890722	12.93	39.03	25.32	33.05	unsig	0.972722	0.958677	12.68	9.38	7.8	15.05	unsig	0.00377873	1.14085	0.120731	0.148024	TE_repeat
OsCHENAT1227	cluster8	Chr4	7683674	7684366	+	NA	NA	0	0	0	0	unsig	NA	9.9284	3.21	0.94	0	0	unsig	NA	22.0823	7.54	0	0	0	unsig	0.0491105	24.0099	11.83	14.08	0	0.94	CPE	0	0	0	0.0380019	TE_repeat
OsCHELIN1228	cluster3	Chr4	7939386	7943882	-	2.19e-16	2.33106	1290.61	1206.13	562.84	508.36	CPE	0.811569	0.977475	1096.67	1027.05	1119.29	1051.32	unsig	0.00664536	1.29965	1409.5	1757.58	1245.53	1191.68	CPE	1.73e-09	1.52952	1430.99	1583	960.34	1007.73	CPE	2.53145	2.2385	2.87242	1.31862	TE_repeat
OsCHELIN1229	cluster8	Chr4	8021432	8021747	-	NA	NA	0	0	0	0	unsig	0.0387305	38.293	4.82	11.28	0	0	CPE	NA	0.14137	0	0	0.94	1.84	unsig	0.344086	54.0398	21.98	0	0	0	unsig	0	0	0	0
OsCHELIN1230	cluster7	Chr4	8270204	8272140	+	0.0362815	5.04425	40.1	24.83	4.39	8.46	CPE	0.86458	0.681558	0.8	4.7	0	8.21	unsig	0.0575816	46.6361	4.31	11.6	0	0	unsig	0.580044	0.307402	0	3.75	2.6	9.41	unsig	0.49474	0.249515	0.279773	0.122984	TE_repeat
OsCHELIN1231	cluster8	Chr4	8334824	8337279	+	0.482857	1.78424	30.77	19.51	19.75	8.46	unsig	0.00266566	3.04838	105.17	71.41	42.68	13.69	CPE	0.0801383	2.13738	63.58	97.06	38.45	36.72	unsig	0.45919	3.51235	2.54	13.14	2.6	1.88	unsig	0.219324	0.474372	0.432844	0.111156	TE_repeat
OsCHENAT1232	cluster1	Chr4	8347517	8349022	+	0.155245	27.7728	7.46	3.55	0	0	unsig	0.00950354	6.72594	37.73	17.85	1.9	6.84	CPE	0.611648	2.12231	12.93	16.88	14.07	0	unsig	NA	4.59217	0	1.88	0	0	unsig	0	0.0226053	0.0280446	0
OsCHELIN1233	cluster7	Chr4	8451637	8451966	.	NA	NA	0	0	0	0	unsig	NA	NA	0	0	0	0	unsig	0.0341631	31.0338	12.93	15.82	0	0.92	CPE	0.0777142	21.8383	1.69	23.46	1.3	0	unsig	0	0	2.64251	0.493137
OsCHENAT1234	cluster4	Chr4	8495603	8497164	+	0.00772328	7.30482	37.3	40.8	2.19	8.46	CPE	0.863582	1.31491	5.62	5.64	5.69	2.74	unsig	0.394972	2.45393	16.16	17.93	5.63	8.26	unsig	0.0173513	10.1186	28.74	15.95	2.6	1.88	CPE	1.44605	0.239126	1.06704	0.191508	TE_repeat
OsCHELIN1235	cluster7	Chr4	8527519	8527839	+	NA	NA	0	0	0	0	unsig	0.0268017	0.0842577	1.61	0.94	24.66	5.48	SNE	0.00162404	31.5595	35.56	23.21	1.88	0	CPE	0.404364	0.560177	15.21	15.01	24.69	29.17	unsig	0	0	0	0
OsCHELIN1236	cluster8	Chr4	8533561	8535238	+	NA	NA	0	0	0	0	unsig	NA	NA	0	0	0	0	unsig	0.733984	1.88239	2.16	18.99	11.25	0	unsig	2.59e-06	3.41787	170.74	182.98	35.09	66.81	CPE	0	0.0151442	0.0419498	0.141608	TE_repeat
OsCHENAT1237	cluster7	Chr4	8855379	8857888	-	0.286815	1.66605	87.66	69.18	27.43	66.58	unsig	0.14586	1.55878	109.19	98.66	86.32	45.17	unsig	0.00513482	1.97074	227.37	204.66	122.86	96.4	CPE	0.451634	1.27299	165.67	93.84	89.67	113.85	unsig	0.408549	0.327837	0.595772	0.635209
OsCHET1238	cluster8	Chr4	9101777	9101855	+	3.12e-23	0.004	1	1	190	176	SNE	0.127442	0.165	1	2	9	10	unsig	NA	0.248	0	0	1	1	unsig	2.27e-07	7.043	64	72	10	10	CPE	6.47	12.805	2.595	65.55
OsCHET1239	cluster8	Chr4	9113318	9113407	+	5.32e-30	0.025	4	4	143	162	SNE	0.411387	0.359	1	4	8	7	unsig	NA	0.56	2	0	2	1	unsig	2.17e-19	11.415	161	172	14	16	CPE	7.155	3.95	1.85	71.1
OsCHET1240	cluster8	Chr4	9125255	9125329	-	4.23e-87	0.012	8	5	475	552	SNE	0.366814	0.275	1	2	5	7	unsig	0.73149	0.579	3	3	7	3	unsig	2.23e-62	8.805	672	734	76	85	CPE	32.21	7.69	6.655	613.23
OsCHET1241	cluster8	Chr4	9133814	9133903	+	5.32e-30	0.025	4	4	143	162	SNE	0.411387	0.359	1	4	8	7	unsig	NA	0.56	2	0	2	1	unsig	2.17e-19	11.415	161	172	14	16	CPE	7.155	3.95	1.85	71.1
OsCHET1242	cluster8	Chr4	9137778	9137856	+	0	0.007	142	147	22955	21338	SNE	2.58e-07	0.342	67	64	183	199	SNE	0.326361	0.545	11	14	25	21	unsig	1.53e-186	20.649	1869	2009	94	93	CPE	1285.93	233.51	91.555	1519.95
OsCHET1243	cluster8	Chr4	9141425	9141510	-	5.88e-48	0.012	3	3	280	263	SNE	0.752422	0.544	1	2	4	2	unsig	NA	0.405	1	0	2	1	unsig	5.88e-20	13.979	159	167	11	12	CPE	30.125	3.07	3.575	185.965
OsCHET1244	cluster8	Chr4	9153719	9153797	-	0	0.007	142	147	22953	21338	SNE	2.42e-07	0.342	67	64	183	200	SNE	0.326361	0.545	11	14	25	21	unsig	7.41e-186	20.505	1860	1992	94	93	CPE	1285.99	233.67	91.59	1513.44
OsCHET1245	cluster8	Chr4	9174136	9174210	-	1.64e-53	0.004	2	2	531	430	SNE	NA	0.545	0	1	1	1	unsig	0.688325	0.516	2	3	4	5	unsig	1.92e-41	22.421	329	363	17	13	CPE	7.785	2.605	1.105	340.61
OsCHET1246	cluster8	Chr4	9175347	9175439	-	3.86e-210	0.009	13	12	1334	1409	SNE	0.136604	0.248	3	3	12	14	unsig	0.464706	0.33	2	2	5	5	unsig	5.55e-63	11.698	616	600	50	55	CPE	74.045	6.43	10.655	723.855
OsCHET1247	cluster8	Chr4	9179792	9179865	+	1.01e-128	0.01	9	7	755	857	SNE	0.432942	0.423	2	5	9	8	unsig	0.413405	0.516	6	9	17	12	unsig	2.91e-184	18.536	1872	1968	104	103	CPE	37.78	23.81	13.31	1283.17
OsCHET1248	cluster8	Chr4	9180292	9180370	-	3.88e-168	0.032	30	31	964	949	SNE	0.259582	0.586	24	20	38	38	unsig	0.000959866	0.264	11	21	75	45	SNE	0	18.802	4433	4875	251	243	CPE	20.655	30.77	6.975	2005.86
OsCHET1249	cluster8	Chr4	9183105	9183182	+	0	0.01	78	74	8067	7488	SNE	0.084228	0.402	13	14	33	33	unsig	0.650919	0.646	5	11	14	10	unsig	2.92e-141	22.22	1308	1381	61	60	CPE	348.97	37.815	10.69	943.085
OsCHET1250	cluster8	Chr4	9183691	9183767	+	0	0.004	18719	19067	4700650	4950047	SNE	3.73e-40	0.201	143	135	688	694	SNE	0.350998	0.515	130	402	607	422	unsig	0	20.089	67202	77411	3575	3624	CPE	195431	929.43	1204.89	113925
OsCHET1251	cluster8	Chr4	9185537	9185610	-	0.00162539	0.016	0	0	13	12	SNE	0.6347	0.374	1	1	2	4	unsig	0.892633	0.685	1	2	2	1	unsig	0.00030175	6.78	32	39	7	4	CPE	2.08	1.75	1.165	15.385
OsCHET1252	cluster8	Chr4	9210051	9210129	+	3.12e-23	0.004	1	1	190	176	SNE	0.127442	0.165	1	2	9	10	unsig	NA	0.248	0	0	1	1	unsig	3.3e-07	6.911	65	69	10	10	CPE	6.47	12.805	2.595	64.26
OsCHELIN1253	cluster1	Chr4	9268449	9269230	-	0.0391605	61.1495	24.25	0	0	0	CPE	0.196176	2.46927	27.3	17.85	7.59	10.95	unsig	0.982051	0.942512	0	10.55	9.38	1.84	unsig	NA	NA	0	0	0	0	unsig	0.708368	0.155534	0.140149	0.140491
OsCHELIN1254	cluster5	Chr4	9674541	9675053	+	0.646902	2.14719	12.12	1.77	3.29	3.17	unsig	0.0408405	42.0678	0.8	16.91	0	0	CPE	0.560095	1.91204	15.09	16.88	9.38	7.34	unsig	NA	NA	0	0	0	0	unsig	0	0.0690092	0	0
OsCHELIN1255	cluster3	Chr4	10070431	10075390	-	8.46e-07	4.83424	169.72	152.54	29.62	36.99	CPE	0.00151902	3.66543	83.49	62.96	30.35	8.21	CPE	0.989006	0.968761	8.62	2.11	1.88	9.18	unsig	0.16056	3.52802	19.44	20.64	7.8	3.76	unsig	0.333459	0.0962376	0.0136727	0.011389	TE_repeat
OsCHELIN1256	cluster5	Chr4	10433047	10433764	+	NA	NA	0	0	0	0	unsig	0.0276808	43.3572	3.21	15.03	0	0	CPE	0.457164	2.4871	22.63	9.49	1.88	11.02	unsig	0.626635	9.20428	0	3.75	0	0	unsig	0.0987418	0.0846988	0.161696	0.0123192	TE_repeat
OsCHELIN1257	cluster2	Chr4	10476664	10479849	-	0.155694	27.5546	5.6	5.32	0	0	unsig	1.57e-06	8.09897	66.64	75.17	4.74	13.69	CPE	0.00415074	27.579	35.56	15.82	1.88	0	CPE	0.641031	8.33235	3.38	0	0	0	unsig	0.0320243	0.104419	0.00788638	0.0193711	TE_repeat
OsCHELIN1258	cluster7	Chr4	10484956	10486468	-	0.739951	2.51628	3.73	1.77	2.19	0	unsig	4.64e-05	19.2823	36.13	46.98	3.79	0	CPE	0.0111634	22.2899	18.32	23.21	1.88	0	CPE	0.293591	21.7002	5.07	3.75	0	0	unsig	0.0363831	0.153276	0.00830337	0.0348121	TE_repeat
OsCHENAT1259	cluster2	Chr4	10511146	10513849	-	0.000167481	22.1378	41.96	54.1	4.39	0	CPE	0.197134	12.5203	80.28	106.18	0	15.06	unsig	0.00304424	15.2281	29.1	27.43	1.88	1.84	CPE	NA	4.17601	1.69	0	0	0	unsig	0.0959279	0.0758643	0.0249117	0
OsCHENAT1260	cluster4	Chr4	10517127	10533215	-	2.68e-23	8.8039	399.12	396.43	41.69	48.62	CPE	0.0722842	4.63435	290.63	221.76	18.02	93.09	unsig	1.29e-07	7.81763	120.69	104.44	16.88	11.94	CPE	0.0332504	14.6201	18.6	15.95	2.6	0	CPE	1.28414	0.56687	0.0985055	0.0280701	TE_repeat
OsCHELIN1261	cluster7	Chr4	10526553	10527753	-	0.0348907	8.25176	25.18	27.49	0	6.34	CPE	0.951694	0.828455	22.48	15.97	0	46.54	unsig	0.209283	27.8946	1.08	8.44	0	0	unsig	0.641031	8.33235	3.38	0	0	0	unsig	0.690174	0.207871	0	0
OsCHELIN1262	cluster5	Chr4	10600271	10602370	-	2.37e-05	7.87749	69.01	100.22	8.78	12.68	CPE	1.49e-05	17.9018	36.93	59.2	4.74	0	CPE	0.0185207	5.05543	47.41	42.2	15.01	2.75	CPE	0.628112	3.25219	7.61	1.88	0	2.82	unsig	0.0225069	0.0814731	0.0603358	0	TE_repeat
OsCHELIN1263	cluster8	Chr4	10603300	10605410	-	3.11e-09	4.29374	246.19	289.12	54.86	69.75	CPE	3.2e-36	4.73544	747.44	588.23	141.33	141	CPE	2.67e-16	5.70416	367.46	342.87	75.03	49.58	CPE	0.000158496	136.748	22.82	32.84	0	0	CPE	0.398121	0.556859	0.182635	0.0250455	TE_repeat
OsCHENAT1264	cluster3	Chr4	10842871	10845281	-	1.05e-94	5.55272	2534.59	2407.83	432.28	457.63	CPE	1.06e-43	1.97896	2496.01	2741.93	1307.1	1340.16	CPE	1.29e-30	2.35973	2047.44	1932.7	828.16	858.41	CPE	1.69e-38	3.90273	907.79	908.32	252.1	215.47	CPE	5.9836	3.33132	2.92226	1.39506
OsCHELIN1265	cluster1	Chr4	10948019	10949442	-	2.05e-06	5.83694	179.04	207.53	52.66	13.74	CPE	0.00689305	3.11337	73.86	41.35	18.02	19.16	CPE	0.148213	1.6623	99.14	141.37	70.34	74.36	unsig	9.77e-06	1.99364	573.07	399.74	276.79	213.59	CPE	0.472182	0.274422	0.291892	0.944655
OsCHELIN1266	cluster6	Chr4	10956706	10958877	-	0.00242546	9.68054	54.09	51.44	10.97	0	CPE	NA	17.2269	1.61	5.64	0	0	unsig	NA	NA	0	0	0	0	unsig	NA	NA	0	0	0	0	unsig	0.0506884	0.00522461	0	0	TE_repeat
OsCHENAT1267	cluster8	Chr4	10975705	10981888	+	9.44e-98	5.26001	3131.4	2806.92	584.78	544.29	CPE	2.62e-53	2.27518	2809.12	2578.43	1260.62	1099.23	CPE	9.4e-14	2.88194	712.29	731.09	291.69	209.32	CPE	0.12382	32.9873	5.92	7.51	0	0	unsig	0.86879	0.48527	0.122414	0.00212931	TE_repeat
OsCHELIN1268	cluster2	Chr4	10982395	10983457	+	0.0195446	20.015	37.3	6.21	2.19	0	CPE	0.395723	0.226317	0	2.82	6.64	5.48	unsig	NA	12.3687	0	4.22	0	0	unsig	NA	NA	0	0	0	0	unsig	0.0222316	0.0559319	0	0.00832099	TE_repeat
OsCHET1269	cluster8	Chr4	11051456	11051529	+	0.00518736	0.012	0	0	5	7	SNE	NA	1.095	0	1	0	1	unsig	NA	NA	0	0	0	0	unsig	0.0227852	8.882	10	15	2	1	CPE	1.285	0.43	0.695	3.7
OsCHELIN1270	cluster7	Chr4	11091038	11092438	-	0.836628	1.14376	46.63	31.93	26.33	42.28	unsig	0.464646	1.14876	236.84	235.86	188.76	224.5	unsig	0.00738466	2.35498	110.99	175.12	59.09	62.43	CPE	0.785312	0.80872	10.14	34.72	22.09	32.93	unsig	6.02768	26.6453	12.4334	1.54992
OsCHELIN1271	cluster5	Chr4	11091660	11094068	+	0.843387	0.831133	18.65	15.08	9.87	30.65	unsig	0.020175	5.20999	20.07	36.65	1.9	9.58	CPE	0.79993	1.18963	39.87	49.58	40.33	34.89	unsig	0.830797	1.46121	4.23	11.26	0	10.35	unsig	0.145391	0.129095	0.178885	0.00564108	TE_repeat
OsCHELIN1272	cluster6	Chr4	11352262	11354402	+	0.000341799	2.79834	177.18	172.94	70.22	54.96	CPE	0.0110052	3.16612	44.96	51.68	18.97	10.95	CPE	0.115547	2.14722	74.35	84.4	20.63	53.25	unsig	0.325593	1.9745	52.4	22.52	31.19	7.53	unsig	0.0550576	0	0	0.0226756
OsCHENAT1273	cluster3	Chr4	11831500	11832451	+	0.218344	22.853	3.73	5.32	0	0	unsig	0.934295	1.10828	6.42	12.22	4.74	12.32	unsig	0.906531	1.2547	10.78	3.16	3.75	7.34	unsig	0.0180086	16.8787	23.67	15.95	2.6	0	CPE	0.0329994	0.0133467	0.0691657	0.143698	TE_repeat
OsCHELIN1274	cluster1	Chr4	11832693	11834436	+	0.0265114	53.0862	13.06	7.98	0	0	CPE	0.566863	1.74171	20.87	7.52	5.69	10.95	unsig	0.00993446	5.97267	38.79	39.03	9.38	3.67	CPE	0.588867	2.74557	8.45	3.75	2.6	1.88	unsig	0.0608155	0.104611	0.113267	0.108642	TE_repeat
OsCHELIN1275	cluster8	Chr4	12746429	12747754	+	0.510557	1.97184	13.06	18.62	5.49	10.57	unsig	0.0254891	3.40402	34.52	33.83	10.43	9.58	CPE	0.411452	1.66316	51.72	42.2	20.63	35.81	unsig	0.0129979	4.86722	41.42	37.53	13	3.76	CPE	0.0769452	0.107817	0.143258	0.103017
OsCHELIN1276	cluster8	Chr4	12840058	12840650	+	NA	4.48767	0	1.77	0	0	unsig	NA	NA	0	0	0	0	unsig	NA	15.4609	0	5.27	0	0	unsig	0.0242025	59.3913	1.69	22.52	0	0	CPE	0.19926	0	0.0449264	0.37155	TE_repeat
OsCHELIN1277	cluster8	Chr4	12846894	12848089	+	NA	NA	0	0	0	0	unsig	NA	NA	0	0	0	0	unsig	NA	NA	0	0	0	0	unsig	0.00763428	5.24555	41.42	36.6	5.2	9.41	CPE	0.0163874	0	0.0315126	0.435172
OsCHELIN1278	cluster8	Chr4	12849098	12849656	+	NA	NA	0	0	0	0	unsig	NA	0.118413	0	0	0	2.74	unsig	NA	NA	0	0	0	0	unsig	0.0010106	101.468	16.9	24.4	0	0	CPE	0.0845517	0	0	0.039379
OsCHENAT1279	cluster3	Chr4	12854542	12858283	+	0.0441769	7.08952	14.92	31.04	4.39	2.11	CPE	0.380484	0.632628	16.06	32.89	39.84	36.96	unsig	0.719151	1.1921	81.9	86.51	83.47	57.84	unsig	1.71e-06	2.60996	251.04	210.19	88.37	88.45	CPE	0.250783	0.120553	0.190203	0.24613	TE_repeat
OsCHENAT1280	cluster1	Chr4	12858493	12859431	+	0.180443	5.03976	12.12	15.08	3.29	2.11	unsig	0.611593	1.5751	10.44	20.67	7.59	12.32	unsig	0.742229	1.36715	35.56	41.14	50.65	5.51	unsig	0.0346192	1.53752	213	200.81	123.45	144.9	CPE	0.0755022	0.0903809	0.533759	0.91845	TE_repeat
OsCHELIN1281	cluster1	Chr4	13019833	13022164	-	0.0968907	11.6307	9.33	15.96	2.19	0	unsig	0.0763389	2.37589	29.7	56.38	17.07	19.16	unsig	0.637638	1.27585	65.73	89.67	75.97	45.9	unsig	0.00231337	1.99961	164.82	177.35	79.27	91.27	CPE	0.0656278	0.132344	0.0847072	0.158789
OsCHELIN1282	cluster1	Chr4	13183593	13184230	+	0.000571116	122.905	15.85	32.81	0	0	CPE	NA	NA	0	0	0	0	unsig	0.646888	2.85411	6.47	4.22	3.75	0	unsig	0.949524	1.32677	3.38	0	2.6	0	unsig	0.0876926	0	0	0
OsCHELIN1283	cluster2	Chr4	13372117	13374428	-	1.3e-05	18.8175	68.07	53.21	2.19	4.23	CPE	0.742571	2.08805	0.8	7.52	3.79	0	unsig	NA	12.3687	0	4.22	0	0	unsig	NA	NA	0	0	0	0	unsig	0.303768	0.0960009	0.00916339	0	TE_repeat
OsCHELIN1284	cluster6	Chr4	13373338	13374169	-	0.000589724	13.2681	42.9	42.57	2.19	4.23	CPE	0.041337	37.0909	8.03	7.52	0	0	CPE	NA	6.30694	2.16	0	0	0	unsig	NA	NA	0	0	0	0	unsig	0.0377589	0.0578218	0	0	TE_repeat
OsCHELIN1285	cluster1	Chr4	13375131	13375868	-	4.06e-05	48.6123	45.69	59.42	2.19	0	CPE	0.754668	0.744728	12.04	8.46	15.18	12.32	unsig	NA	0.106755	0	0	0	3.67	unsig	NA	0.127705	0	0	2.6	0	unsig	0.0480329	0	0	0	TE_repeat
OsCHELIN1286	cluster7	Chr4	13397940	13398186	-	0.049597	43.9012	11.19	6.21	0	0	CPE	NA	8.93041	0	3.76	0	0	unsig	0.0447468	49.8521	6.47	10.55	0	0	CPE	0.000816622	6.32715	49.87	60.05	14.29	3.76	CPE	0.747944	0.0918855	0.476166	1.74661
OsCHENAT1287	cluster8	Chr4	13588855	13590619	+	0.000512122	5.86473	92.32	66.51	19.75	7.4	CPE	0.0018821	3.70394	72.26	47.92	11.38	21.9	CPE	0.20567	1.56524	146.55	121.32	106.92	64.27	unsig	0.00171545	25.5009	28.74	30.03	2.6	0	CPE	0.138303	0.0594034	0.00711785	0.0424271	TE_repeat
OsCHELIN1288	cluster8	Chr4	13604458	13605397	+	0.568963	2.37195	6.53	8.87	4.39	2.11	unsig	0.0352642	10.3853	24.09	8.46	2.85	0	CPE	0.116337	8.23239	7.54	23.21	3.75	0	unsig	0.00285587	84.5145	20.29	14.08	0	0	CPE	0.0125703	0.0120722	0	0.023418
OsCHELIN1289	cluster5	Chr4	13693271	13693854	+	NA	NA	0	0	0	0	unsig	0.0236685	25.6529	24.09	5.64	0	1.37	CPE	NA	NA	0	0	0	0	unsig	NA	NA	0	0	0	0	unsig	0	0.0194313	0	0	TE_repeat
OsCHELIN1290	cluster2	Chr4	14083839	14084057	+	0.0264766	2.84981	76.47	68.29	31.82	19.02	CPE	0.569838	0.718369	14.45	37.59	38.89	32.85	unsig	0.64002	2.27528	8.62	10.55	8.44	0	unsig	0.857505	1.43279	2.54	7.51	5.2	1.88	unsig	0.269774	0.569984	0	0
OsCHELIN1291	cluster5	Chr4	14154735	14155187	-	NA	NA	0	0	0	0	unsig	NA	14.0853	4.01	1.88	0	0	unsig	NA	0.209316	0	0	1.88	0	unsig	0.0146307	11.6659	28.74	18.77	0	3.76	CPE	0.251315	0.375757	0.584765	0.8738	TE_repeat
OsCHENAT1292	cluster6	Chr4	14222250	14227999	-	0.0345818	2.23354	104.44	106.42	36.21	58.13	CPE	0.611164	2.03703	8.03	6.58	1.9	5.48	unsig	0.763946	0.678086	3.23	16.88	15.01	14.69	unsig	NA	NA	0	0	0	0	unsig	0.403705	0.0324015	0.0102575	0	TE_repeat
OsCHELIN1293	cluster7	Chr4	14261020	14261276	+	NA	NA	0	0	0	0	unsig	0.549232	0.22985	1.61	0	5.69	1.37	unsig	0.025393	14.0638	15.09	24.26	2.81	0	CPE	0.451196	3.55316	9.3	8.45	5.2	0	unsig	0	0	0	0
OsCHELIN1294	cluster1	Chr4	16026140	16026917	-	0.000606271	119.95	28.91	18.62	0	0	CPE	0.12067	2.34129	39.34	27.25	12.33	16.43	unsig	3.96e-06	6.12607	150.86	109.72	11.25	31.21	CPE	0.262254	5.01846	5.07	19.71	0	4.7	unsig	0.293388	0.599654	1.56043	0.4186	TE_repeat
OsCHELIN1295	cluster7	Chr4	16477446	16478081	-	0.368101	17.9277	0	7.09	0	0	unsig	NA	3.85936	1.61	0	0	0	unsig	NA	18.9274	6.47	0	0	0	unsig	0.0448237	8.5738	23.67	17.83	5.2	0	CPE	0.117369	0	0	0.110946
OsCHENAT1296	cluster3	Chr4	16670307	16671508	+	0.0102705	4.83793	61.55	54.1	19.75	4.23	CPE	3.42e-31	3.4625	675.18	693.47	184.02	213.55	CPE	1.28e-18	2.63238	939.67	911.49	344.21	358.97	CPE	1.95e-41	4.13396	968.64	1148.54	233.91	275.69	CPE	0.0874369	0.623453	0.792004	0.317553	TE_repeat
OsCHELIN1297	cluster1	Chr4	17071601	17071930	-	0.0215955	3.43174	63.41	51.44	19.75	13.74	CPE	0.184323	0.233515	6.42	0	17.07	10.95	unsig	0.801748	0.644487	3.23	6.33	7.5	7.34	unsig	0.052382	0.304188	21.13	4.69	40.28	45.16	unsig	4.21487	0	0	0
OsCHELIN1298	cluster8	Chr4	17087477	17092402	+	0.873262	1.01871	1298.07	1211.45	1194.8	1268.26	unsig	0.803556	0.971805	859.84	921.81	831.88	1007.51	unsig	0.60857	1.06935	973.07	1006.44	928.52	922.68	unsig	0.00144264	1.42066	721.83	677.49	544.49	444.12	CPE	3.67323	3.75524	2.02479	0.785163
OsCHELIN1299	cluster8	Chr4	17671760	17672579	-	NA	NA	0	0	0	0	unsig	NA	NA	0	0	0	0	unsig	NA	NA	0	0	0	0	unsig	0.00175116	14.0377	20.29	51.61	0	4.7	CPE	0	0	0	0.155799	TE_repeat
OsCHELIN1300	cluster2	Chr4	18220178	18224427	-	NA	8.96529	0	3.55	0	0	unsig	0.0005049	2.80938	118.82	96.79	49.32	26.01	CPE	0.470177	2.67497	11.85	10.55	5.63	2.75	unsig	NA	0.171232	0	0	0	1.88	unsig	0	0.249483	0.0195924	0	TE_repeat
OsCHELIN1301	cluster5	Chr4	18222451	18222995	-	NA	NA	0	0	0	0	unsig	0.00122093	82.3498	12.04	22.55	0	0	CPE	0.240715	24.8643	2.16	6.33	0	0	unsig	NA	NA	0	0	0	0	unsig	0.071924	0.766142	0.115257	0
OsCHESNO1302	cluster2	Chr4	18477006	18477179	+	4.76e-72	2.363	7307	7159	2948	3169	CPE	8.78e-48	1.987	26699	22590	12056	12746	CPE	3.65e-26	1.844	24403	24950	13051	13709	CPE	4.34e-09	0.694	2328	2475	3576	3334	SNE	1651.66	1956.43	1771.34	900.19
OsCHESNO1303	cluster2	Chr4	18477380	18477531	+	6.67e-16	4.012	359	373	92	90	CPE	1.06e-69	1.669	65904	66788	40154	39338	CPE	4e-30	1.902	99416	103170	52214	54300	CPE	2.2e-37	0.487	9799	11040	22064	20680	SNE	38.915	2406.86	2107.14	2363.89
OsCHELIN1304	cluster8	Chr4	18530961	18533762	-	0.0876661	2.10517	96.05	64.74	35.11	41.22	unsig	0.00820135	1.95026	115.61	132.49	53.12	75.29	CPE	0.0015095	1.9478	332.98	251.08	155.69	144.14	CPE	6.89e-10	3.36791	235.82	268.37	75.37	74.33	CPE	0.318248	0.273423	0.3075	0.572384	TE_repeat
OsCHELIN1305	cluster3	Chr4	18745247	18746799	+	0.0146173	2.99824	65.28	93.12	29.62	23.25	CPE	0.466922	1.5983	32.11	19.73	16.13	16.43	unsig	0.512777	1.69043	37.72	26.37	11.25	26.62	unsig	0.431198	2.71667	15.21	9.38	1.3	7.53	unsig	0.268732	0.330513	0.359211	0.400325	TE_repeat
OsCHELIN1306	cluster8	Chr4	18813200	18813425	-	NA	NA	0	0	0	0	unsig	NA	NA	0	0	0	0	unsig	NA	NA	0	0	0	0	unsig	0.00398102	79.3372	13.52	18.77	0	0	CPE	0.104567	0	0.166766	0.332231	TE_repeat
OsCHELIN1307	cluster7	Chr4	18882313	18884117	+	0.670915	2.16167	9.33	4.43	0	6.34	unsig	0.225482	2.65656	20.07	16.91	9.49	4.11	unsig	0.000161344	23.5975	33.41	53.8	0	3.67	CPE	0.000471536	5.07091	82.83	55.36	7.8	18.82	CPE	0.0217167	0	0	0	TE_repeat
OsCHELIN1308	cluster5	Chr4	18884178	18884932	+	NA	8.96529	0	3.55	0	0	unsig	0.00289541	69.5909	10.44	18.79	0	0	CPE	0.665836	2.26667	4.31	12.66	7.5	0	unsig	0.00559814	5.6773	32.12	60.99	2.6	13.17	CPE	0	0	0	0	TE_repeat
OsCHELIN1309	cluster7	Chr4	18940796	18942760	+	0.00698661	3.47566	82.06	70.95	17.55	26.42	CPE	NA	0.606696	1.61	0	0	2.74	unsig	0.152934	37.8573	12.93	0	0	0	unsig	0.501277	3.04876	8.45	9.38	0	5.65	unsig	0.380026	0.061897	0.0199513	0.0896199	TE_repeat
OsCHET1310	cluster8	Chr4	19247300	19247374	+	2.03e-105	0.036	24	19	626	589	SNE	0.000363461	0.303	22	26	77	82	SNE	0.966558	1.045	8	14	11	9	unsig	4.97e-10	6.383	96	116	15	18	CPE	18.25	54.75	43.6	191.145
OsCHELIN1311	cluster8	Chr4	19404077	19404780	-	0.244677	7.87003	48.49	54.99	13.17	0	unsig	0.846688	1.27845	5.62	11.28	7.59	5.48	unsig	0.163248	31.0495	2.16	8.44	0	0	unsig	0.00382041	80.1301	19.44	13.14	0	0	CPE	0.552274	0.459052	0.22921	0.200459
OsCHELIN1312	cluster1	Chr4	19452617	19453130	-	0.00572025	78.8375	22.38	8.87	0	0	CPE	NA	11.5369	4.82	0	0	0	unsig	0.823171	0.652891	2.16	6.33	7.5	5.51	unsig	0.446617	8.59505	0	10.32	1.3	0	unsig	0.107096	0	0.0273898	0.0856532	TE_repeat
OsCHELIN1313	cluster8	Chr4	19577021	19577470	+	NA	4.69721	1.87	0	0	0	unsig	NA	NA	0	0	0	0	unsig	NA	NA	0	0	0	0	unsig	0.0234642	56.4257	4.23	18.77	0	0	CPE	0	0	0.0625705	0
OsCHELIN1314	cluster1	Chr4	19619499	19620483	+	0.0239786	55.7658	16.79	5.32	0	0	CPE	0.699681	1.88911	16.06	0	1.9	6.84	unsig	NA	NA	0	0	0	0	unsig	NA	0.127705	0	0	2.6	0	unsig	0.171178	0.169562	0.0285855	0.0893924
OsCHELIN1315	cluster2	Chr4	19656554	19657630	+	0.0021239	20.131	34.5	31.04	3.29	0	CPE	3e-14	3.24945	320.33	388.08	97.7	121.83	CPE	2.22e-05	6.10869	84.05	91.78	15.94	12.85	CPE	0.812753	0.68399	6.76	2.82	6.5	7.53	unsig	0.562232	2.58995	1.49487	0.143074	TE_repeat
OsCHELIN1316	cluster6	Chr4	19657682	19657932	+	NA	4.48767	0	1.77	0	0	unsig	2.49e-07	4.6209	102.76	117.46	26.56	20.53	CPE	0.313235	2.17275	49.57	29.54	30.01	6.43	unsig	NA	NA	0	0	0	0	unsig	0.0780848	1.91664	0.598868	0
OsCHELIN1317	cluster8	Chr4	19757028	19757280	+	NA	NA	0	0	0	0	unsig	NA	8.93041	0	3.76	0	0	unsig	NA	NA	0	0	0	0	unsig	0.0117106	64.4596	17.75	8.45	0	0	CPE	0	0	0	0
OsCHELIN1318	cluster3	Chr4	20020614	20021056	-	2.98e-10	4.37766	263.9	311.29	68.02	63.41	CPE	0.106913	1.50733	118.82	111.82	73.99	79.4	unsig	0.0758472	1.61628	187.5	189.89	98.48	134.96	unsig	0.0299264	2.10867	158.06	136.06	31.19	106.32	CPE	0.664909	0.565527	0.799898	0.8554
OsCHELIN1319	cluster1	Chr4	20216602	20217552	-	0.00373651	50.4144	24.25	30.15	1.1	0	CPE	NA	NA	0	0	0	0	unsig	NA	NA	0	0	0	0	unsig	NA	NA	0	0	0	0	unsig	0	0	0	0
OsCHELIN1320	cluster7	Chr4	20273739	20274066	+	NA	0.306554	0	0	1.1	0	unsig	0.230804	3.18816	20.07	15.03	10.43	0	unsig	0.00329625	59.4112	15.09	40.09	0.94	0	CPE	0.917358	1.0684	38.88	32.84	40.28	27.29	unsig	0	0	0	0
OsCHESNO1321	cluster1	Chr4	20434102	20434376	-	1.22e-31	2.41	2096	1899	782	873	CPE	1.23e-28	0.249	10107	8611	41124	33973	SNE	2.17e-12	0.296	6747	9069	24607	28856	SNE	1.94e-172	0.126	440	447	3306	3723	SNE	185.975	470.69	65.935	105.7
OsCHELIN1322	cluster7	Chr4	20444999	20445528	+	0.357924	3.81851	3.73	21.28	6.58	0	unsig	NA	8.3098	1.61	1.88	0	0	unsig	0.00392511	90.4881	14.01	16.88	0	0	CPE	0.965429	0.882941	6.76	0	7.8	0	unsig	0.652551	0.0882068	0.434415	0.224736
OsCHELIN1323	cluster1	Chr4	20510208	20510815	-	0.0268893	6.07328	40.1	24.83	2.19	8.46	CPE	0.237589	1.69196	40.14	51.68	25.61	28.75	unsig	0.260627	3.08982	11.85	33.76	2.81	11.94	unsig	0.647978	1.94273	4.23	13.14	5.2	3.76	unsig	2.22938	3.95767	2.17128	0.412807
OsCHELIN1324	cluster2	Chr4	21250228	21250826	+	NA	14.108	5.6	0	0	0	unsig	0.529022	0.560678	10.44	6.58	21.82	8.21	unsig	0.0165626	6.12413	23.71	44.31	3.75	7.34	CPE	0.154765	0.397353	14.37	10.32	27.29	34.81	unsig	0.0789055	0.0189447	0	0.0147666	TE_repeat
OsCHELIN1325	cluster4	Chr4	21537217	21538158	+	0.0414964	26.4388	18.65	9.76	0	1.06	CPE	0.908693	1.35783	1.61	3.76	3.79	0	unsig	0.707509	0.591021	2.16	12.66	15.01	10.1	unsig	0.0439684	46.1379	8.45	10.32	0	0	CPE	0.425583	0.0794883	0.199581	0.0515377
OsCHELIN1326	cluster8	Chr4	22062945	22063803	+	0.00590243	14.3205	34.5	26.61	0	4.23	CPE	0.0349934	8.27917	33.72	7.52	0	5.48	CPE	0.00048794	19.8271	46.34	27.43	2.81	0.92	CPE	4.07e-05	167.003	30.43	37.53	0	0	CPE	1.29913	0.431662	0.645498	0.615261
OsCHELIN1327	cluster4	Chr4	22063860	22064475	+	0.0013646	4.7626	86.72	121.5	7.68	35.93	CPE	0.295093	1.88316	33.72	22.55	16.13	13.69	unsig	0.00150911	4.02327	99.14	68.57	15.94	25.71	CPE	0.0026489	11.3972	41.42	28.15	0	5.65	CPE	1.01998	0.0965188	0.127287	0.0143591
OsCHENAT1328	cluster3	Chr4	22070688	22071366	+	5.03e-05	3.83755	167.85	133.03	31.82	46.5	CPE	0.0462096	2.75013	43.35	46.04	7.59	26.01	CPE	0.0203032	2.43899	85.13	109.72	45.96	33.97	CPE	0.263515	3.40379	11.83	30.97	13	0	unsig	2.85283	0.52138	0.906896	0.720481
OsCHELIN1329	cluster6	Chr4	22171153	22173308	+	2.35e-06	2.89994	281.62	274.93	105.33	86.66	CPE	3.34e-08	3.97097	129.26	160.68	36.04	36.96	CPE	0.00190896	1.9998	252.16	226.82	125.68	113.84	CPE	0.497735	1.22077	140.31	109.79	97.46	107.27	unsig	1.5365	1.01508	0.743928	0.510967	TE_repeat
OsCHELIN1330	cluster5	Chr4	22262899	22264175	+	0.682345	0.815523	49.42	49.66	55.95	65.53	unsig	0.0372161	1.96169	84.3	70.47	41.74	36.96	CPE	0.938436	0.920665	28.02	14.77	26.26	20.2	unsig	0.718503	0.767142	13.52	26.27	23.39	28.23	unsig	0.473955	0.820286	0.191322	0.0346328	TE_repeat
OsCHELIN1331	cluster6	Chr4	22274634	22277062	+	0.129686	1.94409	70.87	81.59	34.01	44.39	unsig	0.049178	2.74901	38.54	34.77	14.23	12.32	CPE	0.663372	1.74535	10.78	16.88	12.19	3.67	unsig	0.767032	1.16971	49.02	40.35	42.88	33.87	unsig	0.599396	0.0847029	0.196232	0.21274	TE_repeat
OsCHESNO1332	cluster6	Chr4	22364556	22364685	+	5.26e-20	3.159	607	623	198	192	CPE	0	3.528	30868	29548	8658	8467	CPE	1.19e-93	3.382	20979	20106	5905	6242	CPE	0.355903	0.932	1482	1536	1638	1596	unsig	118.77	1096.33	387.855	328.085
OsCHESNO1333	cluster5	Chr4	22364916	22365049	+	0.114756	1.589	78	75	53	44	unsig	7.59e-107	10.813	1162	1189	113	104	CPE	7.25e-07	0.566	442	350	684	724	SNE	5.56e-07	3.49	132	109	37	32	CPE	23.35	12.445	11.96	26.16
OsCHESNO1334	cluster5	Chr4	22365195	22365323	+	8.78e-06	2.707	170	178	71	58	CPE	4.47e-154	5.495	2919	3023	521	560	CPE	0.856702	1.028	1553	1281	1299	1462	unsig	6.25e-10	2.532	297	371	125	139	CPE	71.765	51.875	49.84	67.325
OsCHESNO1335	cluster5	Chr4	22365529	22365659	+	0.0348624	1.847	77	95	42	51	CPE	2.03e-19	3.298	481	483	150	142	CPE	0.136844	0.766	253	193	260	325	unsig	7.61e-06	2.632	158	144	66	48	CPE	22.365	13.23	7.765	23.375
OsCHELIN1336	cluster8	Chr4	22402845	22403417	+	0.706141	1.99646	13.06	1.77	0	7.4	unsig	NA	NA	0	0	0	0	unsig	NA	0.213418	0	0	0	1.84	unsig	0.00998829	72.9749	2.54	27.21	0	0	CPE	0	0	0	0	TE_repeat
OsCHELIN1337	cluster3	Chr4	22643101	22644205	-	0.0569897	14.1996	21.45	8.87	0	2.11	unsig	NA	0.420821	1.61	0	3.79	0	unsig	0.22006	7.34559	12.93	7.38	0	2.75	unsig	4.9e-05	5.51695	61.7	113.54	10.4	20.7	CPE	0.213355	0	0.0227385	0.199393	TE_repeat
OsCHENAT1338	cluster1	Chr4	22822804	22824356	-	1.05e-06	6.24	153.87	108.2	20.85	21.14	CPE	0.330102	2.49228	9.63	19.73	3.79	8.21	unsig	0.00193134	3.1943	100.22	107.61	39.39	25.71	CPE	0.025436	2.36817	71.85	83.51	42.88	23.52	CPE	0.384712	0.0675126	0.212971	0.422449	TE_repeat
OsCHENAT1339	cluster1	Chr4	22936063	22937645	-	0.0144621	62.162	13.99	10.64	0	0	CPE	NA	10.2345	2.41	1.88	0	0	unsig	0.594032	2.83138	3.23	12.66	5.63	0	unsig	0.516757	1.71067	35.5	28.15	2.6	33.87	unsig	0.0123811	0.00716857	0.00889347	0.183886
OsCHELIN1340	cluster2	Chr4	23044065	23044482	-	0.324155	20.1685	0	7.98	0	0	unsig	0.0993954	7.20215	4.82	20.67	0.95	2.74	unsig	0.00377054	16.785	17.24	45.36	3.75	0	CPE	NA	NA	0	0	0	0	unsig	0.432319	1.29105	1.43586	0.0945048
OsCHELIN1341	cluster5	Chr4	23057545	23058097	+	NA	NA	0	0	0	0	unsig	NA	14.6938	2.41	3.76	0	0	unsig	1.56e-09	4.22117	268.32	360.8	54.4	94.56	CPE	0.641031	8.33235	3.38	0	0	0	unsig	0	0	0.0963522	0
OsCHELIN1342	cluster7	Chr4	23065775	23068096	-	0.00574892	7.32443	30.77	47.89	4.39	6.34	CPE	0.722132	1.71152	1.61	13.16	5.69	2.74	unsig	0.0128993	9.62955	34.48	28.48	6.57	0	CPE	0.53944	1.74967	16.9	22.52	5.2	16.94	unsig	0.468564	0.0891377	0.220143	0.591664	TE_repeat
OsCHELIN1343	cluster1	Chr4	23115411	23116051	-	0.00828779	12.572	18.65	35.47	2.19	2.11	CPE	0.770296	0.457376	0.8	1.88	5.69	0	unsig	0.812247	1.62141	6.47	8.44	0	9.18	unsig	0.819559	1.24526	10.99	22.52	11.7	15.05	unsig	1.83136	0.686807	0.37406	0.30358
OsCHELIN1344	cluster1	Chr4	23549636	23551825	-	7.14e-07	25.4673	94.18	69.18	0	6.34	CPE	NA	0.294837	0	0	0.95	0	unsig	NA	0.106755	0	0	0	3.67	unsig	NA	NA	0	0	0	0	unsig	0.256238	0.0213468	0.0179015	0.00807782
OsCHELIN1345	cluster1	Chr4	23561958	23562673	+	0.000115593	43.4911	56.88	36.36	0	2.11	CPE	NA	NA	0	0	0	0	unsig	NA	NA	0	0	0	0	unsig	NA	NA	0	0	0	0	unsig	0	0	0	0
OsCHET1346	cluster8	Chr4	23654557	23654635	+	2.01e-33	0.02	3	4	161	182	SNE	0.327811	0.289	1	3	8	7	unsig	NA	0.444	0	0	1	0	unsig	1.34e-06	11.274	46	52	5	4	CPE	9.055	5.73	2.92	65.01
OsCHELIN1347	cluster8	Chr4	23798005	23799662	+	0.831323	0.814989	16.79	14.19	28.53	9.51	unsig	0.000380644	2.21872	179.03	134.37	73.99	67.08	CPE	0.639154	1.71519	10.78	21.1	11.25	7.34	unsig	0.756244	2.52673	1.69	4.69	2.6	0	unsig	0.322282	1.3673	0.0642735	0.0106697	TE_repeat
OsCHELIN1348	cluster1	Chr4	23909314	23909958	+	0.00316271	87.2572	17.72	16.85	0	0	CPE	NA	NA	0	0	0	0	unsig	NA	NA	0	0	0	0	unsig	NA	NA	0	0	0	0	unsig	0.060773	0	0	0	TE_repeat
OsCHENAT1349	cluster1	Chr4	24063681	24064426	-	0.00493446	81.0788	22.38	9.76	0	0	CPE	NA	NA	0	0	0	0	unsig	NA	NA	0	0	0	0	unsig	0.602826	5.34267	0.85	5.63	1.3	0	unsig	0	0	0	0
OsCHELIN1350	cluster1	Chr4	24092174	24093038	-	0.0416862	7.01495	22.38	37.25	0	8.46	CPE	NA	NA	0	0	0	0	unsig	NA	NA	0	0	0	0	unsig	NA	NA	0	0	0	0	unsig	0.122615	0	0	0
OsCHELIN1351	cluster5	Chr4	24320225	24321005	+	0.0427433	5.26221	31.71	24.83	4.39	6.34	CPE	NA	12.1597	3.21	1.88	0	0	unsig	NA	0.0711706	0	0	0	5.51	unsig	0.641886	2.75173	5.07	5.63	0	3.76	unsig	0.125838	0.0871794	0.126183	0.0113255
OsCHENAT1352	cluster3	Chr4	24339189	24342231	-	0.000243367	3.21311	225.67	220.83	37.3	101.46	CPE	0.711853	1.39681	16.06	15.97	5.69	17.8	unsig	0.805064	1.40926	22.63	6.33	16.88	3.67	unsig	0.557752	2.29734	13.52	5.63	2.6	5.65	unsig	1.01448	0.647002	0.568077	0.18098	TE_repeat
OsCHELIN1353	cluster3	Chr4	24672612	24673189	-	NA	4.69721	1.87	0	0	0	unsig	NA	NA	0	0	0	0	unsig	0.0259771	0.167173	8.62	2.11	32.83	31.21	SNE	2.93e-64	4.68282	1368.44	1378.44	259.9	322.74	CPE	0	0	0.0704494	0.0761691
OsCHELIN1354	cluster7	Chr4	24839854	24840598	+	NA	4.69721	1.87	0	0	0	unsig	NA	0.460924	0	1.88	0	4.11	unsig	0.0056797	50.7006	28.02	18.99	0	0.92	CPE	0.335601	0.0384332	0	0	0	8.47	unsig	0	0.142557	0.0188971	0
OsCHELIN1355	cluster5	Chr4	24925287	24928989	+	0.668391	0.280652	0	1.77	0	6.34	unsig	0.0260159	1.72745	137.28	113.7	77.78	67.08	CPE	0.474137	1.35053	101.29	85.45	69.4	68.86	unsig	0.332912	0.300342	6.76	0.94	15.59	10.35	unsig	0	0.507734	0.353131	0.0426723
OsCHELIN1356	cluster7	Chr4	25022118	25023432	-	0.626794	1.39344	48.49	24.83	20.85	31.71	unsig	NA	4.45282	0	1.88	0	0	unsig	NA	12.6179	4.31	0	0	0	unsig	0.000179578	7.51114	47.33	60.05	7.8	6.59	CPE	0.101694	0.00862955	0	0.0603853	TE_repeat
OsCHELIN1357	cluster2	Chr4	25023510	25026612	-	0.000202324	5.42625	94.18	75.38	16.46	14.8	CPE	0.992123	0.992246	19.27	16.91	19.92	16.43	unsig	0.488796	2.51724	8.62	14.77	5.63	3.67	unsig	0.740775	0.855204	54.1	78.82	114.36	42.34	unsig	0.804531	0.0979919	0.012146	0.508309
OsCHELIN1358	cluster2	Chr4	25243180	25243741	-	0.0411531	6.53285	22.38	26.61	2.19	5.28	CPE	NA	NA	0	0	0	0	unsig	0.56291	2.21234	10.78	13.71	1.88	9.18	unsig	0.491766	0.464557	3.38	10.32	22.09	7.53	unsig	0.761565	0.256803	0.253984	0.438905	TE_repeat
OsCHELIN1359	cluster1	Chr4	25321111	25322002	+	0.00613563	77.3073	9.33	21.28	0	0	CPE	NA	NA	0	0	0	0	unsig	NA	NA	0	0	0	0	unsig	NA	0.127705	0	0	2.6	0	unsig	0	0.0254436	0.0422523	0.014762
OsCHESNO1360	cluster2	Chr4	25386239	25386386	+	1.25e-28	3.96	741	767	217	166	CPE	0.000128984	1.141	23031	23987	21001	20196	unsig	6.68e-18	1.748	18600	16646	9748	10419	CPE	1.77e-16	0.569	1550	1579	2918	2570	SNE	135.225	944.52	434.445	301.085
OsCHESNO1361	cluster1	Chr4	25386457	25386544	+	0.000482875	56.75	30	22	0	0	CPE	1.87e-51	5.13	962	935	165	205	CPE	1.56e-57	6.787	852	784	115	126	CPE	0.047339	1.64	103	95	65	55	CPE	2.135	33.905	18.43	24.225
OsCHESNO1362	cluster2	Chr4	25386653	25386807	+	0.00119934	2.996	81	81	21	32	CPE	6.47e-65	2.253	5508	5667	2588	2374	CPE	6.62e-49	2.991	4164	3771	1256	1396	CPE	0.166714	0.852	422	510	557	533	unsig	14.1	210.88	123.59	72.275
OsCHESNO1363	cluster5	Chr4	25387640	25387726	+	0.627507	3.526	1	2	0	0	unsig	0.0222277	43.5	3	12	0	0	CPE	0.0428915	4.823	20	12	4	3	CPE	0.859466	0.737	1	2	1	4	unsig	0	0	0.165	0
OsCHENAT1364	cluster8	Chr4	25805843	25808651	+	0.560983	2.55293	8.39	5.32	2.19	3.17	unsig	0.313559	2.43785	14.45	18.79	10.43	2.74	unsig	0.000181843	3.64635	108.84	124.49	30.01	33.97	CPE	0.000218968	7.4249	45.64	61.93	9.1	5.65	CPE	0.05869	0.00452332	0.104327	0.0375727	TE_repeat
OsCHENAT1365	cluster6	Chr4	25836147	25837259	-	8.35e-05	3.22907	169.72	170.28	44.98	60.24	CPE	0.00294627	3.96443	45.76	47.92	11.38	12.32	CPE	0.803449	1.12374	88.36	100.22	77.85	89.97	unsig	0.972366	1.01654	84.52	71.31	103.96	50.81	unsig	1.14378	0.848173	0.680149	0.81622
OsCHELIN1366	cluster4	Chr4	26323319	26323683	+	NA	8.96529	0	3.55	0	0	unsig	NA	NA	0	0	0	0	unsig	0.913457	1.29602	8.62	1.05	5.63	1.84	unsig	0.0446481	13.6047	13.52	18.77	2.6	0	CPE	0.0647458	0	0.115713	0.19277	TE_repeat
OsCHELIN1367	cluster7	Chr4	26436430	26436839	+	NA	1.70117	3.73	0	2.19	0	unsig	0.786748	1.23776	13.65	27.25	18.97	13.69	unsig	0.0133432	6.19962	29.1	40.09	7.5	3.67	CPE	0.536457	1.49253	38.88	46.92	48.08	10.35	unsig	0	0	0	0
OsCHELIN1368	cluster1	Chr4	26440866	26441462	+	0.0348907	10.1912	18.65	25.72	4.39	0	CPE	NA	NA	0	0	0	0	unsig	NA	NA	0	0	0	0	unsig	NA	NA	0	0	0	0	unsig	0.0197925	0	0	0
OsCHELIN1369	cluster8	Chr4	26835758	26836181	-	NA	NA	0	0	0	0	unsig	NA	NA	0	0	0	0	unsig	NA	NA	0	0	0	0	unsig	0.00853428	68.8445	18.6	9.38	0	0	CPE	0	0	0	0	TE_repeat
OsCHELIN1370	cluster4	Chr4	26920792	26921527	+	0.142483	6.84232	14.92	14.19	0	4.23	unsig	0.027249	4.65852	32.11	24.43	1.9	10.95	CPE	NA	NA	0	0	0	0	unsig	0.207553	26.3028	5.07	5.63	0	0	unsig	0.293308	0.268836	0.157742	0.502849
OsCHELIN1371	cluster6	Chr4	27007674	27013272	+	0.701541	1.78361	8.39	7.09	6.58	2.11	unsig	8.71e-68	3.56878	1798.35	1604.94	437.28	522.92	CPE	0.154939	1.71898	87.29	123.43	68.47	54.17	unsig	NA	NA	0	0	0	0	unsig	0.0477859	1.55076	0.0868462	0	TE_repeat
OsCHELIN1372	cluster8	Chr4	27021525	27021951	-	NA	NA	0	0	0	0	unsig	NA	NA	0	0	0	0	unsig	NA	NA	0	0	0	0	unsig	0.0370696	15.7672	11.83	20.64	0	1.88	CPE	0	0	0	0
OsCHENAT1373	cluster1	Chr4	27160826	27177751	-	2.76e-199	3.45897	17717	16131.1	4716.65	5067.75	CPE	1.17e-110	2.06108	6107.97	6460.18	3092.27	2997.9	CPE	8.58e-23	1.97985	3502.2	3164.91	1834.52	1533.2	CPE	3.51e-08	1.78323	850.31	717.84	417.14	461.05	CPE	6.2698	1.86503	0.831	0.303981	TE_repeat
OsCHESNO1374	cluster2	Chr4	27238862	27238974	+	3.55e-41	2.829	1845	2053	692	686	CPE	0.000820159	1.156	5508	5705	4858	4847	unsig	0.185364	0.893	5234	4546	5271	5686	unsig	8.38e-09	0.652	960	953	1499	1434	SNE	312.26	345.22	487.94	303.82
OsCHESNO1375	cluster7	Chr4	27239342	27239462	+	1.02e-120	5.19	3114	3091	605	591	CPE	0	3.662	59073	57744	16020	15882	CPE	3.19e-221	7.173	52415	55950	7170	7933	CPE	1.07e-41	2.194	8857	10011	4351	4244	CPE	436.26	1357.87	1369.45	1127.56
OsCHESNO1376	cluster7	Chr4	27239645	27239765	+	8.14e-07	1.659	696	739	465	402	CPE	1.51e-128	2.17	28720	27904	13207	12881	CPE	4.3e-101	3.764	29956	31651	7771	8593	CPE	8.4e-42	2.157	6335	6905	3083	3052	CPE	186.26	949.98	1447.53	870.705
OsCHESNO1377	cluster7	Chr4	27239857	27239977	+	0.000732097	2.142	153	162	58	88	CPE	8.48e-74	1.735	32876	32596	18995	18733	CPE	3.26e-139	4.298	27873	27746	6279	6659	CPE	1.22e-29	1.92	6830	7501	3632	3834	CPE	71.59	800.28	1176.05	1078.53
OsCHELIN1378	cluster1	Chr4	27644475	27645397	+	4.32e-06	254.938	52.22	48.78	0	0	CPE	NA	3.85936	1.61	0	0	0	unsig	NA	NA	0	0	0	0	unsig	NA	NA	0	0	0	0	unsig	0.0512074	0	0	0
OsCHELIN1379	cluster1	Chr4	27649676	27650291	-	6.63e-06	22.8062	66.21	56.76	3.29	2.11	CPE	NA	NA	0	0	0	0	unsig	NA	NA	0	0	0	0	unsig	NA	NA	0	0	0	0	unsig	0.019182	0	0	0	TE_repeat
OsCHET1380	cluster8	Chr4	27671734	27671809	-	3.56e-213	0.006	12	8	1598	1557	SNE	0.856103	0.828	10	4	8	9	unsig	0.659757	0.552	3	5	7	6	unsig	0.000555125	6.591	45	40	1	13	CPE	178.44	18.735	18.47	88.69
OsCHELIN1381	cluster1	Chr4	27850318	27851411	+	0.00713464	8.31265	41.96	29.27	2.19	6.34	CPE	0.836204	0.675802	3.21	2.82	0.95	8.21	unsig	0.687465	0.82776	60.35	91.78	98.48	85.38	unsig	0.174264	1.69879	80.3	63.81	50.68	34.81	unsig	0.351796	0.0426854	0.549375	0.359628
OsCHELIN1382	cluster1	Chr4	28283721	28283989	+	1.53e-07	5.43337	153.87	203.98	40.59	25.37	CPE	0.0237904	2.28543	75.47	61.08	36.99	21.9	CPE	0.0813787	2.37888	90.52	59.08	18.76	44.07	unsig	0.0881657	1.84419	81.14	74.13	42.88	41.4	unsig	2.58428	0.67822	0.960583	0.246241	TE_repeat
OsCHELIN1383	cluster5	Chr4	28317465	28318799	-	0.017882	6.19695	56.88	23.95	10.97	2.11	CPE	0.00975314	53.4108	12.04	10.34	0	0	CPE	0.807396	1.44428	17.24	4.22	7.5	7.34	unsig	0.649585	2.0893	5.07	13.14	0	8.47	unsig	0.671195	0.212145	0.152508	0.0725818	TE_repeat
OsCHELIN1384	cluster8	Chr4	28372321	28372807	.	0.392021	2.36244	25.18	15.08	2.19	14.8	unsig	0.748609	2.00351	1.61	5.64	0.95	2.74	unsig	0.00363131	28.4994	15.09	37.98	1.88	0	CPE	0.0579801	42.9692	11.83	5.63	0	0	unsig	0.516644	0.0233015	0.135207	0.135603
OsCHELIN1385	cluster6	Chr4	28642098	28643275	-	0.0451881	3.30881	58.75	37.25	12.07	16.91	CPE	0.364084	3.90127	6.42	9.4	3.79	0	unsig	0.347193	0.230695	2.16	2.11	5.63	12.85	unsig	0.715075	0.289384	0	1.88	6.5	0	unsig	0.697042	0.0890043	0	0.033534
OsCHELIN1386	cluster2	Chr4	28780671	28781238	+	0.0499883	14.8677	7.46	24.83	2.19	0	CPE	NA	0.0591031	0	0	0	5.48	unsig	NA	6.30694	2.16	0	0	0	unsig	0.389463	0.0432435	0	0	0	7.53	unsig	0.159324	0	0	0
OsCHELIN1387	cluster8	Chr4	29029561	29031009	-	0.90175	1.19012	8.39	9.76	13.17	2.11	unsig	0.00281273	2.95707	61.02	78.93	27.51	19.16	CPE	0.629387	1.55562	22.63	29.54	24.39	9.18	unsig	0.282253	22.5759	1.69	7.51	0	0	unsig	0.189755	0.437565	0.397914	0.00908742	TE_repeat
OsCHELIN1388	cluster1	Chr4	29053883	29055892	-	1.02e-17	1.5242	6045.53	5679.47	3964	3728.68	CPE	0.104991	0.946464	5583.72	5545.89	6030.88	5715.17	unsig	0.697329	0.949714	966.61	1032.82	1054.2	1051.21	unsig	0.552977	0.842341	99.74	112.6	133.85	118.56	unsig	33.2376	10.4366	3.03256	0.190679	TE_repeat
OsCHENAT1389	cluster6	Chr4	29104773	29106177	-	0.000864709	3.99947	85.79	99.33	23.04	23.25	CPE	0.000578965	4.73506	57.8	58.26	18.02	5.48	CPE	0.00755646	4.11404	57.11	77.01	24.39	8.26	CPE	0.009011	3.45117	51.56	61.93	11.7	20.7	CPE	0.120209	0.117908	0.0189618	0.0313351
OsCHENAT1390	cluster3	Chr4	29106638	29107784	-	0.000395759	4.06654	124.03	119.73	17.55	42.28	CPE	0.90575	1.08569	35.32	19.73	19.92	31.48	unsig	0.368496	2.32435	45.26	14.77	3.75	22.03	unsig	0.0116495	3.27788	75.23	62.87	33.79	9.41	CPE	0.246749	0.140877	0.124446	0.7639
OsCHESNO1391	cluster1	Chr4	29151716	29151816	+	5.39e-43	7.687	740	754	87	106	CPE	6.99e-97	3.384	3652	3479	1000	1106	CPE	8.34e-10	0.609	1172	1048	1810	1846	SNE	0.161606	1.188	393	415	338	342	unsig	120.165	92.455	50.54	74.835
OsCHESNO1392	cluster1	Chr4	29151889	29151985	+	0	9.754	21443	22854	2266	2275	CPE	0.197059	0.956	82521	82433	84283	88189	unsig	5.35e-22	1.797	67687	61403	35144	36686	CPE	3.41e-05	1.239	19370	20906	16120	16378	CPE	1684.94	5316.67	2253.99	4109.4
OsCHELIN1393	cluster1	Chr4	29159714	29160340	+	0.000931308	110.438	24.25	19.51	0	0	CPE	0.691795	2.04786	5.62	3.76	1.9	2.74	unsig	NA	18.679	2.16	4.22	0	0	unsig	0.716945	1.58064	14.37	17.83	20.79	0	unsig	0	0	0	0	TE_repeat
OsCHENAT1394	cluster1	Chr4	29493329	29498556	-	1.3e-10	5.8477	331.98	230.58	61.44	34.88	CPE	0.0174401	1.77251	152.54	116.52	81.58	69.81	CPE	0.00121307	2.54184	209.05	183.56	101.29	53.25	CPE	1.47e-07	2.65096	284.85	245.85	97.46	102.56	CPE	0.599034	0.260649	0.0386132	0.159677
OsCHELIN1395	cluster2	Chr4	29625182	29625747	+	NA	9.1846	1.87	1.77	0	0	unsig	1.99e-05	6.12787	52.18	82.69	13.28	8.21	CPE	7.95e-05	5.68425	86.21	82.29	11.25	18.36	CPE	0.250914	1.42924	114.11	130.43	110.46	62.1	unsig	0	0	0	0	TE_repeat
OsCHENAT1396	cluster4	Chr4	29754543	29759241	-	0.000100711	2.50352	235.93	243.89	96.55	95.12	CPE	1.04e-05	1.73056	403.02	456.68	231.45	266.94	CPE	1.17e-06	2.10859	566.82	677.29	342.33	247.88	CPE	0.000165521	3.23109	161.44	98.53	49.38	31.99	CPE	1.7718	1.42042	1.07847	0.482216
OsCHELIN1397	cluster1	Chr4	29893772	29894339	-	0.0234893	11.0606	23.31	24.83	4.39	0	CPE	0.94186	0.883133	6.42	3.76	0.95	10.95	unsig	0.474625	3.40749	6.47	12.66	5.63	0	unsig	0.974311	1.08677	0.85	7.51	7.8	0	unsig	2.19964	0.894098	1.07879	1.54506
OsCHELIN1398	cluster4	Chr4	30166190	30166965	-	0.0498647	43.5738	8.39	8.87	0	0	CPE	NA	NA	0	0	0	0	unsig	NA	2.28326	0	2.11	0	0.92	unsig	0.00032298	121.887	27.05	22.52	0	0	CPE	0	0	0.0485683	0.0113985	TE_repeat
OsCHELIN1399	cluster1	Chr4	30569118	30569657	-	0.031199	50.408	9.33	10.64	0	0	CPE	0.381738	2.34217	8.83	18.79	3.79	8.21	unsig	0.682817	2.75535	0	12.66	0	4.59	unsig	0.912811	0.696809	1.69	1.88	5.2	0	unsig	0.0944716	0.133633	0	0
OsCHELIN1400	cluster1	Chr4	30639570	30641859	-	0.000117893	11.3066	62.48	58.53	2.19	8.46	CPE	0.361864	0.411819	4.82	5.64	10.43	15.06	unsig	0.807171	1.37638	12.93	12.66	11.25	7.34	unsig	0.549083	0.221001	2.54	0	11.7	0	unsig	0.645496	0.0660821	0.242335	0.0727625	TE_repeat
OsCHELIN1401	cluster7	Chr4	30711087	30711295	+	0.0433065	3.36522	69.01	39.02	8.78	23.25	CPE	0.0163278	2.19944	93.13	71.41	29.41	46.54	CPE	0.00313438	5.89229	70.04	33.76	7.5	10.1	CPE	NA	NA	0	0	0	0	unsig	7.46316	5.41574	2.4893	0.380894
OsCHELIN1402	cluster6	Chr4	30713813	30714547	+	0.0154265	3.88953	85.79	59.42	6.58	30.65	CPE	2.09e-09	3.84098	166.99	185.11	52.17	38.33	CPE	0.00118023	4.00658	78.66	81.23	20.63	19.28	CPE	0.858097	0.447097	1.69	0	0	3.76	unsig	2.2453	2.46372	1.0874	0.437481	TE_repeat
OsCHENAT1403	cluster1	Chr4	30807876	30811110	+	1.52e-10	4.84531	304.93	247.43	51.57	62.36	CPE	2.49e-11	2.51048	386.16	375.86	166	135.52	CPE	3.42e-10	2.46261	564.66	654.08	269.18	225.85	CPE	0.00620177	2.39053	140.31	148.26	89.67	32.93	CPE	0.264379	0.345818	0.206809	0.128177	TE_repeat
OsCHELIN1404	cluster5	Chr4	31127222	31127708	+	0.219008	0.348631	11.19	5.32	20.85	26.42	unsig	0.00167548	8.48772	42.55	22.55	4.74	2.74	CPE	0.235935	2.0491	52.8	46.42	33.76	14.69	unsig	0.922391	0.907511	16.06	13.14	18.19	14.11	unsig	1.34697	1.55086	0.730739	0.344679	TE_repeat
OsCHELIN1405	cluster4	Chr4	31142088	31143029	+	0.241513	2.15853	41.03	48.78	8.78	32.76	unsig	0.76984	0.764157	20.07	5.64	12.33	21.9	unsig	0.254689	2.33719	28.02	32.7	13.13	12.85	unsig	0.0208087	2.95385	52.4	56.3	22.09	15.05	CPE	0.701243	0.174419	0.212917	0.509513
OsCHELIN1406	cluster4	Chr4	31455723	31455961	+	0.0498647	43.5738	8.39	8.87	0	0	CPE	0.779829	1.64589	4.82	6.58	6.64	0	unsig	0.556974	4.55098	3.23	5.27	1.88	0	unsig	0.0857791	46.0465	0	18.77	0	0	unsig	0.41121	0.15949	0.210259	0.147199
OsCHELIN1407	cluster2	Chr4	31516432	31516951	-	0.020979	4.55251	28.91	59.42	10.97	8.46	CPE	0.283217	2.0504	21.68	25.37	9.49	13.69	unsig	0.708952	0.741415	20.47	28.48	42.21	23.87	unsig	0.162546	0.0867441	1.69	0	18.19	1.88	unsig	0.196754	0.0218228	0.0783072	0
OsCHELIN1408	cluster6	Chr4	31668042	31668845	-	0.0426718	6.85883	27.04	32.81	8.78	0	CPE	NA	5.77541	2.41	0	0	0	unsig	NA	0.563972	0	2.11	3.75	0	unsig	0.93779	0.907282	21.98	7.51	31.19	1.88	unsig	0.532338	0.031607	0	0.289921
OsCHELIN1409	cluster3	Chr4	31872755	31874903	+	4.88e-10	3.62986	322.65	403.52	94.35	105.69	CPE	0.25114	1.67405	45.76	43.22	24.66	28.75	unsig	0.702675	0.654249	11.85	10.55	12.19	22.03	unsig	0.377981	2.11891	51.56	7.51	20.79	7.53	unsig	0.533777	0.123124	0.0175379	0.0596349
OsCHELIN1410	cluster3	Chr4	32032894	32033523	+	0.00080154	11.6451	46.63	40.8	2.19	5.28	CPE	0.156872	3.18837	25.69	12.22	7.59	4.11	unsig	0.306471	2.35124	24.78	27.43	7.5	14.69	unsig	0.525968	4.8719	6.76	2.82	0	1.88	unsig	2.58156	1.29522	0.580004	0.74126	TE_repeat
OsCHENAT1411	cluster7	Chr4	32152786	32154388	+	2.76e-10	0.146452	28.91	25.72	195.29	177.56	SNE	0.0144604	0.0805698	54.59	72.35	160.3	1415.45	SNE	0.00494708	2.28724	131.47	178.29	66.59	68.86	CPE	0.438252	0.232793	3.38	0	9.1	5.65	unsig	28.6964	94.1836	20.777	5.18513
OsCHESNO1412	cluster2	Chr4	32154174	32154397	+	4.49e-05	1.639	462	492	293	289	CPE	2.53e-103	0.326	1396	1353	4306	4129	SNE	0.013045	1.23	2397	2104	1775	1888	CPE	1.59e-61	0.276	498	509	1892	1755	SNE	30.935	85.745	72.49	54.26
OsCHENAT1413	cluster7	Chr4	32240091	32243080	-	0.0748251	2.22633	72.74	76.27	39.5	27.48	unsig	0.0115111	2.07516	130.06	81.75	54.07	47.91	CPE	0.00164798	3.06567	133.62	141.37	27.2	62.43	CPE	0.174732	2.29567	35.5	38.47	9.1	22.58	unsig	0.343789	0.184611	0.219265	0.105271	TE_repeat
OsCHELIN1414	cluster6	Chr4	32303009	32304656	-	1.78e-07	3.61312	248.05	275.81	60.34	84.55	CPE	3.59e-12	6.4158	176.62	163.5	36.04	15.06	CPE	6.75e-24	5.05619	711.22	545.42	113.49	134.96	CPE	0.332912	2.09725	16.06	44.1	6.5	21.64	unsig	6.66032	2.11586	1.67481	0.20835	TE_repeat
OsCHESNO1415	cluster6	Chr4	32304466	32304597	-	0.29313	4.642	5	6	3	0	unsig	4.07e-08	8.056	76	92	13	8	CPE	0.000133118	2.568	114	119	41	49	CPE	0.70884	0.455	2	0	2	2	unsig	1.655	1.18	0.29	0
OsCHESNO1416	cluster6	Chr4	32323306	32323439	-	0.00117515	4.711	49	56	11	12	CPE	1.16e-68	6.624	949	974	140	150	CPE	0.0312068	1.299	552	581	402	467	CPE	0.889014	1.14	7	7	7	5	unsig	21.195	21.305	13.96	2.145
OsCHESNO1417	cluster1	Chr4	32340700	32340814	-	3.81e-14	2.461	628	659	230	291	CPE	1.79e-31	1.76	4183	4009	2308	2346	CPE	2.32e-14	0.571	2291	1994	3704	3817	SNE	0.670131	0.945	446	393	463	425	unsig	269.67	185.115	225.585	192.57
OsCHESNO1418	cluster6	Chr4	32340909	32341024	-	1.69e-24	2.274	1379	1394	610	610	CPE	1.56e-75	2.514	4549	4430	1845	1726	CPE	7.15e-38	0.337	2119	1618	5426	5695	SNE	0.0468403	1.255	483	509	379	412	CPE	767.73	188.89	273.835	235.215
OsCHESNO1419	cluster1	Chr4	32341128	32341241	-	7.46e-13	2.384	617	606	222	289	CPE	4.23e-61	0.537	5017	4962	9241	9334	SNE	0.000164934	0.746	2357	2054	2889	3030	SNE	1.98e-07	0.592	434	408	754	667	SNE	199.995	494.615	236.715	214.62
OsCHESNO1420	cluster6	Chr4	32341489	32341633	-	2.22e-15	2.06	1069	1105	475	577	CPE	3.45e-65	1.92	10568	10445	5616	5330	CPE	7.3e-15	1.668	10712	9552	5949	6206	CPE	4.39e-06	0.714	1123	1118	1621	1513	SNE	228.5	591.455	799.505	320.13
OsCHELIN1421	cluster1	Chr4	32585794	32587782	+	2.03e-05	4.0283	165.06	133.92	34.01	40.16	CPE	0.589779	1.76628	15.25	11.28	1.9	13.69	unsig	0.0150068	2.59214	153.02	103.39	28.14	70.69	CPE	0.00469896	2.02641	143.69	278.69	102.66	105.38	CPE	0.31429	0.0869453	0.238813	0.533908	TE_repeat
OsCHET1422	cluster8	Chr4	32747010	32747088	-	5.68e-26	0.021	3	2	129	132	SNE	0.298408	0.307	2	3	8	9	unsig	0.839387	1.509	3	3	3	1	unsig	0.00372064	5.851	27	24	5	4	CPE	7.225	10.1	9.14	32.635
OsCHENAT1423	cluster2	Chr4	32768671	32769693	-	0.0276212	6.42368	25.18	30.15	4.39	4.23	CPE	0.00525759	2.96492	67.44	54.5	17.07	24.64	CPE	0.752359	0.390192	3.23	0	0	8.26	unsig	NA	NA	0	0	0	0	unsig	0	0.0443709	0.0122806	0
OsCHENAT1424	cluster5	Chr4	32773041	32773443	-	0.878308	1.45969	3.73	2.66	4.39	0	unsig	0.0113621	4.80114	36.13	30.07	10.43	2.74	CPE	0.490164	2.39245	8.62	17.93	3.75	7.34	unsig	NA	4.17601	1.69	0	0	0	unsig	0	0.0281584	0	0
OsCHELIN1425	cluster7	Chr4	32886832	32888224	+	0.186814	25.0947	3.73	6.21	0	0	unsig	0.000955002	0.0224424	0.8	0.94	0	78.03	SNE	0.0437541	49.975	8.62	8.44	0	0	CPE	0.51796	0.118666	0	0.94	7.8	0	unsig	21.6226	39.9833	32.6942	4.84312
OsCHELIN1426	cluster1	Chr4	32991292	32991879	-	0.0406936	15.3394	16.79	15.96	0	2.11	CPE	0.10762	0.0306977	0	0	7.59	2.74	unsig	NA	1.14896	2.16	0	1.88	0	unsig	0.531644	1.96058	26.2	5.63	7.8	8.47	unsig	0.0401908	0.0216089	0.14108	0.509073
OsCHELIN1427	cluster6	Chr4	33054269	33056300	+	NA	13.8861	3.73	1.77	0	0	unsig	3.48e-06	12.4308	59.41	49.8	5.69	2.74	CPE	NA	NA	0	0	0	0	unsig	0.641031	8.33235	3.38	0	0	0	unsig	0.0482266	0.0174221	0	0.0129603	TE_repeat
OsCHELIN1428	cluster1	Chr4	33144268	33144871	-	0.0266712	3.17488	81.13	64.74	10.97	34.88	CPE	0.488217	0.605598	10.44	15.97	15.18	28.75	unsig	0.678535	0.621005	18.32	4.22	21.57	14.69	unsig	0.886466	0.746117	3.38	3.75	7.8	1.88	unsig	1.62046	0.641686	0.477664	0.101847
OsCHESNO1429	cluster1	Chr4	33763069	33763198	+	4.85e-05	1.523	652	683	470	409	CPE	7.45e-219	0.2	1233	1390	6510	6638	SNE	7.86e-103	0.21	2252	1887	9598	10172	SNE	2.29e-17	0.397	256	276	711	625	SNE	396.285	237.15	371.365	273.82
OsCHELIN1430	cluster7	Chr4	34071763	34072698	-	0.180241	2.14395	52.22	42.57	24.14	20.08	unsig	0.85541	0.847688	12.85	12.22	13.28	16.43	unsig	0.0178362	4.76261	26.94	56.97	8.44	9.18	CPE	0.367598	3.38838	16.06	5.63	2.6	3.76	unsig	0.675578	0.217712	0.381822	0.0659361	TE_repeat
OsCHET1431	cluster8	Chr4	34235810	34235885	-	0.378869	0.432	2	4	8	7	unsig	0.838173	1.689	2	1	2	0	unsig	0.597473	2.358	6	3	1	3	unsig	0.0200212	36.043	6	7	0	0	CPE	2.75	2.28	3.69	2.79
OsCHELIN1432	cluster1	Chr4	34398858	34399708	-	0.000132951	153.467	27.98	32.81	0	0	CPE	0.500036	4.45609	43.35	29.13	0	16.43	unsig	NA	15.7726	5.39	0	0	0	unsig	0.144215	31.3407	3.38	9.38	0	0	unsig	0.434176	0.369046	0.143548	0.362139	TE_repeat
OsCHELIN1433	cluster1	Chr4	34409698	34410405	+	3.16e-06	266.474	55.02	50.55	0	0	CPE	NA	NA	0	0	0	0	unsig	NA	0.209316	0	0	1.88	0	unsig	NA	NA	0	0	0	0	unsig	0.0333788	0	0.0198847	0
OsCHELIN1434	cluster1	Chr4	34435186	34436336	+	0.00663534	77.0874	7.46	23.06	0	0	CPE	NA	8.93041	0	3.76	0	0	unsig	NA	NA	0	0	0	0	unsig	NA	NA	0	0	0	0	unsig	0.211344	0	0	0
OsCHENAT1435	cluster2	Chr4	34588097	34588817	+	0.0105637	3.85512	69.94	50.55	16.46	14.8	CPE	0.324302	1.29879	113.2	137.19	109.08	82.13	unsig	0.00334766	3.25636	80.82	100.22	23.45	32.13	CPE	0.776189	0.496514	0.85	2.82	2.6	4.7	unsig	0.223845	0.408546	0.180549	0
OsCHENAT1436	cluster2	Chr4	34651273	34651945	-	0.000665184	120.499	33.57	14.19	0	0	CPE	0.581149	0.250668	1.61	0	3.79	2.74	unsig	0.00526491	87.0872	8.62	21.1	0	0	CPE	NA	NA	0	0	0	0	unsig	0.64237	0.471408	0.749882	0.164138
OsCHELIN1437	cluster7	Chr4	34926810	34927762	-	NA	4.69721	1.87	0	0	0	unsig	NA	NA	0	0	0	0	unsig	0.0397352	52.8212	4.31	13.71	0	0	CPE	0.0212311	5.74446	33.81	25.34	7.8	2.82	CPE	0	0	0.0722733	0.319054	TE_repeat
OsCHENAT1438	cluster3	Chr4	34934655	34939351	-	0.0332378	2.07034	110.04	128.6	60.34	54.96	CPE	0.979172	1.006	244.86	205.79	219.11	229.98	unsig	0.883937	0.936508	102.37	108.66	105.98	119.35	unsig	0.149856	2.06196	75.23	50.67	13	47.05	unsig	0.44313	0.507891	0.297291	0.14899	TE_repeat
OsCHELIN1439	cluster7	Chr4	35029530	35030470	-	0.631869	1.64127	12.12	19.51	6.58	12.68	unsig	0.058079	4.00731	17.66	27.25	5.69	5.48	unsig	NA	9.27673	0	3.16	0	0	unsig	0.00840442	6.17633	28.74	38.47	5.2	5.65	CPE	0.246553	0.025562	0.0149611	0.313935
OsCHELIN1440	cluster2	Chr4	35101531	35103506	-	1.18e-05	2.87545	230.33	249.21	80.09	86.66	CPE	0.81382	1.34822	3.21	15.97	4.74	9.58	unsig	0.669479	1.96276	4.31	15.82	8.44	1.84	unsig	0.738644	1.26689	17.75	44.1	31.19	17.88	unsig	6.57971	0.796301	1.42224	1.7871	TE_repeat
OsCHELIN1441	cluster2	Chr4	35103980	35104705	-	0.00142443	8.02068	67.14	46.12	12.07	2.11	CPE	0.592859	0.476625	0.8	7.52	3.79	13.69	unsig	0.320805	3.89838	6.47	18.99	5.63	0.92	unsig	0.937543	1.32975	5.07	0	0	3.76	unsig	2.59154	0.387566	0.485398	0.547153	TE_repeat
OsCHELIN1442	cluster7	Chr4	35155499	35156087	-	NA	NA	0	0	0	0	unsig	NA	NA	0	0	0	0	unsig	0.023738	18.8826	18.32	16.88	1.88	0	CPE	NA	NA	0	0	0	0	unsig	0	0	0	0
OsCHELIN1443	cluster7	Chr4	35219887	35220774	+	NA	NA	0	0	0	0	unsig	NA	NA	0	0	0	0	unsig	NA	18.9274	6.47	0	0	0	unsig	0.0457441	4.35788	27.89	28.15	5.2	7.53	CPE	0	0	0.0141475	0.243025
OsCHENAT1444	cluster8	Chr4	35231477	35233057	+	NA	NA	0	0	0	0	unsig	NA	NA	0	0	0	0	unsig	NA	0.382488	2.16	0	5.63	0	unsig	0.00131949	103.831	34.65	7.51	0	0	CPE	0.0247935	0	0.0356189	0.0335682	TE_repeat
OsCHELIN1445	cluster2	Chr4	35279996	35280402	+	0.0107934	21.1568	17.72	27.49	0	2.11	CPE	NA	NA	0	0	0	0	unsig	0.247087	10.5171	19.4	0	0	1.84	unsig	NA	NA	0	0	0	0	unsig	0.376724	0.170627	0.292699	0.151637	TE_repeat
OsCHELIN1446	cluster2	Chr5	153506	154824	+	0.000181597	40.5122	52.22	35.47	2.19	0	CPE	NA	7.69095	3.21	0	0	0	unsig	NA	12.6179	4.31	0	0	0	unsig	NA	NA	0	0	0	0	unsig	0.128261	0.0192661	0	0	TE_repeat
OsCHELIN1447	cluster1	Chr5	603767	604785	+	4.62e-05	180.913	32.64	39.02	0	0	CPE	0.827813	0.796525	8.03	10.34	9.49	13.69	unsig	0.95753	1.14387	2.16	6.33	3.75	3.67	unsig	0.916191	1.12817	11.83	22.52	2.6	27.29	unsig	0.238722	0.0360745	0.049315	0.0476433	TE_repeat
OsCHELIN1448	cluster6	Chr5	814968	818008	+	7.69e-05	3.02707	234.06	197.77	52.66	89.83	CPE	7.39e-16	4.29526	271.36	263.11	67.35	56.13	CPE	0.0101594	3.87762	102.37	51.69	9.38	30.3	CPE	0.713067	1.76266	18.6	3.75	13	0	unsig	1.45206	1.34665	0.423649	0.260988	TE_repeat
OsCHENAT1449	cluster1	Chr5	1578456	1579449	-	0.0979491	7.70619	15.85	17.74	4.39	0	unsig	0.281865	1.86647	24.09	37.59	18.97	13.69	unsig	0.00103511	3.14208	107.76	154.03	30.95	52.33	CPE	0.0333814	1.83918	109.88	129.49	75.37	55.51	CPE	0.478701	0.586729	0.511209	0.883497
OsCHESNO1450	cluster1	Chr5	2850350	2850469	+	0.00957041	1.834	128	131	77	65	CPE	8.63e-152	0.118	273	238	2205	2111	SNE	6.44e-128	0.113	342	292	2657	2992	SNE	7.86e-12	0.305	75	74	256	232	SNE	51.295	72.14	108.83	97.35
OsCHELIN1451	cluster1	Chr5	2956322	2958037	+	1.66e-08	44.3679	118.43	72.72	2.19	2.11	CPE	0.353857	2.13519	21.68	24.43	1.9	20.53	unsig	1.02e-08	9.70782	116.38	145.59	19.7	7.34	CPE	0.00671722	6.85004	24.51	43.16	5.2	4.7	CPE	0.162745	0.0529037	0.11953	0.107895
OsCHENAT1452	cluster8	Chr5	2962408	2962890	+	2.04e-29	18.0698	396.32	362.73	21.94	20.08	CPE	3.38e-05	5.63713	52.18	83.63	9.49	15.06	CPE	1.14e-14	10.6482	218.75	176.18	15.94	21.12	CPE	8.99e-08	393.485	71	89.14	0	0	CPE	4.96634	0.228322	0.905403	0.181887
OsCHELIN1453	cluster1	Chr5	2995289	2997755	+	0.000160896	150.57	22.38	37.25	0	0	CPE	NA	NA	0	0	0	0	unsig	NA	NA	0	0	0	0	unsig	NA	NA	0	0	0	0	unsig	0.190284	0	0	0.0255683	TE_repeat
OsCHESNO1454	cluster1	Chr5	3009740	3009827	-	3.49e-186	4.145	11298	12179	2734	2926	CPE	5.18e-286	0.351	60235	59489	167503	173486	SNE	1.98e-44	0.444	70199	68198	149848	161789	SNE	4.32e-146	0.282	6164	6370	22696	21790	SNE	2241.22	5739.52	6338.17	3237.6
OsCHESNO1455	cluster5	Chr5	3010084	3010219	-	0.00377949	0.38	32	21	50	88	SNE	2.89e-41	4.841	859	743	178	153	CPE	1.89e-22	3.17	617	639	209	187	CPE	0.0567249	1.646	91	90	60	49	unsig	58.905	25.69	16.84	14.58
OsCHESNO1456	cluster6	Chr5	3010795	3011021	-	3.5e-05	1.638	532	494	288	337	CPE	1.04e-63	2.46	11542	9796	4111	4561	CPE	0.427386	1.067	9661	10624	9438	9573	unsig	2.13e-20	0.413	391	468	1085	985	SNE	252.345	451.59	246.75	123.93
OsCHESNO1457	cluster1	Chr5	3011387	3011474	-	0	5.44	46057	49291	8764	8762	CPE	0	0.304	136158	135111	438105	453778	SNE	1.13e-39	0.464	191286	189537	392927	428468	SNE	2.04e-145	0.269	12325	13473	49031	47017	SNE	6708.3	13766.9	15730.5	6360.57
OsCHESNO1458	cluster1	Chr5	3011595	3011670	-	4.4e-48	2.36	3272	3291	1434	1349	CPE	0.0506488	0.927	28705	28030	29387	31833	unsig	2.51e-25	0.552	21576	20868	37674	39177	SNE	5.55e-61	0.431	3972	4028	9252	9293	SNE	429.565	2196.36	2357.18	1488.74
OsCHESNO1459	cluster6	Chr5	3011729	3011865	-	1.58e-163	3.447	12555	12043	3447	3684	CPE	0	4.117	165918	162517	40635	39146	CPE	5.37e-67	3.54	339486	417740	102292	111588	CPE	0.332449	1.059	15149	16797	15125	15022	unsig	1897.21	4333.41	3923.56	1826.22
OsCHESNO1460	cluster1	Chr5	3231979	3232070	+	0	17.971	163857	156197	8653	9150	CPE	1.51e-25	1.374	149653	152677	107269	112762	CPE	0.00572346	0.85	142373	139949	163844	168494	unsig	7.05e-54	0.485	17044	16718	35312	34363	SNE	5101.14	7585.1	5609.07	6474.06
OsCHESNO1461	cluster1	Chr5	3362056	3362165	+	2.08e-11	2.586	439	470	201	152	CPE	8.21e-06	0.692	738	752	1026	1129	SNE	6.06e-11	0.588	1489	1258	2322	2365	SNE	4.43e-17	0.397	274	258	721	618	SNE	120.19	35.135	68.645	91.555
OsCHELIN1462	cluster3	Chr5	3619444	3620809	+	0.000176125	2.90284	212.61	159.64	66.93	61.3	CPE	0.261232	1.56816	60.21	49.8	32.25	38.33	unsig	0.533251	1.56722	42.03	34.81	15.94	33.05	unsig	0.594139	2.34633	8.45	6.57	2.6	3.76	unsig	0.965713	0.431917	0.37532	0.103164	TE_repeat
OsCHELIN1463	cluster5	Chr5	3624389	3625043	+	NA	4.48767	0	1.77	0	0	unsig	0.0117336	52.2107	15.25	6.58	0	0	CPE	NA	6.30694	2.16	0	0	0	unsig	NA	NA	0	0	0	0	unsig	0	0.017325	0	0	TE_repeat
OsCHELIN1464	cluster6	Chr5	4149589	4149853	+	0.00148853	7.57167	45.69	52.32	7.68	5.28	CPE	NA	7.69095	3.21	0	0	0	unsig	0.241324	0.109729	0	2.11	0.94	18.36	unsig	0.565541	3.95211	4.23	5.63	2.6	0	unsig	1.40843	0.128466	0	0
OsCHELIN1465	cluster4	Chr5	4384495	4385865	+	0.448619	2.29265	9.33	24.83	2.19	12.68	unsig	0.343066	1.38305	65.03	90.21	52.17	60.23	unsig	0.483208	0.531614	17.24	8.44	25.32	22.95	unsig	0.0260574	6.61213	16.9	36.6	6.5	1.88	CPE	0.515673	2.40773	0.700981	1.19592	TE_repeat
OsCHESNO1466	cluster1	Chr5	4561294	4561368	+	0	9.112	33040	33003	3843	3414	CPE	1.96e-79	1.975	58814	56510	27868	30519	CPE	0.00123139	1.22	53457	49696	41590	42947	CPE	0.193647	1.074	10676	11152	10022	10295	unsig	1611.13	1820.63	1695.22	1559.01
OsCHENAT1467	cluster5	Chr5	5742060	5742555	+	0.0402453	0.0193305	0	0	10.97	6.34	SNE	0.0459281	37.5058	12.85	2.82	0	0	CPE	0.656701	1.80339	11.85	11.6	7.5	5.51	unsig	NA	0.127705	0	0	2.6	0	unsig	0	0.091515	0.0253286	0
OsCHELIN1468	cluster1	Chr5	5980296	5981267	+	0.00286625	90.1541	23.31	12.42	0	0	CPE	NA	NA	0	0	0	0	unsig	NA	NA	0	0	0	0	unsig	NA	4.17601	1.69	0	0	0	unsig	0.121274	0	0	0	TE_repeat
OsCHELIN1469	cluster2	Chr5	6812636	6814358	+	NA	4.48767	0	1.77	0	0	unsig	0.0229926	2.20626	69.85	65.78	31.3	30.12	CPE	NA	NA	0	0	0	0	unsig	NA	NA	0	0	0	0	unsig	0	0.0600632	0	0	TE_repeat
OsCHELIN1470	cluster5	Chr5	7045101	7048876	+	0.647779	1.7353	11.19	13.3	10.97	3.17	unsig	0.0146901	16.3227	21.68	13.16	1.9	0	CPE	0.845301	2.93326	21.55	0	0	7.34	unsig	0.0449894	1.38739	305.98	392.23	236.51	265.34	CPE	0.0994438	0	0.00349847	0.393525	TE_repeat
OsCHENAT1471	cluster1	Chr5	7765381	7765598	+	0.023265	18.0282	26.11	12.42	0	2.11	CPE	0.813367	0.865176	37.73	19.73	27.51	39.7	unsig	0.740696	1.47531	8.62	28.48	18.76	6.43	unsig	0.117802	3.15695	18.6	38.47	11.7	6.59	unsig	3.46117	4.3406	3.99407	0.668099
OsCHELIN1472	cluster1	Chr5	8192937	8193518	+	0.0453913	14.8851	14.92	16.85	0	2.11	CPE	0.62125	1.28066	47.37	35.71	28.46	36.96	unsig	0.852902	0.781809	11.85	8.44	11.25	14.69	unsig	0.620349	1.80857	15.21	21.58	20.79	0	unsig	0.0673515	0.123989	0	0.015198	TE_repeat
OsCHENAT1473	cluster2	Chr5	8506690	8507239	-	0.00135474	4.86126	75.53	65.63	13.17	15.85	CPE	0.00696607	3.46432	50.58	49.8	19.92	8.21	CPE	0.0048577	2.73842	101.29	109.72	41.27	35.81	CPE	0.297233	1.64376	49.02	54.42	38.99	24.46	unsig	0.685941	0.0849992	0.219352	0.264082
OsCHELIN1474	cluster4	Chr5	8524272	8525332	-	0.111273	11.1337	13.99	9.76	0	2.11	unsig	0.753365	1.43366	11.24	9.4	3.79	10.95	unsig	0.60287	1.80728	11.85	20.04	10.32	7.34	unsig	0.0111067	20.1789	19.44	22.52	0	1.88	CPE	0.303428	0	0.0118407	0.120221	TE_repeat
OsCHENAT1475	cluster7	Chr5	8749599	8765716	-	0.951871	0.849476	5.6	0	6.58	0	unsig	0.933255	1.07946	20.07	13.16	9.49	21.9	unsig	0.0439402	6.43168	20.47	27.43	5.63	1.84	CPE	NA	NA	0	0	0	0	unsig	1.07624	0.801889	0.527665	0.0468048	TE_repeat
OsCHELIN1476	cluster3	Chr5	8762450	8763071	-	2.13e-46	4.19604	1865.04	1616.75	438.86	391.05	CPE	4.73e-83	3.11809	2197.36	2038.13	656.4	706.35	CPE	4.18e-45	3.57394	1598.08	1482.23	421.12	440.68	CPE	0.000136105	3.84351	92.98	88.2	24.69	22.58	CPE	0.442959	0.0955878	0.108298	0
OsCHELIN1477	cluster8	Chr5	9050533	9051747	-	0.787191	1.60408	10.26	1.77	2.19	5.28	unsig	0.0234337	3.33267	35.32	36.65	9.49	12.32	CPE	0.138831	2.38283	44.18	46.42	17.82	20.2	unsig	0.013542	61.8043	10.14	15.01	0	0	CPE	0.0517126	0.159497	0.0968009	0.0651904	TE_repeat
OsCHELIN1478	cluster7	Chr5	9071559	9072857	+	0.000254408	6.29683	60.61	88.69	13.17	10.57	CPE	0.251407	3.9922	6.42	17.85	5.69	0	unsig	0.0441559	50.0978	10.78	6.33	0	0	CPE	NA	0.171232	0	0	0	1.88	unsig	3.08137	0.769359	0.213596	0	TE_repeat
OsCHELIN1479	cluster2	Chr5	9073292	9073520	+	0.00571208	24.0968	35.44	16.85	2.19	0	CPE	NA	12.7692	1.61	3.76	0	0	unsig	NA	12.4934	2.16	2.11	0	0	unsig	NA	NA	0	0	0	0	unsig	2.48571	0.481571	0	0	TE_repeat
OsCHENAT1480	cluster8	Chr5	9400600	9401764	+	NA	NA	0	0	0	0	unsig	NA	NA	0	0	0	0	unsig	0.0112206	8.14855	25.86	34.81	5.63	1.84	CPE	0.626635	9.20428	0	3.75	0	0	unsig	0	0	0.10876	0	TE_repeat
OsCHESNO1481	cluster1	Chr5	9451964	9452046	+	3.29e-94	3.016	4852	4861	1611	1610	CPE	8.27e-13	0.756	11226	10955	14030	15307	SNE	5e-25	0.524	11631	10483	20677	21515	SNE	8.33e-31	0.497	1739	1738	3412	3582	SNE	1875.55	1074.32	1156.4	739.87
OsCHESNO1482	cluster2	Chr5	9452341	9452418	+	1.93e-131	3.13	8411	8715	2736	2735	CPE	2.46e-25	1.482	45165	43897	28440	31651	CPE	0.188674	1.096	47649	44340	41427	42477	unsig	3.21e-52	0.441	6131	6311	14776	13445	SNE	1602.67	3260.31	1872.37	1768.98
OsCHESNO1483	cluster1	Chr5	9452519	9452599	+	1.05e-15	2.406	727	702	301	293	CPE	2.31e-05	1.25	4395	4102	3226	3568	CPE	2.54e-09	0.67	3279	3033	4632	4802	SNE	7.41e-08	0.662	880	952	1399	1366	SNE	208.92	247.475	293.205	263.96
OsCHESNO1484	cluster2	Chr5	9453001	9453082	+	1.56e-07	1.612	902	902	526	591	CPE	1.38e-13	0.715	4704	4508	6168	6723	SNE	2.2e-06	0.724	4790	4328	6119	6485	SNE	4.1e-26	0.482	1054	1164	2285	2315	SNE	223.075	383.85	466.28	475.175
OsCHELIN1485	cluster3	Chr5	9595993	9596526	+	0.0421047	2.37314	109.1	99.33	63.63	24.31	CPE	0.289645	0.292042	7.23	0	14.23	10.95	unsig	0.954974	1.08025	22.63	8.44	13.13	15.61	unsig	0.990959	0.985231	13.52	12.2	24.69	1.88	unsig	0.264472	0.0450447	0.0235262	0	TE_repeat
OsCHELIN1486	cluster3	Chr5	10433852	10439942	-	0.0119302	65.9902	8.39	17.74	0	0	CPE	0.766534	0.257189	0	2.82	0	10.95	unsig	0.561094	2.29333	6.47	14.77	3.75	5.51	unsig	0.557752	13.8168	0	5.63	0	0	unsig	0.508546	0.121923	0.260062	0.0880121	TE_repeat
OsCHENAT1487	cluster6	Chr5	11216619	11219761	-	NA	9.40432	3.73	0	0	0	unsig	0.0298099	12.6745	12.85	17.85	0	2.74	CPE	0.0650036	3.16312	32.33	52.75	13.13	13.77	unsig	0.736389	1.53504	14.37	6.57	9.1	4.7	unsig	0.0122701	0.0610348	0.135964	0.128175	TE_repeat
OsCHELIN1488	cluster2	Chr5	11666500	11667029	+	0.0191435	4.33551	60.61	32.81	10.97	10.57	CPE	0.803296	1.47369	8.03	7.52	0	10.95	unsig	0.351432	3.55055	25.86	7.38	9.38	0	unsig	0.453744	0.388715	5.07	5.63	25.99	1.88	unsig	0.660693	0.0667957	0.242756	0.208047
OsCHELIN1489	cluster8	Chr5	11894289	11895010	+	0.00306711	3.60461	92.32	94.89	35.11	16.91	CPE	0.311861	1.51779	49.78	64.84	28.46	47.91	unsig	0.243662	3.12657	18.32	22.15	3.75	9.18	unsig	0.0261271	53.0379	8.45	13.14	0	0	CPE	4.57783	4.53857	3.26996	2.24503	TE_repeat
OsCHELIN1490	cluster7	Chr5	11895935	11896536	+	0.533335	1.41982	59.68	38.14	32.91	35.93	unsig	0.0288231	2.56267	48.17	48.86	19.92	17.8	CPE	0.199448	2.88407	31.25	22.15	6.57	11.94	unsig	0.764215	0.672489	9.3	3.75	9.1	10.35	unsig	1.7489	1.71427	1.60901	0.849535	TE_repeat
OsCHELIN1491	cluster1	Chr5	11897606	11897970	+	0.00374421	84.5792	13.99	19.51	0	0	CPE	0.0597679	1.98917	53.79	80.81	36.99	30.12	unsig	0.125539	2.01444	59.27	86.51	36.58	35.81	unsig	0.368708	2.75568	30.43	11.26	15.59	0	unsig	0.204512	0.349432	0.377405	0.399029
OsCHELIN1492	cluster1	Chr5	12016915	12017652	+	0.0030136	88.9532	13.06	22.17	0	0	CPE	NA	NA	0	0	0	0	unsig	NA	NA	0	0	0	0	unsig	NA	NA	0	0	0	0	unsig	0.25541	0.0516505	0.0340461	0.262593
OsCHENAT1493	cluster4	Chr5	12142838	12147402	-	0.000373818	5.69567	91.39	62.08	14.26	12.68	CPE	7.88e-07	3.52797	137.28	126.85	33.2	42.44	CPE	0.000192965	2.94557	156.25	149.81	50.65	53.25	CPE	1.19e-13	7.30824	175.81	201.75	20.79	30.11	CPE	0.399768	0.25042	0.423851	0.00762518	TE_repeat
OsCHENAT1494	cluster3	Chr5	12926786	12931328	+	9.22e-13	3.57949	593.08	450.53	136.05	155.36	CPE	7.62e-15	1.78571	1008.36	1041.15	587.15	558.51	CPE	2.81e-08	1.89839	968.76	1111.94	613.38	482.91	CPE	6.01e-27	2.86416	1215.45	1230.18	495.11	364.14	CPE	1.17785	0.740194	0.741728	0.592122	TE_repeat
OsCHET1495	cluster8	Chr5	12984898	12984983	+	5.88e-48	0.012	3	3	280	263	SNE	0.752422	0.544	1	2	4	2	unsig	NA	0.405	1	0	2	1	unsig	1.05e-19	13.828	155	167	11	12	CPE	30.02	3.07	3.57	185.015
OsCHELIN1496	cluster8	Chr5	13503828	13504029	+	NA	NA	0	0	0	0	unsig	NA	NA	0	0	0	0	unsig	NA	NA	0	0	0	0	unsig	0.00554495	76.0352	8.45	22.52	0	0	CPE	0	0.22471	0.131888	1.30869	TE_repeat
OsCHELIN1497	cluster4	Chr5	13554144	13556364	+	7.7e-06	2.07508	545.52	513.49	289.65	220.89	CPE	9.07e-06	1.87815	317.92	327	161.25	183.43	CPE	0.0391327	1.38317	461.21	484.23	325.45	358.05	CPE	4.89e-06	3.04972	232.44	156.7	74.07	54.57	CPE	2.40535	0.647034	0.735716	0.230247	TE_repeat
OsCHELIN1498	cluster5	Chr5	13556455	13558353	+	0.00411569	2.48984	160.39	131.26	50.47	66.58	CPE	1.11e-07	4.61406	128.45	122.16	35.1	17.8	CPE	7.76e-05	2.57589	252.16	236.31	114.42	75.28	CPE	0.000678346	3.23819	122.56	83.51	23.39	39.52	CPE	0.395507	0.128812	0.266554	0.0535123	TE_repeat
OsCHELIN1499	cluster1	Chr5	13706494	13707234	+	0.0278297	16.7946	20.52	15.96	2.19	0	CPE	0.315411	2.42148	19.27	16.91	1.9	13.69	unsig	0.2423	2.13189	49.57	31.65	21.57	16.53	unsig	0.871119	1.13789	24.51	30.97	10.4	37.64	unsig	0.0583421	0.152491	0.0339082	0.0238737	TE_repeat
OsCHENAT1500	cluster8	Chr5	14136981	14152504	+	NA	NA	0	0	0	0	unsig	NA	NA	0	0	0	0	unsig	0.709724	3.45161	6.47	0	1.88	0	unsig	1.45e-25	4.37629	532.5	510.46	109.16	127.97	CPE	0	0	0.00285264	0.0770752	TE_repeat
OsCHELIN1501	cluster8	Chr5	14155535	14155927	+	NA	NA	0	0	0	0	unsig	NA	NA	0	0	0	0	unsig	NA	NA	0	0	0	0	unsig	0.010855	67.708	5.07	22.52	0	0	CPE	0	0	0	0.0900276	TE_repeat
OsCHELIN1502	cluster6	Chr5	14322966	14323827	-	0.285491	2.41065	30.77	43.46	2.19	28.54	unsig	0.298647	2.53639	16.06	15.97	9.49	2.74	unsig	0.00158448	2.64143	179.96	131.87	70.34	47.74	CPE	0.665195	1.6103	8.45	17.83	7.8	8.47	unsig	0.0822466	0.0294803	0.0781451	0	TE_repeat
OsCHELIN1503	cluster7	Chr5	14323879	14327004	-	0.886174	1.24077	14.92	3.55	1.1	13.74	unsig	NA	2.19353	0	0.94	0	0	unsig	0.00727804	9.34692	35.56	25.32	4.69	1.84	CPE	NA	NA	0	0	0	0	unsig	0.546155	0.206088	1.13409	0.0713963	TE_repeat
OsCHENAT1504	cluster4	Chr5	15461731	15462006	-	0.12593	3.40041	28.91	29.27	4.39	12.68	unsig	0.186427	2.037	36.13	30.07	16.13	16.43	unsig	0.283614	2.16557	33.41	71.74	41.27	7.34	unsig	0.00903558	3.72236	36.35	76.01	13	16.94	CPE	0.0710119	0	0	0	TE_repeat
OsCHELIN1505	cluster1	Chr5	16872637	16873956	-	0.00896469	6.6133	46.63	38.14	2.19	10.57	CPE	0.633934	2.19434	3.21	8.46	3.79	1.37	unsig	0.75569	0.678063	8.62	11.6	22.51	7.34	unsig	0.510215	0.715596	46.49	41.29	31.19	90.33	unsig	0.0474542	0.0306169	0.051671	0.56708	TE_repeat
OsCHELIN1506	cluster1	Chr5	16925303	16925776	+	0.0343099	51.8812	2.8	17.74	0	0	CPE	0.488607	4.47655	1.61	7.52	1.9	0	unsig	0.964602	1.17116	6.47	0	0	5.51	unsig	NA	4.59217	0	1.88	0	0	unsig	0.182411	0.290153	0.281027	0.0651015
OsCHELIN1507	cluster7	Chr5	17265929	17266296	-	0.549246	1.4942	31.71	37.25	18.65	27.48	unsig	8.7e-05	3.32047	95.54	89.27	29.41	26.01	CPE	0.000766364	3.73617	126.08	91.78	19.7	38.56	CPE	0.716729	1.26647	32.12	32.84	16.89	33.87	unsig	1.85848	2.57264	3.66332	3.12335
OsCHELIN1508	cluster5	Chr5	17850921	17851755	-	0.0633236	0.674033	224.74	196	268.8	355.11	unsig	5.68e-08	1.53575	953.77	875.77	601.38	590	CPE	0.996522	1.0007	978.46	1148.86	1028.87	1097.11	unsig	0.0134678	0.710633	294.99	281.51	385.95	424.36	SNE	0.216757	0.377745	0.0957175	0	TE_repeat
OsCHESNO1509	cluster2	Chr5	17852953	17853063	-	0	7.005	31843	31515	4374	4665	CPE	0	4.775	117277	116333	25180	23748	CPE	3.6e-23	1.833	117150	124827	62886	69085	CPE	1.42e-05	0.778	11649	13255	16303	15691	SNE	3464.91	2012.95	3346.51	1889.06
OsCHESNO1510	cluster1	Chr5	17853201	17853282	-	2.14e-118	2.944	11941	11268	3785	4093	CPE	3.57e-119	0.461	59448	55983	121712	128746	SNE	1.41e-15	0.631	101295	101578	155083	166653	SNE	7.77e-108	0.344	6511	6706	19262	19163	SNE	3162.32	7401.54	9869.92	3161.87
OsCHESNO1511	cluster1	Chr5	17853427	17853531	-	0	19.107	125386	132442	6696	6797	CPE	0	5.364	273687	274727	49631	52601	CPE	5e-37	2.092	307064	288157	138450	146117	CPE	1.27e-14	1.534	46218	52945	32300	32322	CPE	8860.06	7567.76	9606.33	8882.33
OsCHELIN1512	cluster5	Chr5	18388587	18389527	+	0.0864434	8.17146	22.38	12.42	0	4.23	unsig	0.00386615	65.2788	16.06	11.28	0	0	CPE	0.0329398	13.4374	12.93	24.26	0	2.75	CPE	0.0389495	15.4741	17.75	14.08	0	1.88	CPE	0.8435	0.338593	0.171481	0.281355
OsCHELIN1513	cluster8	Chr5	18404853	18406204	-	0.371497	4.1654	9.33	8.87	4.39	0	unsig	0.0870131	29.3835	4.82	7.52	0	0	unsig	0.00840349	12.505	34.48	23.21	0	4.59	CPE	0.00991784	65.9717	11.83	15.01	0	0	CPE	0.129718	0.0182735	0	0.00712175	TE_repeat
OsCHELIN1514	cluster7	Chr5	18424639	18425701	-	0.958708	0.849432	3.73	0	4.39	0	unsig	NA	0.404813	1.61	0	0	4.11	unsig	0.0177253	14.1913	19.4	20.04	0.94	1.84	CPE	0.619261	0.730155	14.37	41.29	40.28	35.76	unsig	0.0111158	0	0	0
OsCHELIN1515	cluster8	Chr5	18952649	18954630	-	NA	NA	0	0	0	0	unsig	NA	NA	0	0	0	0	unsig	0.947157	0.780659	4.31	0	0	5.51	unsig	0.0195596	57.7732	16.9	6.57	0	0	CPE	0.0296659	0	0.104253	0.15341	TE_repeat
OsCHELIN1516	cluster7	Chr5	18955506	18957578	-	0.95285	0.865277	3.73	1.77	0	6.34	unsig	NA	4.45282	0	1.88	0	0	unsig	0.0499445	5.28268	23.71	34.81	1.88	9.18	CPE	0.00241254	3.83935	102.27	79.76	40.28	8.47	CPE	0.128746	0	0.0960215	0.378592
OsCHELIN1517	cluster2	Chr5	19427954	19429100	-	8.37e-18	7.44852	542.73	580.9	41.69	108.86	CPE	1.32e-73	3.87988	1364.82	1473.39	357.6	375.08	CPE	3.58e-32	4.26456	1079.75	1135.15	302	217.59	CPE	0.000304593	2.92572	154.68	120.11	62.38	32.93	CPE	0	0.0296805	0.069681	0	TE_repeat
OsCHELIN1518	cluster1	Chr5	19711580	19712120	+	0.0134538	67.6797	3.73	23.06	0	0	CPE	NA	4.45282	0	1.88	0	0	unsig	NA	NA	0	0	0	0	unsig	NA	NA	0	0	0	0	unsig	0.355869	0	0	0.415993
OsCHENAT1519	cluster1	Chr5	19902233	19906256	+	0.0228191	4.64628	35.44	44.34	6.58	10.57	CPE	0.790048	1.20219	20.87	36.65	33.2	13.69	unsig	0.0172795	2.35809	98.06	113.94	39.39	50.49	CPE	0.0146088	1.94145	116.64	136.06	61.08	68.69	CPE	0.137159	0.05049	0.219142	0.219102
OsCHELIN1520	cluster4	Chr5	20719055	20719971	-	0.0139282	7.69905	49.42	34.59	10.97	0	CPE	1.87e-12	4.22492	196.69	224.58	50.27	49.28	CPE	0.000139568	4.48832	86.21	113.94	26.26	18.36	CPE	4.69e-06	13.5748	54.1	65.68	5.2	3.76	CPE	1.25469	1.75452	1.05134	0.662066
OsCHELIN1521	cluster3	Chr5	20720219	20720643	-	0.350985	18.8114	7.46	0	0	0	unsig	0.0151181	5.81995	36.93	15.97	3.79	5.48	CPE	0.303633	3.60626	14.01	12.66	1.88	5.51	unsig	0.626635	9.20428	0	3.75	0	0	unsig	0.887688	0.512572	0.611558	0.726544
OsCHELIN1522	cluster7	Chr5	21143654	21144308	+	0.746926	1.46353	10.26	13.3	6.58	9.51	unsig	0.0140529	7.23303	90.72	91.15	3.79	21.9	CPE	0.00272467	9.94848	51.72	22.15	3.75	3.67	CPE	0.789633	0.362292	0	1.88	5.2	0	unsig	0.275892	0.589649	0.282403	0.107422
OsCHELIN1523	cluster1	Chr5	21755942	21756727	-	0.0176552	15.5952	43.83	7.09	3.29	0	CPE	3.89e-09	4.47312	158.96	150.35	25.61	45.17	CPE	1.03e-06	3.47477	192.89	206.77	55.34	59.68	CPE	0.00213422	4.76226	45.64	60.05	13	9.41	CPE	0.18517	0.385128	0.468744	0.0785193	TE_repeat
OsCHELIN1524	cluster3	Chr5	21757041	21757664	-	0.031199	50.408	9.33	10.64	0	0	CPE	0.0154775	5.27276	44.16	19.73	1.9	10.95	CPE	0.582209	1.77653	23.71	22.15	3.75	22.03	unsig	0.331985	23.0251	0	9.38	0	0	unsig	0.415687	0.8437	0.801482	0.0919771	TE_repeat
OsCHELIN1525	cluster7	Chr5	21768336	21768728	+	0.784679	0.484866	3.73	0	7.68	0	unsig	0.300563	3.83456	7.23	10.34	1.9	2.74	unsig	0.0122287	5.14508	32.33	53.8	11.25	5.51	CPE	0.61555	0.682501	26.2	9.38	25.99	26.35	unsig	0	0	0	0
OsCHELIN1526	cluster2	Chr5	22083978	22084592	+	0.215705	23.0711	5.6	3.55	0	0	unsig	NA	0.118413	0	0	0	2.74	unsig	0.0313	8.0119	18.32	26.37	3.75	1.84	CPE	0.747795	1.47059	10.99	14.08	2.6	14.11	unsig	0.0318688	0	0	0	TE_repeat
OsCHESNO1527	cluster2	Chr5	22198691	22198786	+	3.6e-38	2.083	3691	3963	1870	1806	CPE	3.35e-106	0.465	18254	17789	37273	40253	SNE	0.101662	0.883	20970	18348	21413	23146	unsig	3.9e-99	0.306	1922	1838	6166	6123	SNE	1036.03	2171.4	2192.15	1320.66
OsCHESNO1528	cluster6	Chr5	22750745	22750907	-	0.00339337	3.495	50	63	21	12	CPE	1.52e-61	4.378	1268	1213	284	283	CPE	0.650919	1.074	605	517	514	534	unsig	0.38331	0.878	271	236	307	271	unsig	29.67	18.845	11.94	29.59
OsCHET1529	cluster8	Chr5	22856737	22856814	-	0	0.008	24	28	3484	3344	SNE	0.127442	0.394	12	9	24	27	unsig	0.250711	0.295	3	3	9	10	unsig	6.8e-07	8.987	47	67	6	7	CPE	214.51	34.27	18.135	88.48
OsCHENAT1530	cluster1	Chr5	22911422	22911842	+	0.00141328	5.48446	84.86	63.85	20.85	6.34	CPE	0.47234	1.61374	23.28	25.37	11.38	19.16	unsig	0.385953	1.40049	96.98	110.77	68.47	79.87	unsig	0.835961	0.929704	87.06	89.14	97.46	92.21	unsig	1.45679	0.564899	0.993456	0.59712
OsCHELIN1531	cluster8	Chr5	23100459	23101425	+	0.0234594	2.67362	83.93	74.5	30.72	28.54	CPE	0.00467435	11.6057	26.49	22.55	3.79	0	CPE	0.554019	1.96121	14.01	16.88	6.57	9.18	unsig	0.00168633	27.7256	24.51	33.78	0	1.88	CPE	0.621725	0.122969	0.137753	0.209761
OsCHELIN1532	cluster5	Chr5	23337013	23339568	+	0.947808	1.21744	0	5.32	4.39	0	unsig	8.46e-05	7.75574	33.72	97.72	13.28	2.74	CPE	0.243651	1.96411	43.1	51.69	25.32	22.95	unsig	0.0254444	4.05108	41.42	34.72	5.2	13.17	CPE	0.48283	0.325999	0.59073	0.284517	TE_repeat
OsCHESNO1533	cluster5	Chr5	23483913	23484012	-	0.143095	1.13	918	946	803	845	unsig	1.23e-251	3.056	21682	21429	7094	7014	CPE	2.64e-50	2.476	21609	19951	8209	8580	CPE	8.49e-07	0.74	2536	2650	3618	3383	SNE	434.47	762.78	901.205	767.165
OsCHESNO1534	cluster6	Chr5	23484562	23484659	-	4.27e-21	3.748	572	526	140	152	CPE	1.76e-187	4.565	5482	5251	1125	1226	CPE	0.843771	1.024	3383	2994	3035	3198	unsig	1.33e-16	2.028	1239	1185	638	554	CPE	101.075	132.205	76.025	165.54
OsCHESNO1535	cluster5	Chr5	23572080	23572220	-	4.18e-13	1.623	3117	3626	1939	2213	CPE	0	4.473	97684	89800	21598	20313	CPE	8.82e-07	1.41	47794	56568	35933	38051	CPE	4.85e-11	0.7	8435	9316	12667	12672	SNE	1413.88	1890.64	3285.26	2145.48
OsCHENAT1536	cluster3	Chr5	23633363	23639609	-	0.00141201	2.63577	140.81	177.37	65.83	54.96	CPE	0.00817547	1.68704	166.99	197.33	101.49	114.99	CPE	0.0028542	1.83938	264.01	302.78	160.38	147.81	CPE	0.225494	2.0139	65.93	61.93	57.18	7.53	unsig	0.0756536	0.683414	0.550031	0.0974224
OsCHESNO1537	cluster1	Chr5	23941957	23942103	-	1.02e-12	5.457	219	239	48	37	CPE	1.93e-36	0.572	3542	3563	6418	5995	SNE	2.2e-06	0.69	2680	2262	3468	3711	SNE	7.03e-56	0.35	944	911	2612	2686	SNE	67.67	430.86	205.155	653.755
OsCHESNO1538	cluster5	Chr5	23942532	23942668	-	0.0176353	1.347	396	391	288	296	CPE	2.55e-130	2.468	11950	11739	4880	4717	CPE	1.01e-16	1.786	8206	7303	4128	4557	CPE	0.00977663	1.221	1635	1576	1392	1236	CPE	150.135	386.48	592.885	396.905
OsCHESNO1539	cluster5	Chr5	24078725	24078865	+	5.03e-05	2.084	223	245	116	109	CPE	7.65e-265	6.795	4894	4760	734	687	CPE	6.14e-06	0.721	2645	2408	3402	3613	SNE	2.44e-20	2.222	1067	1061	465	495	CPE	108.87	112.5	108.065	214
OsCHENAT1540	cluster5	Chr5	24428765	24430175	+	0.948574	1.08126	14.92	9.76	17.55	5.28	unsig	0.00392598	66.3066	19.27	8.46	0	0	CPE	0.750632	2.33032	8.62	0	0.94	2.75	unsig	0.888113	0.666262	4.23	0	2.6	3.76	unsig	0.0529035	0.0360199	0	0.0156009
OsCHELIN1541	cluster5	Chr5	24544326	24544613	+	0.0155598	5.15199	41.03	54.1	15.36	3.17	CPE	0.0575073	33.8384	4.82	9.4	0	0	unsig	NA	0.775137	2.16	0	0.94	1.84	unsig	0.345683	2.96545	17.75	9.38	6.5	2.82	unsig	0.586434	0.132354	0.0977664	0.153563
OsCHET1542	cluster8	Chr5	24723802	24723876	+	1.56e-153	0.016	15	13	866	868	SNE	0.79804	0.558	1	1	2	2	unsig	0.561125	0.297	2	0	3	4	unsig	4e-07	59.402	58	58	1	1	CPE	116.205	13.425	3.605	38.73
OsCHENAT1543	cluster8	Chr5	24988048	24988965	+	0.794398	0.671169	8.39	1.77	8.78	6.34	unsig	0.701722	2.02153	6.42	2.82	1.9	2.74	unsig	0.598668	0.661256	19.4	21.1	30.95	30.3	unsig	0.0417402	25.8849	4.23	25.34	1.3	0	CPE	0.0257431	0.052405	0.0766795	0.0481765
OsCHELIN1544	cluster1	Chr5	25081932	25083601	+	0.0178369	7.08248	39.17	30.15	8.78	1.06	CPE	0.0459116	2.57683	47.37	37.59	18.97	13.69	CPE	0.250639	1.51862	98.06	196.22	92.85	100.99	unsig	0.1421	1.69339	137.77	106.97	107.86	38.58	unsig	0.188116	0.200023	0.192342	0.340607	TE_repeat
OsCHELIN1545	cluster1	Chr5	25120725	25121492	+	0.016617	35.2426	12.12	25.72	0	1.06	CPE	NA	0.165228	0	0	1.9	0	unsig	NA	NA	0	0	0	0	unsig	NA	NA	0	0	0	0	unsig	0.469861	0	0	0	TE_repeat
OsCHELIN1546	cluster2	Chr5	25121831	25122986	+	0.0280915	7.67802	20.52	29.27	4.39	2.11	CPE	NA	1.24294	1.61	0	0	1.37	unsig	0.564972	3.8217	8.62	2.11	2.81	0	unsig	NA	NA	0	0	0	0	unsig	0.543274	0	0	0	TE_repeat
OsCHELIN1547	cluster5	Chr5	25123141	25125919	+	0.000833789	3.49084	108.17	109.97	32.91	29.59	CPE	0.206849	20.471	4.82	3.76	0	0	unsig	0.776875	1.93597	6.47	4.22	0	5.51	unsig	NA	4.17601	1.69	0	0	0	unsig	0.238745	0	0.00904139	0	TE_repeat
OsCHESNO1548	cluster2	Chr5	25346677	25346780	+	1.09e-226	3.106	397357	418521	130446	132199	CPE	2.3e-66	1.82	390005	380444	201524	221744	CPE	1.11e-28	1.869	869834	879841	454378	481596	CPE	4.67e-89	0.387	74263	79383	198013	199499	SNE	42836.5	41778.8	49291	59182.6
OsCHELIN1549	cluster1	Chr5	25493665	25494881	+	0.0009471	113.665	32.64	12.42	0	0	CPE	0.441881	4.89194	8.03	1.88	1.9	0	unsig	NA	6.30694	2.16	0	0	0	unsig	0.432919	18.421	0	7.51	0	0	unsig	0.180697	0.0279733	0	0.00726805
OsCHELIN1550	cluster7	Chr5	25496471	25496709	+	0.931193	1.1591	11.19	5.32	14.26	0	unsig	0.442642	0.5099	12.85	3.76	15.18	17.8	unsig	0.0126839	4.27691	49.57	78.07	24.39	5.51	CPE	0.994705	1.00397	45.64	65.68	74.07	37.64	unsig	0	0	0	0
OsCHENAT1551	cluster1	Chr5	25669121	25670107	+	0.0313055	7.48669	24.25	23.95	2.19	4.23	CPE	0.662575	2.00614	6.42	7.52	6.64	0	unsig	NA	0.761694	0	2.11	0.94	1.84	unsig	NA	2.27329	0	0.94	0	0	unsig	0.621385	0.2497	0.192017	0.0358469
OsCHELIN1552	cluster4	Chr5	25722485	25725114	+	2.16e-30	3.74443	1293.41	1131.64	303.91	343.49	CPE	0.776215	1.60741	9.63	1.88	1.9	5.48	unsig	0.650022	1.39173	68.97	24.26	41.27	25.71	unsig	0.308433	4.20371	1.69	30.03	7.8	0	unsig	2.27021	0.0622898	0.0755655	0.0231671	TE_repeat
OsCHELIN1553	cluster2	Chr5	26169594	26170613	-	0.000222112	12.2422	44.76	61.19	6.58	2.11	CPE	0.410015	4.61859	2.41	9.4	0	2.74	unsig	NA	3.147	1.08	0	0	0	unsig	0.944221	1.17793	3.38	5.63	7.8	0	unsig	1.98018	0.772414	0.175405	0.272081
OsCHENAT1554	cluster2	Chr5	26187641	26189661	+	0.00278697	4.41389	129.62	109.97	6.58	47.56	CPE	0.00177558	2.94249	89.92	63.9	22.77	30.12	CPE	0.805747	1.17077	42.03	64.35	43.14	47.74	unsig	0.921977	1.04463	84.52	61.93	59.78	79.98	unsig	2.44944	0.829777	0.979455	0.921549
OsCHELIN1555	cluster8	Chr5	26340178	26341593	+	NA	NA	0	0	0	0	unsig	NA	0.244832	0	0	0	1.37	unsig	0.0391357	4.12065	36.64	35.87	6.57	11.02	CPE	0.347224	19.3984	5.07	2.82	0	0	unsig	0	0	0.0695964	0.0124932	TE_repeat
OsCHESNO1556	cluster2	Chr5	26634642	26634722	+	2.62e-43	2.127	4101	4310	2034	1924	CPE	0.314026	0.947	5056	5013	5055	5578	unsig	6.28e-11	1.516	13600	12329	8388	8722	CPE	2.37e-21	0.565	2109	2274	3834	3917	SNE	616.765	577.74	482.745	853.2
OsCHELIN1557	cluster2	Chr5	26843910	26844132	-	0.000827338	3.38073	111.9	121.5	39.5	29.59	CPE	2.86e-05	2.50186	158.96	156.92	69.24	56.13	CPE	0.978372	1.01674	68.97	78.07	65.65	78.96	unsig	0.353058	1.31872	114.11	113.54	96.16	77.16	unsig	0.264935	0.305323	0.119468	0.39485
OsCHESNO1558	cluster1	Chr5	26902812	26902902	-	0	15.937	72108	77168	4604	4760	CPE	0.297452	0.964	78138	77783	79040	82767	unsig	1.21e-08	0.71	84837	79400	111953	119332	SNE	2.08e-53	0.404	9082	10573	24945	23637	SNE	2312.47	3923.04	4449.57	4178.29
OsCHESNO1559	cluster1	Chr5	26903147	26903237	-	0	13.604	171545	181723	12625	13338	CPE	0.0003451	1.12	257177	252524	221168	233719	unsig	1.06e-07	0.733	237986	233827	310594	333070	SNE	1.92e-51	0.431	18444	21080	46843	44773	SNE	6814.58	11579.7	12523.6	8692.88
OsCHESNO1560	cluster1	Chr5	26903801	26903891	-	0	14.484	154493	163772	10652	11315	CPE	0.0116296	1.086	264574	259193	234708	247588	unsig	2.87e-08	0.722	240677	235967	317716	342848	SNE	2.07e-48	0.44	19841	22864	49353	47743	SNE	5830.05	12114.1	12445.8	9327.77
OsCHENAT1561	cluster1	Chr5	26914749	26917096	+	1.39e-10	4.30356	320.79	282.02	73.51	66.58	CPE	0.396221	0.735161	48.17	65.78	58.81	97.19	unsig	0.00607772	2.19388	169.18	200.44	62.84	105.58	CPE	0.230792	1.31781	171.58	168.9	132.55	126.08	unsig	1.12597	0.591862	1.30742	1.87473
OsCHELIN1562	cluster7	Chr5	27074032	27074724	+	1.69e-14	16.7781	212.61	167.62	14.26	8.46	CPE	NA	1.76198	1.61	1.88	1.9	0	unsig	0.234347	24.9872	4.31	4.22	0	0	unsig	NA	4.17601	1.69	0	0	0	unsig	0.0852532	0	0	0.0127637
OsCHELIN1563	cluster6	Chr5	27199727	27201085	+	0.00383795	2.27026	185.57	174.71	93.26	65.53	CPE	3.56e-05	2.30816	204.72	202.97	107.19	67.08	CPE	0.062629	2.04875	92.67	106.55	38.45	58.76	unsig	0.801114	1.16531	33.81	43.16	22.09	43.28	unsig	3.06664	4.10855	3.26313	1.44464
OsCHENAT1564	cluster4	Chr5	27987862	27988246	-	0.00036207	3.35232	144.54	126.82	47.18	33.82	CPE	0.00586314	0.527062	62.62	94.91	157.46	139.63	SNE	0.979562	1.03833	4.31	27.43	14.07	16.53	unsig	0.0930996	7.11899	16.9	17.83	5.2	0	unsig	0.0306912	0	0	0.0571763	TE_repeat
OsCHENAT1565	cluster1	Chr5	28836775	28843138	-	0.00244253	92.0679	20.52	15.96	0	0	CPE	0.000173895	4.72779	90.72	67.66	26.56	5.48	CPE	0.358096	1.70248	72.2	36.92	34.7	29.38	unsig	0.000365129	17.2109	43.11	37.53	5.2	0	CPE	0.0326769	0.304976	0.101831	0.109785
OsCHELIN1566	cluster4	Chr5	29020821	29021078	+	9.88e-11	4.50117	285.35	319.27	58.15	76.1	CPE	0.00203907	1.89145	162.17	164.44	81.58	91.72	CPE	0.25603	1.65657	78.66	74.9	41.27	51.41	unsig	1.1e-07	7.04962	108.19	102.28	10.4	18.82	CPE	2.04313	0.680816	0.340857	0.940086	TE_repeat
OsCHESNO1567	cluster1	Chr5	29092520	29092609	+	0	7.481	17974	19382	2478	2515	CPE	4.15e-71	1.807	63724	66473	34922	37140	CPE	3.67e-06	1.355	55367	48358	37720	38831	CPE	5.04e-14	0.642	2394	2424	3845	3656	SNE	1741.88	2810.24	3268.61	1091.62
OsCHESNO1568	cluster6	Chr5	29092702	29092845	+	7.26e-08	1.704	738	756	428	448	CPE	1.62e-72	1.807	28424	29646	16321	15820	CPE	2.28e-12	1.523	42143	38819	26188	26990	CPE	0.945113	1.006	2404	2619	2554	2434	unsig	146.055	1103.51	2004.54	469.37
OsCHESNO1569	cluster6	Chr5	29093126	29093262	+	0.00296008	1.353	742	764	481	628	CPE	4.8e-147	2.564	12421	12403	4906	4777	CPE	3.56e-35	2.099	13025	12522	5952	6222	CPE	0.39488	0.923	753	767	814	832	unsig	444.055	410.275	490.87	158.89
OsCHELIN1570	cluster2	Chr5	29208077	29208370	-	0.0201047	1.79006	284.42	194.22	142.63	124.71	CPE	0.308217	1.38248	114	78.93	82.52	56.13	unsig	0.223408	1.90578	52.8	65.41	23.45	38.56	unsig	0.850137	0.928934	65.08	96.65	92.26	81.86	unsig	0	0	0	0.570267	TE_repeat
OsCHELIN1571	cluster8	Chr5	29687207	29687870	-	0.296897	2.8689	10.26	26.61	4.39	8.46	unsig	NA	10.2345	2.41	1.88	0	0	unsig	0.300484	3.0486	12.93	21.1	7.5	3.67	unsig	0.00112046	15.4629	27.05	45.98	5.2	0	CPE	0.053386	0.0170901	0	0.15274	TE_repeat
OsCHELIN1572	cluster5	Chr6	140309	140916	-	NA	0.812207	0	1.77	2.19	0	unsig	0.315411	6.11403	3.21	9.4	1.9	0	unsig	0.0317296	3.76038	38.79	65.41	6.57	21.12	CPE	0.846686	0.821701	11.83	15.01	7.8	24.46	unsig	0	0	0.0463104	0.129944	TE_repeat
OsCHELIN1573	cluster3	Chr6	684037	685104	+	0.0192141	18.6861	13.06	27.49	2.19	0	CPE	0.248905	2.72546	19.27	13.16	7.59	4.11	unsig	NA	0.286249	1.08	0	3.75	0	unsig	0.626635	9.20428	0	3.75	0	0	unsig	0.257713	0.342922	0.026364	0.156984
OsCHELIN1574	cluster1	Chr6	724065	724532	-	0.00613623	75.9396	16.79	13.3	0	0	CPE	NA	0.118413	0	0	0	2.74	unsig	0.0404323	0.019373	0	0	1.88	18.36	SNE	0.900812	0.852563	6.76	11.26	7.8	13.17	unsig	0.990273	0.151289	0.488728	0.189
OsCHELIN1575	cluster4	Chr6	736236	736706	-	1.25e-12	19.8112	172.52	146.33	4.39	11.63	CPE	0.0410834	1.3119	454.4	455.74	295.95	402.46	CPE	0.172506	2.24415	38.79	52.75	18.76	22.03	unsig	0.0126135	70.8993	1.69	27.21	0	0	CPE	10.4264	10.1707	8.96691	2.81804
OsCHESNO1576	cluster6	Chr6	923514	923648	+	1.55e-06	2.52	223	245	106	81	CPE	8.54e-131	4.262	3293	3333	809	746	CPE	2.79e-09	0.627	1610	1398	2380	2430	SNE	3.36e-05	1.584	511	521	340	309	CPE	71.835	92.55	85.02	97.995
OsCHESNO1577	cluster6	Chr6	923753	923889	+	1.11e-30	5.235	631	655	103	141	CPE	5.73e-274	4.997	10382	10304	2190	1951	CPE	7.25e-31	0.456	4752	4112	9620	9839	SNE	2.47e-27	2.305	1721	1620	691	762	CPE	110.76	294.19	125.945	317.57
OsCHESNO1578	cluster6	Chr6	924085	924222	+	7.6e-41	4.568	947	954	198	217	CPE	0	6.742	17319	17008	2661	2432	CPE	0.000170405	1.303	7632	6834	5328	5777	CPE	9.77e-16	1.79	1836	1725	1024	963	CPE	246.57	392.16	305.31	318.45
OsCHESNO1579	cluster2	Chr6	924428	924567	+	9.73e-273	4.191	24969	23747	5824	5799	CPE	0	3.062	209067	205226	68610	66705	CPE	1.43e-88	3.397	196808	218899	59466	62891	CPE	3.98e-11	0.728	12716	12852	17656	17457	SNE	3888.4	6197.7	6703.12	3705.1
OsCHELIN1580	cluster5	Chr6	955809	956225	-	NA	NA	0	0	0	0	unsig	0.0108658	53.8346	16.86	5.64	0	0	CPE	NA	1.50358	0	4.22	2.81	0	unsig	0.183938	10.2041	18.6	1.88	0	1.88	unsig	0	0	0	0	TE_repeat
OsCHELIN1581	cluster5	Chr6	958002	958603	+	NA	NA	0	0	0	0	unsig	0.00488586	64.4185	6.42	20.67	0	0	CPE	0.0810415	22.9287	10.78	10.55	0.94	0	unsig	NA	NA	0	0	0	0	unsig	0.0196281	0.0188503	0.0208688	0.0218732
OsCHENAT1582	cluster4	Chr6	1386214	1388078	-	0.0454941	3.1487	68.07	37.25	18.65	14.8	CPE	0.455646	1.45877	43.35	33.83	29.41	23.27	unsig	0.103037	2.10845	54.96	105.5	40.33	35.81	unsig	0.0108056	7.74064	22.82	41.29	7.8	0.94	CPE	0.462049	0.418722	0.42511	0.313422
OsCHELIN1583	cluster5	Chr6	1672684	1673735	-	NA	4.48767	0	1.77	0	0	unsig	2.97e-05	7.70349	61.82	53.56	11.38	2.74	CPE	0.685099	2.92677	10.78	0	0	3.67	unsig	NA	4.17601	1.69	0	0	0	unsig	0.101088	0.196288	0.0253245	0.150582	TE_repeat
OsCHENAT1584	cluster4	Chr6	1722345	1724447	-	0.000134147	2.60447	221.01	232.36	75.7	98.29	CPE	0.846354	0.920946	89.92	49.8	61.66	91.72	unsig	0.228172	1.66477	87.29	78.07	51.58	47.74	unsig	0.166967	5.92496	16.9	12.2	5.2	0	unsig	3.46907	0.834362	0.532923	0.214351
OsCHESNO1585	cluster1	Chr6	1821219	1821302	-	2.51e-52	2.361	3765	3959	1643	1628	CPE	8.26e-31	0.659	25231	24132	35920	38961	SNE	9.91e-22	0.573	20650	19406	34553	35352	SNE	3.08e-43	0.449	2280	2436	5372	5124	SNE	1544.36	2150.64	2763.95	1172.86
OsCHESNO1586	cluster1	Chr6	1821400	1821485	-	6.1e-35	1.919	4228	4451	2287	2236	CPE	9.76e-47	0.616	30327	29140	46729	49828	SNE	1.29e-22	0.569	23847	22953	40141	42142	SNE	8.32e-85	0.355	2915	3043	8326	8434	SNE	1662.05	2967.91	3471.72	1892.25
OsCHELIN1587	cluster8	Chr6	1998554	1999438	-	0.252051	2.17732	30.77	37.25	16.46	14.8	unsig	1.48e-05	3.74529	110.79	93.97	33.2	20.53	CPE	0.0513249	3.77181	29.1	44.31	8.44	11.02	unsig	0.00623371	73.3021	10.14	19.71	0	0	CPE	0.0151488	0.126836	0.0360984	0.0564433
OsCHELIN1588	cluster3	Chr6	2016182	2016668	+	0.00473245	14.9576	42.9	22.17	4.39	0	CPE	0.0817778	2.1595	46.56	46.04	24.66	17.8	unsig	0.00459903	6.55343	30.17	54.86	5.63	7.34	CPE	0.0277399	8.23047	17.75	31.9	0	5.65	CPE	0.435574	0.624371	0.810337	0.905665
OsCHELIN1589	cluster2	Chr6	2581994	2582571	+	0.0243211	3.84082	52.22	50.55	7.68	19.02	CPE	0.767609	1.37603	10.44	11.28	7.59	8.21	unsig	0.775264	0.773188	19.4	20.04	24.39	26.62	unsig	NA	NA	0	0	0	0	unsig	1.03917	0.937528	0.588713	0	TE_repeat
OsCHELIN1590	cluster1	Chr6	2693811	2694956	+	0.000941489	110.656	26.11	17.74	0	0	CPE	NA	NA	0	0	0	0	unsig	NA	NA	0	0	0	0	unsig	0.166284	0.0253923	0	0	13	0	unsig	0.439103	0.00990214	0.0601016	0.185065	TE_repeat
OsCHELIN1591	cluster3	Chr6	3098872	3099676	-	8.36e-07	28.9793	93.25	63.85	5.49	0	CPE	0.17206	12.2453	2.41	12.22	0	1.37	unsig	NA	2.28326	0	2.11	0	0.92	unsig	0.290255	25.3271	0	10.32	0	0	unsig	0.146784	0	0.0156062	0	TE_repeat
OsCHELIN1592	cluster1	Chr6	3101778	3102807	-	2.73e-11	64.6734	129.62	149.88	4.39	0	CPE	0.162224	4.28294	10.44	22.55	0	8.21	unsig	NA	NA	0	0	0	0	unsig	NA	NA	0	0	0	0	unsig	0.571951	0.296531	0.0136683	0.0171752	TE_repeat
OsCHELIN1593	cluster8	Chr6	4187277	4188248	-	0.852017	1.15079	52.22	15.96	28.53	30.65	unsig	0.532385	1.51298	28.9	22.55	11.38	23.27	unsig	0.704205	1.4294	51.72	10.55	17.82	25.71	unsig	0.0128587	3.25267	70.15	47.86	24.69	12.23	CPE	0.775689	0.340369	0.249797	0.144776
OsCHELIN1594	cluster1	Chr6	4541911	4543410	+	4.73e-15	7.80901	250.85	303.31	31.82	39.1	CPE	4.73e-06	2.53084	236.84	198.27	66.4	108.14	CPE	0.062027	2.49295	75.43	59.08	34.7	19.28	unsig	0.128853	2.9365	45.64	20.64	5.2	16.94	unsig	0.120473	0.0632382	0.00837534	0.0528042	TE_repeat
OsCHENAT1595	cluster3	Chr6	5022755	5023130	-	0.132441	29.7963	5.6	6.21	0	0	unsig	0.795443	0.455197	2.41	0	0	5.48	unsig	0.443057	5.77498	4.31	6.33	0	1.84	unsig	0.0267516	8.29386	32.12	17.83	0	5.65	CPE	0.0942774	0	0.0374425	0.222151
OsCHELIN1596	cluster1	Chr6	5024758	5025179	-	0.00158407	29.3707	31.71	31.93	2.19	0	CPE	0.279164	2.7624	11.24	16.91	4.74	5.48	unsig	0.00631702	3.37776	101.29	112.88	49.71	13.77	CPE	3.15e-13	3.03261	458.96	441.02	122.15	172.19	CPE	0.120888	0.47967	0.275113	2.07534	TE_repeat
OsCHELIN1597	cluster3	Chr6	5025233	5026344	-	0.000470425	8.98725	87.66	39.02	10.97	3.17	CPE	0.0428388	5.87893	20.07	24.43	0	8.21	CPE	0.0726814	1.77449	125	140.31	82.53	67.02	unsig	2.88e-24	8.06462	371.06	307.78	50.68	34.81	CPE	0.437513	0.0330575	0.0985577	1.37404	TE_repeat
OsCHELIN1598	cluster1	Chr6	5065673	5066168	.	0.0029151	90.2637	24.25	11.53	0	0	CPE	NA	NA	0	0	0	0	unsig	NA	NA	0	0	0	0	unsig	NA	4.17601	1.69	0	0	0	unsig	0	0	0	0
OsCHELIN1599	cluster7	Chr6	5066696	5067418	+	0.00124184	3.50231	101.64	112.63	24.14	36.99	CPE	0.643187	0.471333	6.42	0	5.69	8.21	unsig	0.00220424	30.2644	20.47	35.87	1.88	0	CPE	0.261145	3.6939	6.76	21.58	3.9	3.76	unsig	0.0542166	0	0.0778886	0
OsCHELIN1600	cluster5	Chr6	5381037	5382633	-	0.540975	0.880855	279.76	292.66	345.6	304.38	unsig	0.00160211	1.34069	676.79	705.69	540.67	487.33	CPE	0.630676	1.09837	448.28	539.09	446.44	452.62	unsig	0.863513	0.976609	641.54	585.53	613.37	642.65	unsig	2.49247	2.06068	0.570315	1.0258	TE_repeat
OsCHELIN1601	cluster7	Chr6	5416676	5416946	-	NA	0.158007	0	0	0	2.11	unsig	0.375754	0.491437	5.62	13.16	12.33	26.01	unsig	0.0133428	4.48155	45.26	46.42	13.13	7.34	CPE	0.98737	0.989288	33.81	30.03	28.59	35.76	unsig	0	0	0	0
OsCHELIN1602	cluster8	Chr6	5529665	5530153	-	0.216245	5.77726	7.46	17.74	4.39	0	unsig	0.848388	0.740361	6.42	2.82	1.9	10.95	unsig	0.595161	0.352244	2.16	2.11	8.44	3.67	unsig	0.0210363	58.9461	3.38	20.64	0	0	CPE	1.36562	1.22975	0.936379	0.92766
OsCHELIN1603	cluster1	Chr6	5682994	5684714	-	0.112889	32.038	5.6	7.09	0	0	unsig	0.176511	7.91706	38.54	38.53	9.49	0	unsig	0.0154439	3.92526	51.72	64.35	7.5	22.03	CPE	0.1959	3.12235	19.44	20.64	5.2	7.53	unsig	0.0957932	0.300613	0.389901	0.284024	TE_repeat
OsCHELIN1604	cluster1	Chr6	5811550	5812456	+	0.00305619	90.4833	26.11	9.76	0	0	CPE	NA	NA	0	0	0	0	unsig	0.745123	1.85095	6.47	10.55	0	9.18	unsig	NA	NA	0	0	0	0	unsig	0.502386	0.592962	0.509852	0.0535265	TE_repeat
OsCHENAT1605	cluster3	Chr6	6235088	6240597	-	1.58e-17	4.23348	565.11	509.95	120.69	133.17	CPE	0.0154185	1.26038	830.13	693.47	608.97	600.95	CPE	0.0580015	1.34446	521.56	466.3	357.34	377.33	unsig	0.0506823	2.16362	101.43	73.19	58.48	23.52	unsig	0.164248	0.171915	0.0980293	0.0204616	TE_repeat
OsCHELIN1606	cluster2	Chr6	6254571	6254832	+	0.00267718	5.30696	61.55	82.48	21.94	5.28	CPE	NA	2.94095	0	3.76	0	1.37	unsig	0.0972827	0.0474799	0	1.05	18.76	3.67	unsig	0.589999	0.223275	1.69	0	3.9	3.76	unsig	1.17043	0.0484963	0.0959008	0
OsCHELIN1607	cluster8	Chr6	6273426	6273761	+	NA	NA	0	0	0	0	unsig	NA	NA	0	0	0	0	unsig	NA	9.46315	3.23	0	0	0	unsig	0.000285707	124.186	27.05	23.46	0	0	CPE	0	0.0756311	0	0	TE_repeat
OsCHELIN1608	cluster2	Chr6	6366172	6367833	+	0.000268569	137.23	23.31	31.04	0	0	CPE	0.566293	0.324724	1.61	1.88	0	10.95	unsig	0.103554	37.3582	4.31	8.44	0	0	unsig	NA	NA	0	0	0	0	unsig	0.453312	0.0458701	0.0311476	0	TE_repeat
OsCHELIN1609	cluster7	Chr6	6574052	6576768	+	0.323469	4.78167	16.79	3.55	0	4.23	unsig	0.579838	1.67019	13.65	15.03	11.38	5.48	unsig	4.56e-07	8.0263	102.37	106.55	16.88	9.18	CPE	5.97e-08	3.25666	225.68	275.88	97.46	58.34	CPE	0.11	0.0838545	0.109137	0.842598	TE_repeat
OsCHESNO1610	cluster1	Chr6	6784224	6784328	+	1.09e-125	4.661	4752	5348	1027	1136	CPE	0.00204454	0.9	22911	23290	25093	26224	unsig	1.5e-10	0.641	23694	19983	33221	34968	SNE	7.79e-81	0.358	2896	3066	8442	8208	SNE	675.64	1645.91	1620.22	1228.48
OsCHESNO1611	cluster3	Chr6	6784427	6784499	+	2.14e-14	2.622	605	555	201	240	CPE	7.76e-140	0.246	962	919	3859	3775	SNE	2.91e-187	0.115	710	824	6454	6805	SNE	0.0001685	0.707	552	547	794	760	SNE	460.155	108.795	82.235	180.76
OsCHESNO1612	cluster1	Chr6	6785139	6785242	+	3.31e-43	4.123	1116	1214	298	268	CPE	0.000267119	1.246	2063	2163	1699	1695	CPE	6.97e-21	0.493	2318	1942	4357	4314	SNE	1.25e-08	0.608	729	736	1307	1097	SNE	338.82	162.33	152.005	366.91
OsCHESNO1613	cluster6	Chr6	6785416	6785658	+	5.61e-07	12.063	82	97	11	5	CPE	3.58e-58	24.921	498	543	23	19	CPE	3.7e-84	26.902	694	773	31	24	CPE	1.5e-05	2.75	136	123	54	39	CPE	6.49	15.235	4.47	10.51
OsCHELIN1614	cluster1	Chr6	6927172	6928018	-	0.000264861	141.329	39.17	16.85	0	0	CPE	NA	NA	0	0	0	0	unsig	NA	NA	0	0	0	0	unsig	0.910138	0.661719	3.38	0	5.2	0	unsig	0	0.071799	0	0.020886	TE_repeat
OsCHELIN1615	cluster1	Chr6	6948818	6949018	-	0.000191841	144.5	27.98	29.27	0	0	CPE	NA	0.606902	2.41	0	0	4.11	unsig	0.724123	1.87116	8.62	5.27	3.75	3.67	unsig	0.455035	15.453	2.54	3.75	0	0	unsig	0.293933	0	0	0.0880121
OsCHELIN1616	cluster7	Chr6	6999526	7000115	+	NA	NA	0	0	0	0	unsig	NA	NA	0	0	0	0	unsig	0.0117781	75.4578	21.55	4.22	0	0	CPE	0.210855	27.2899	10.14	0.94	0	0	unsig	0	0	0.0238616	0
OsCHELIN1617	cluster8	Chr6	7185553	7185800	-	NA	NA	0	0	0	0	unsig	NA	NA	0	0	0	0	unsig	NA	NA	0	0	0	0	unsig	0.0185391	63.9942	1.69	24.4	0	0	CPE	0	0.091515	0.101315	0.0356662	TE_repeat
OsCHELIN1618	cluster1	Chr6	7264458	7264912	+	0.0230722	55.5465	14.92	7.09	0	0	CPE	0.575662	1.92538	9.63	9.4	5.69	4.11	unsig	0.776875	1.37029	32.33	8.44	16.88	12.85	unsig	0.783677	0.441105	3.38	0	7.8	0	unsig	0	0	0.082833	0	TE_repeat
OsCHELIN1619	cluster4	Chr6	7638645	7640158	+	3.16e-06	22.8084	81.13	67.4	6.58	0	CPE	0.273884	3.64729	6.42	15.97	0.95	5.48	unsig	0.563833	2.00211	15.09	14.77	11.25	3.67	unsig	0.00533562	75.1696	11.83	18.77	0	0	CPE	0.0388361	0.00749528	0.00829789	0	TE_repeat
OsCHELIN1620	cluster7	Chr6	7684280	7684593	+	0.67736	0.292395	1.87	0	0	6.34	unsig	0.733243	0.668909	6.42	8.46	18.97	2.74	unsig	0.0424825	5.7652	46.34	12.66	6.57	3.67	CPE	0.807463	1.23354	21.98	23.46	29.89	7.53	unsig	0	0	0	0
OsCHELIN1621	cluster7	Chr6	7919287	7919942	-	0.498172	1.73516	34.5	15.96	14.26	14.8	unsig	0.0136302	4.32088	28.9	34.77	6.64	8.21	CPE	0.155587	6.48131	15.09	14.77	0	4.59	unsig	0.672705	0.515874	5.07	2.82	3.9	11.29	unsig	0.126086	0.0193689	0	0.0539342	TE_repeat
OsCHELIN1622	cluster5	Chr6	8104581	8104999	+	0.323043	1.57978	68.07	70.95	35.11	52.84	unsig	0.0186448	3.82046	30.51	36.65	10.43	6.84	CPE	0.755158	1.23081	36.64	56.97	37.52	38.56	unsig	0.548565	1.33199	48.18	53.49	37.69	38.58	unsig	1.66047	1.38218	0.665816	0.336331
OsCHELIN1623	cluster7	Chr6	8171985	8172296	+	NA	1.75645	3.73	0	0	2.11	unsig	NA	NA	0	0	0	0	unsig	0.00655454	81.1483	12.93	14.77	0	0	CPE	0.249714	2.83213	10.99	30.97	5.2	9.41	unsig	0.125637	0.0770957	0.045123	0.23937	TE_repeat
OsCHENAT1624	cluster8	Chr6	8209987	8210670	-	NA	NA	0	0	0	0	unsig	NA	NA	0	0	0	0	unsig	NA	NA	0	0	0	0	unsig	0.0136546	19.8074	27.89	13.14	0	1.88	CPE	0	0	0.0367339	0.0772967	TE_repeat
OsCHELIN1625	cluster5	Chr6	8515802	8517796	+	0.364908	1.30547	167.85	148.11	113.01	128.94	unsig	0.00299522	2.1645	126.85	133.43	75.88	42.44	CPE	0.191014	1.54361	141.17	148.75	115.36	72.53	unsig	0.404364	1.3302	92.98	95.71	57.18	83.74	unsig	0.374312	0.114202	0.188476	0.0574372	TE_repeat
OsCHELIN1626	cluster8	Chr6	8849600	8850882	-	0.276946	5.01085	12.12	9.76	4.39	0	unsig	0.0476044	5.39314	19.27	18.79	1.9	5.48	CPE	0.00888146	5.01092	42.03	46.42	10.32	7.34	CPE	0.000618703	109.592	21.13	23.46	0	0	CPE	0.0276292	0.0187481	0.0415298	0.0790487
OsCHELIN1627	cluster8	Chr6	8850955	8851196	-	NA	13.6681	1.87	3.55	0	0	unsig	NA	7.69095	3.21	0	0	0	unsig	0.124549	34.3883	6.47	5.27	0	0	unsig	0.0101872	66.5436	18.6	8.45	0	0	CPE	0.0809888	0.251297	0.110088	0
OsCHENAT1628	cluster6	Chr6	8855618	8857166	-	NA	9.40432	3.73	0	0	0	unsig	0.030478	23.0824	7.23	19.73	0	1.37	CPE	0.452557	1.69782	40.95	31.65	25.32	17.44	unsig	0.147695	3.00396	38.88	30.97	22.09	1.88	unsig	0.104009	0.237314	0.348179	0.202133	TE_repeat
OsCHENAT1629	cluster4	Chr6	8857467	8858515	-	NA	13.7771	2.8	2.66	0	0	unsig	0.187583	7.09243	6.42	11.28	0	2.74	unsig	0.084502	5.57813	11.85	29.54	3.75	3.67	unsig	0.0332002	51.0858	16.06	4.69	0	0	CPE	0.580006	0.223664	0.373311	0.369482	TE_repeat
OsCHENAT1630	cluster1	Chr6	8864253	8865662	-	0.0120459	37.7678	17.72	23.06	1.1	0	CPE	0.217769	2.32758	32.11	21.61	4.74	19.16	unsig	0.161087	2.32148	35.56	54.86	18.76	20.2	unsig	0.0228546	4.76335	20.29	71.31	2.6	16	CPE	0.674133	0.349238	0.352237	0.553118	TE_repeat
OsCHELIN1631	cluster7	Chr6	9056304	9057627	-	NA	NA	0	0	0	0	unsig	0.08538	29.988	3.21	9.4	0	0	unsig	0.00652184	88.077	25.86	4.22	0	0	CPE	0.477366	4.79549	2.54	9.38	2.6	0	unsig	0.0474553	0.0640994	0.0770539	0.0564075	TE_repeat
OsCHELIN1632	cluster5	Chr6	9225793	9226562	-	0.000712537	0.306922	44.76	37.25	104.23	162.76	SNE	0.0248051	1.45499	240.85	236.79	172.64	154.69	CPE	0.219189	1.27106	387.94	458.91	288.87	377.33	unsig	1.44e-20	0.585442	1325.33	1258.33	2124.69	2285.51	SNE	4.05557	10.7523	10.2301	15.4358	TE_repeat
OsCHENAT1633	cluster8	Chr6	9248246	9250530	-	0.822895	0.686988	1.87	7.09	10.97	2.11	unsig	0.157258	0.255457	3.21	3.76	16.13	10.95	unsig	0.474951	2.49832	10.78	16.88	1.88	9.18	unsig	5.73e-06	3.39227	190.18	130.43	40.28	53.63	CPE	0.0430105	0.0254256	0.0494823	0.524351
OsCHELIN1634	cluster5	Chr6	9250743	9252509	-	0.955246	1.0808	7.46	8.87	8.78	6.34	unsig	0.0346101	12.2882	18.47	11.28	0	2.74	CPE	0.355017	2.19714	19.4	47.47	5.63	24.79	unsig	0.954821	0.987438	256.95	267.43	293.69	239	unsig	0	0.0593362	0.0478043	0.548935	TE_repeat
OsCHENAT1635	cluster5	Chr6	9555081	9555779	+	0.752104	1.25659	21.45	43.46	26.33	25.37	unsig	0.0398127	38.1153	11.24	4.7	0	0	CPE	0.293481	25.2372	8.62	0	0	0	unsig	0.932392	0.908583	11.83	14.08	6.5	21.64	unsig	2.61248	0.23894	0.107837	0.239855	TE_repeat
OsCHENAT1636	cluster8	Chr6	9776621	9778561	-	0.248903	3.34121	30.77	20.4	15.36	0	unsig	4.97e-07	27.5404	63.42	56.38	3.79	0	CPE	0.0043604	16.2275	40.95	18.99	0	3.67	CPE	0.000439236	115.846	23.67	23.46	0	0	CPE	0.0222728	0.0058464	0	0.00455704	TE_repeat
OsCHELIN1637	cluster3	Chr6	9803432	9804495	-	0.00371282	50.8124	33.57	21.28	1.1	0	CPE	NA	NA	0	0	0	0	unsig	NA	12.6179	4.31	0	0	0	unsig	0.478837	16.6492	6.76	0	0	0	unsig	0.476202	0.092981	0.0118073	0.173824	TE_repeat
OsCHELIN1638	cluster1	Chr6	10390792	10392518	+	0.00294469	89.0625	13.99	21.28	0	0	CPE	0.000671108	2.97394	105.17	85.51	21.82	43.8	CPE	0.0025943	3.51853	84.05	82.29	20.63	26.62	CPE	NA	NA	0	0	0	0	unsig	0.0569074	0.0793572	0.0608281	0
OsCHELIN1639	cluster6	Chr6	10402093	10404518	-	2.83e-11	2.60445	846.73	681.11	320.37	266.33	CPE	2.08e-185	2.71214	7818.81	7441.19	2949.04	2662.52	CPE	1.68e-93	2.21133	8631.57	9038.98	3899.77	4090.99	CPE	5.5e-11	1.6303	1438.59	1393.45	931.75	810.14	CPE	2.37841	8.15847	5.66937	2.55025	TE_repeat
OsCHELIN1640	cluster5	Chr6	10917569	10918034	+	0.259667	2.39298	31.71	49.66	3.29	30.65	unsig	0.0132732	16.6905	22.48	13.16	1.9	0	CPE	0.812247	1.63034	10.78	4.22	0	9.18	unsig	NA	NA	0	0	0	0	unsig	1.86408	2.40648	2.94726	0.849423
OsCHELIN1641	cluster5	Chr6	10964283	10964547	+	NA	0.842957	0	0.89	0	1.06	unsig	5.98e-05	23.2298	40.94	36.65	1.9	1.37	CPE	0.204065	7.75005	16.16	5.27	0	2.75	unsig	0.909392	1.26472	9.3	2.82	0	9.41	unsig	0	0.0428221	0.142223	0	TE_repeat
OsCHELIN1642	cluster8	Chr6	11633005	11634214	-	NA	13.4461	0	5.32	0	0	unsig	0.269362	2.46797	14.45	20.67	8.54	5.48	unsig	NA	18.5529	0	6.33	0	0	unsig	0.00583376	76.471	6.76	24.4	0	0	CPE	0.0650246	0.199516	0.0739309	0.156919	TE_repeat
OsCHELIN1643	cluster5	Chr6	11650112	11651823	+	0.879322	1.37899	3.73	5.32	6.58	0	unsig	0.195631	21.0762	3.21	5.64	0	0	unsig	NA	NA	0	0	0	0	unsig	0.0257893	2.01724	114.95	97.59	64.98	41.4	CPE	0	0	0.0186099	0.0523505	TE_repeat
OsCHENAT1644	cluster1	Chr6	12323456	12324232	+	0.00218836	5.68223	64.34	52.32	13.17	7.4	CPE	0.196365	1.84367	41.75	40.41	18.97	26.01	unsig	0.681002	0.726557	17.24	35.87	28.14	44.99	unsig	0.902039	0.89533	15.21	18.77	22.09	16	unsig	0.673222	0.346396	0.333123	0.209956
OsCHELIN1645	cluster1	Chr6	12338308	12338656	+	0.0221209	4.30393	54.09	38.14	6.58	14.8	CPE	0.806906	0.696424	4.01	4.7	5.69	6.84	unsig	0.714893	0.544791	7.54	3.16	17.82	1.84	unsig	NA	NA	0	0	0	0	unsig	0	0	0	0	TE_repeat
OsCHELIN1646	cluster8	Chr6	12402818	12403154	+	NA	NA	0	0	0	0	unsig	NA	NA	0	0	0	0	unsig	0.563362	0.32838	1.08	3.16	3.75	9.18	unsig	0.0206843	16.4968	13.52	25.34	2.6	0	CPE	0	0	0	0.0262469
OsCHESNO1647	cluster5	Chr6	12413022	12413158	+	5.08e-07	1.615	792	777	486	485	CPE	0	13.863	5413	5466	381	404	CPE	0.0493863	1.198	3495	2816	2525	2751	unsig	1.14e-26	2.587	1011	1056	399	400	CPE	224.6	85.3	284.095	193.84
OsCHESNO1648	cluster5	Chr6	12413736	12413871	+	0.0311229	1.562	148	157	103	92	CPE	2.58e-73	8.917	890	1040	119	98	CPE	0.00214743	1.424	738	604	487	460	CPE	5.21e-12	2.826	308	306	107	111	CPE	48.45	16.73	38.93	49.74
OsCHET1649	cluster8	Chr6	12509684	12509760	-	1.15e-06	0.048	3	0	34	32	SNE	NA	NA	0	0	0	0	unsig	NA	NA	0	0	0	0	unsig	1.27e-24	26.773	172	243	8	7	CPE	0.945	0	0	12.435
OsCHENAT1650	cluster1	Chr6	12982954	12984524	-	0.259448	20.5022	2.8	5.32	0	0	unsig	NA	6.69337	0	2.82	0	0	unsig	0.531151	4.57442	2.16	6.33	0.94	0.92	unsig	0.0121737	4.20046	40.57	51.61	16.89	5.65	CPE	0.0225642	0.00722333	0	0.014012	TE_repeat
OsCHELIN1651	cluster8	Chr6	12986681	12987529	-	NA	NA	0	0	0	0	unsig	NA	NA	0	0	0	0	unsig	NA	NA	0	0	0	0	unsig	0.0105042	36.1153	19.44	19.71	0	0.94	CPE	0	0	0	0.0310192	TE_repeat
OsCHELIN1652	cluster1	Chr6	13001251	13001633	+	0.0247202	55.876	17.72	4.43	0	0	CPE	NA	NA	0	0	0	0	unsig	NA	NA	0	0	0	0	unsig	NA	4.17601	1.69	0	0	0	unsig	0	0	0	0
OsCHELIN1653	cluster7	Chr6	13752452	13753097	-	0.0402493	4.87717	38.23	34.59	2.19	12.68	CPE	NA	0.277235	0	0.94	1.9	1.37	unsig	0.256287	27.8289	0	9.49	0	0	unsig	NA	4.59217	0	1.88	0	0	unsig	0.0606789	0	0	0
OsCHELIN1654	cluster8	Chr6	14067839	14069002	-	NA	NA	0	0	0	0	unsig	NA	NA	0	0	0	0	unsig	NA	NA	0	0	0	0	unsig	0.00981787	7.19282	35.5	25.34	2.6	5.65	CPE	0	0	0	0.226593
OsCHELIN1655	cluster3	Chr6	14500502	14501084	+	0.309221	5.46719	12.12	5.32	0	3.17	unsig	0.252034	2.09004	22.48	28.19	9.49	15.06	unsig	0.86753	1.15112	33.41	30.59	23.45	32.13	unsig	0.0344968	3.71112	43.11	53.49	2.6	22.58	CPE	0.269914	0.0412588	0.228485	0.0981019
OsCHELIN1656	cluster7	Chr6	14590673	14592115	+	0.434645	1.36416	85.79	100.22	57.05	79.27	unsig	0.614477	1.30693	31.31	42.28	27.51	28.75	unsig	0.00297895	3.26833	79.74	156.14	25.32	46.82	CPE	0.554989	1.29258	66.77	54.42	46.78	47.05	unsig	2.18385	0.746356	0.847919	0.797085	TE_repeat
OsCHELIN1657	cluster1	Chr6	14592207	14592936	+	0.00334959	4.31905	96.98	60.31	10.97	25.37	CPE	0.789521	0.761708	5.62	16.91	6.64	23.27	unsig	0.280378	1.87217	45.26	56.97	19.7	34.89	unsig	0.929653	1.06619	27.05	29.09	27.29	25.41	unsig	2.22201	0.724911	0.661665	0.385815	TE_repeat
OsCHELIN1658	cluster2	Chr6	14593630	14594023	+	0.00842031	71.7843	19.58	8.87	0	0	CPE	0.873707	1.43846	2.41	4.7	4.74	0	unsig	0.0770537	43.4192	2.16	12.66	0	0	unsig	0.437671	3.37582	7.61	12.2	0	5.65	unsig	0	0.086405	0.0318858	0.134699	TE_repeat
OsCHELIN1659	cluster8	Chr6	14928964	14929252	+	0.0389483	8.18822	25.18	18.62	1.1	4.23	CPE	0.728228	2.41398	1.61	4.7	0	2.74	unsig	0.662249	0.342619	0	3.16	3.75	5.51	unsig	0.0329068	52.0444	3.38	17.83	0	0	CPE	0.680132	0	0.487141	0.198594
OsCHELIN1660	cluster3	Chr6	15663979	15664292	+	5.63e-05	176.102	29.84	39.91	0	0	CPE	0.0114449	4.86663	36.13	25.37	4.74	8.21	CPE	0.572644	2.10657	11.85	11.6	5.63	5.51	unsig	0.00841693	68.487	10.99	16.89	0	0	CPE	1.58974	0.216838	1.0292	0.632218
OsCHELIN1661	cluster1	Chr6	15665069	15665643	+	7.96e-07	23.7129	97.91	54.99	2.19	4.23	CPE	9.46e-05	3.17513	108.38	100.54	24.66	42.44	CPE	0.000228463	6.00005	56.04	88.62	11.25	12.85	CPE	0.246687	3.13552	18.6	18.77	10.4	1.88	unsig	1.47011	0.758554	1.13987	1.18101	TE_repeat
OsCHELIN1662	cluster8	Chr6	15907409	15907965	-	NA	NA	0	0	0	0	unsig	NA	NA	0	0	0	0	unsig	NA	NA	0	0	0	0	unsig	0.0182368	31.0215	22.82	12.2	1.3	0	CPE	0	0	0	0	TE_repeat
OsCHELIN1663	cluster8	Chr6	15908205	15908895	-	NA	NA	0	0	0	0	unsig	NA	NA	0	0	0	0	unsig	NA	NA	0	0	0	0	unsig	0.00416607	78.4764	16.9	15.01	0	0	CPE	0	0	0	0.10837
OsCHENAT1664	cluster1	Chr6	16042379	16042774	+	0.0255895	3.76057	46.63	54.1	8.78	17.97	CPE	0.0291014	2.45354	62.62	62.96	14.23	38.33	CPE	0.376074	1.8707	35.56	33.76	15.01	22.03	unsig	0.357839	2.16427	22.82	18.77	7.8	11.29	unsig	2.16161	2.15463	3.04113	0.62289	TE_repeat
OsCHELIN1665	cluster8	Chr6	16149205	16150045	-	NA	NA	0	0	0	0	unsig	NA	11.5369	4.82	0	0	0	unsig	0.577379	3.4419	5.39	4.22	1.88	0.92	unsig	0.00489361	81.5113	5.07	28.15	0	0	CPE	0	0	0.0149382	0	TE_repeat
OsCHELIN1666	cluster8	Chr6	16200775	16203147	-	0.171167	3.10983	27.04	23.06	6.58	9.51	unsig	0.000206979	5.59141	52.18	59.2	5.69	15.06	CPE	3.01e-06	5.93697	165.95	146.64	11.25	41.31	CPE	1.23e-15	16.6545	139.46	184.86	7.8	11.29	CPE	0.185461	0.141338	0.188941	0.208146	TE_repeat
OsCHENAT1667	cluster8	Chr6	16203261	16203749	-	NA	2.27883	0	0.89	0	0	unsig	NA	12.1597	3.21	1.88	0	0	unsig	0.309437	7.52352	7.54	6.33	0	1.84	unsig	0.0116677	63.672	11.83	14.08	0	0	CPE	0.152652	0.170776	0.108963	0.252008
OsCHENAT1668	cluster7	Chr6	16302257	16303892	-	0.00106232	22.977	23.31	51.44	3.29	0	CPE	0.894257	1.22531	8.03	5.64	9.49	1.37	unsig	0.0308979	33.4519	24.78	6.33	0.94	0	CPE	0.836677	0.688603	5.07	2.82	7.8	3.76	unsig	0.112923	0.278524	0.214477	0.150528
[truncated: 616 more rows]
