# Supplementary material for: Genome-wide analysis and functional annotation of chromatin-enriched noncoding RNAs in rice during somatic cell regeneration
Source: Genome Biol. 2022 Jan 19;23:28. doi: 10.1186/s13059-022-02608-y (PMC8772118; doi:10.1186/s13059-022-02608-y)
Supplement: Supplementary file 4 — Additional file 4: Table S3. Public datasets used in this study. [file 13059_2022_2608_MOESM4_ESM.xlsx]

## Sheet: Supplementary Table 3
Table S3: Public datasets used in this study
Data	Accession number	Database	Reference	Tissue
H4K12ac	PRJNA386513	NCBI	The unique epigenetic features of Pack-MULEs and their impact on chromosomal base composition and expression spectrum.	callus
H3K9me2	PRJNA386513	NCBI		callus
H4K12ac	PRJNA142153	NCBI	High-resolution mapping of open chromatin in the rice genome	shoot
H3K9me2	GSE126436	NCBI	Evolution of heterochromatin and heterochromatin genes in the Oryza genomes reveals a new heterochromatin-euchromatin boundary	shoot
Bisulfite-Seq	GSE42410	NCBI	Plants regenerated from tissue culture contain stable epigenome changes in rice.	callus
Bisulfite-Seq	GSE42410	NCBI		shoot
H3K27ac	-	PCSD	Differential deposition of H2A.Z in combination with histone modifications within related genes in Oryza sativa callus and seedling	callus
H3K4me3	-	PCSD		callus
H3K27me3	-	PCSD		callus
H3K27ac	-	PCSD		shoot
H3K4me3	-	PCSD		shoot
H3K27me3	-	PCSD		shoot
DNase-seq	SRX038423	PCSD	High-resolution mapping of open chromatin in the rice genome	shoot
DNase-seq	SRX038424	PCSD		callus
