# Supplementary material for: Genome-wide analysis and functional annotation of chromatin-enriched noncoding RNAs in rice during somatic cell regeneration
Source: Genome Biol. 2022 Jan 19;23:28. doi: 10.1186/s13059-022-02608-y (PMC8772118; doi:10.1186/s13059-022-02608-y)
Supplement: Supplementary file 5 — Additional file 5: Table S4. Neighboring genes which significantly correlated with cheRNAs. [file 13059_2022_2608_MOESM5_ESM.xlsx]

## Sheet: Supplementary Table 4
Table S4: Neighboring genes which significantly correlated with cheRNAs
che-lincRNA	neighboring gene	distance	orientation	Pearson correlation coefficient	p value	che-lincRNA Input exprssion (FPKM)								neighboring gene Input exprssion (FPKM)
						Embryo R1	Embryo R2	Callus R1	Callus R2	Differentiated callus R1	Differentiated callus R2	Shoot R1	Shoot R2	Embryo R1	Embryo R2	Callus R1	Callus R2	Differentiated callus R1	Differentiated callus R2	Shoot R1	Shoot R2
OsCHELIN0005	LOC_Os01g01590	1560	up-sense	0.813141	0.0141105	0.142956	0.0824628	2.15752	0.856953	0.244469	0.496367	0.33794	0.264597	0	0	1.41657	0.451095	0	1.15699	0	0
OsCHELIN0006	LOC_Os01g01590	3077	up-sense	0.74694	0.0332143	0.0191766	0.164728	1.04463	0.440479	0.0245131	0.110817	0.0676182	0.0422986	0	0	1.41657	0.451095	0	1.15699	0	0
OsCHELIN0019	LOC_Os01g04540	967	up-sense	0.994141	5.00594e-07	0	0	0	0	0	0	0.195961	0.246207	0.0346068	0	0.0942129	0.0722022	0.862438	0.519914	16.498	17.3389
OsCHELIN0021	LOC_Os01g04540	2480	up-sense	0.983151	1.18077e-05	0	0	0	0	0	0	3.23086	4.68466	0.0346068	0	0.0942129	0.0722022	0.862438	0.519914	16.498	17.3389
OsCHELIN0036	LOC_Os01g10030	743	up-sense	0.809356	0.01494	1.33645	0.796102	0.245424	0.376797	0.0986352	0.178283	0.408331	0.170339	4.9504	6.44533	2.05754	1.81577	1.53987	1.7485	1.40012	1.44048
OsCHELIN0038	LOC_Os01g10080	214	down-sense	0.73379	0.0382488	2.97949	1.66336	4.6162	7.39838	5.40618	5.62098	4.21336	5.05952	2.91055	2.68933	8.71758	16.4684	5.05846	3.44662	4.5956	5.33173
OsCHELIN0041	LOC_Os01g11970	925	down-sense	0.819639	0.0127553	0.371768	0.388669	0	0.238926	0	0.172341	0	0	4.30226	4.38746	2.06347	4.13271	2.97808	1.74239	2.05761	2.00443
OsCHELIN0104	LOC_Os01g32380	1208	up-sense	0.96049	0.000149663	0.10732	0.277103	0	0.0281108	0	0	0	0	1.58205	2.47213	0.11532	0.537377	0.107246	0.193084	0.594698	0
OsCHELIN0114	LOC_Os01g34660	624	down-antisense	0.862022	0.00590625	0	0	0.123383	0.0947976	0.0385436	0	0	0	1.17693	1.19408	2.12992	1.67432	1.15255	0.680643	0.367286	0.3832
OsCHELIN0136	LOC_Os01g40070	621	up-sense	0.723843	0.0423484	0.31681	1.48401	0.441378	0	0	0.245155	0.189401	0.356885	137.356	150.02	44.8318	46.2383	38.0139	36.4526	72.1498	74.2109
OsCHELIN0138	LOC_Os01g40340	51	down-sense	0.734715	0.0378804	6.92213	4.53155	3.52859	3.8082	2.69916	2.81477	2.57018	2.64844	44.5791	48.0309	28.054	27.3734	33.9303	32.5634	23.5048	22.9951
OsCHELIN0152	LOC_Os01g45550	6925	down-sense	0.942494	0.000455164	0	0	0.462697	0.611635	0	0	0	0	7.08218	5.9827	28.3554	22.8189	7.2355	7.85273	5.68141	4.79331
OsCHELIN0153	LOC_Os01g45550	1518	down-sense	0.96561	9.9078e-05	0	0.0788851	0.312651	0.271449	0	0	0	0	7.08218	5.9827	28.3554	22.8189	7.2355	7.85273	5.68141	4.79331
OsCHELIN0163	LOC_Os01g47900	110	down-antisense	0.729599	0.0399455	0	0	0	0	0	0	0.073099	0	0.0670871	0	0.0547356	0.111775	0.274234	0.139526	3.14262	2.63031
OsCHELIN0176	LOC_Os01g52470	225	down-antisense	0.90715	0.00186443	0.0410772	0	0.281309	0.433218	0.263219	0.182343	0	0.0910881	0.0127648	0	4.75522	5.51468	1.40221	1.2831	0	0.014056
OsCHELIN0188	LOC_Os01g53970	4523	up-antisense	0.733526	0.0383547	0.24711	0.321886	0	0.131566	0	0	0	0	0	0.283356	0	0.174439	0	0	0	0
OsCHELIN0192	LOC_Os01g55900	229	up-sense	0.760066	0.0286156	0.40669	0.377382	0.384648	0.164223	0.0400466	0.217069	0.0552862	0	10.0152	9.24476	3.64534	4.34507	4.66336	5.6614	2.01439	1.47583
OsCHELIN0210	LOC_Os01g59190	153	up-sense	0.965739	9.79722e-05	9.73653	8.5106	0.761776	1.04717	1.22216	0.8276	2.04013	1.9822	11.9955	14.882	1.71174	0.659488	2.62997	2.37377	3.08155	2.91964
OsCHELIN0219	LOC_Os01g62244	1240	up-antisense	0.966791	8.92949e-05	5.39836	6.71953	0.343639	0.0822741	0	0	0	0	283.542	251.815	74.6717	89.0527	42.1384	44.0782	42.4002	52.979
OsCHELIN0232	LOC_Os01g70460	857	up-sense	0.885964	0.00339753	1.84847	2.07206	0.120191	0.30777	0.375506	0.542846	2.85078	2.40049	3.62796	4.11152	3.01483	1.17312	1.33516	1.34975	5.30908	6.10532
OsCHELIN0048	LOC_Os01g13610	5032	down-sense	-0.732378	0.0388156	0.63607	0.36642	0.871503	0.357994	0.217414	0	0.37552	0.376255	0	0	0.206523	0.253888	17.1866	17.3112	3.52669	2.74234
OsCHELIN0076	LOC_Os01g22480	58	up-sense	0.720825	0.0436429	3.89457	2.91444	3.04095	2.04892	0.893631	2.84553	0.659925	1.48851	11.2247	12.2889	8.1142	4.44094	6.0482	6.7433	5.67177	5.47178
OsCHELIN0145	LOC_Os01g42030	229	up-antisense	0.924811	0.00100367	2.29718	a	1.08121	0.938299	1.01461	1.01381	1.03126	1.03686	13.0918	15.8672	7.37865	7.32793	4.01743	4.59055	3.60334	2.21155
OsCHELIN0154	LOC_Os01g46140	1435	down-antisense	0.871706	0.00478417	0	0	0	0	0	0	0.0742084	0.37176	0	0.107869	0	0.132277	0.159574	0.215785	4.63767	5.9522
OsCHELIN0187	LOC_Os01g53880	1001	up-antisense	-0.912898	0.00154603	1.30187	0.646061	0	0	0	0.0718021	0	0.276355	3.90203	4.47331	19.8374	21.1996	22.6962	23.4149	23.2428	20.0493
OsCHELIN0215	LOC_Os01g60870	5650	down-antisense	0.953641	0.0002405	0.389691	0.451579	0	0.0692619	0.0834717	0	0	0	3.20502	3.27394	0.961503	1.11699	1.52313	1.37239	1.61292	0.777951
OsCHELIN0263	LOC_Os10g08780	744	up-sense	0.925406	0.000980484	3.50482	4.22266	0.488241	0.161436	0	0.117597	0.720904	0.0564529	11.5119	14.5661	3.15906	6.8837	1.47146	1.32567	1.78321	2.07667
OsCHELIN0270	LOC_Os10g11110	10248	down-sense	0.837116	0.00952695	2.16585	1.97209	2.30141	3.6824	1.50839	2.35964	0	0.328735	26.5854	27.7447	29.2643	29.7851	30.8536	29.912	16.596	17.3458
OsCHELIN0366	LOC_Os10g30910	450	up-sense	0.898483	0.00242044	1.37729	1.31333	0.2479	0.152559	0	0.209627	0.0641156	0	23.4293	22.8159	18.1623	15.7735	11.6045	10.3794	10.7329	9.61106
OsCHELIN0367	LOC_Os10g30910	2096	up-sense	0.786014	0.0207329	0.414074	0.896651	0	0.0548585	0	0	0	0	23.4293	22.8159	18.1623	15.7735	11.6045	10.3794	10.7329	9.61106
OsCHELIN0400	LOC_Os10g40830	475	up-antisense	0.874591	0.00447876	0	0	0	0	0	0.0932128	0.142634	0.0893116	1.84816	1.25188	1.29235	2.08682	2.60021	2.56687	7.41033	5.62561
OsCHELIN0280	LOC_Os10g13800	35	up-antisense	-0.785585	0.0208506	0	0	0	0	0	0	0.0641156	0.120418	82.7335	77.8587	77.2692	91.7331	51.7794	54.2593	33.8145	29.0125
OsCHELIN0282	LOC_Os10g14020	2525	up-sense	0.849033	0.0076572	0	0	0.409321	1.06294	1.19751	0.778595	0	0	0.907895	1.19569	1397.27	1113.53	1238.91	1279.99	2.45065	2.06227
OsCHELIN0302	LOC_Os10g20470	2174	down-sense	0.786232	0.0206732	0.493224	1.17307	2.55908	4.96381	0.213795	0.956891	0	0	77.8762	89.4142	200.229	160.214	90.3064	93.5521	14.0984	12.0551
OsCHELIN0303	LOC_Os10g20470	2815	down-sense	0.969258	7.09712e-05	1.47123	1.56265	7.12706	4.78709	1.50361	2.13708	0	0	77.8762	89.4142	200.229	160.214	90.3064	93.5521	14.0984	12.0551
OsCHELIN0353	LOC_Os10g28299	687	down-sense	0.834482	0.00997567	0	0	0	0	0.22493	0.0338717	0	0	0	0	0	0	42.9135	34.676	0.256537	1.45282
OsCHELIN0354	LOC_Os10g28510	3010	up-sense	0.810235	0.0147447	0.289215	0.114753	0.0909653	0.139563	0.455178	0.437179	0.235479	0.0736625	0.170962	0.0585818	0.215476	0.142106	0.405127	0.357046	0.240629	0.197468
OsCHELIN0408	LOC_Os10g42196	400	up-sense	0.808358	0.0151638	10.1702	7.19408	11.2576	9.87765	11.9989	12.0646	4.96153	8.97715	25.1956	27.098	32.5253	30.969	34.3541	34.8348	19.4967	19.9633
OsCHELIN0467	LOC_Os11g16530	381	up-sense	0.980333	1.8737e-05	0.209294	0.079987	1.49006	0.948683	4.1042	4.00549	1.88748	0.872866	0.564708	0.565208	4.37415	4.08579	10.7708	10.8703	4.61393	4.30395
OsCHELIN0478	LOC_Os11g18830	218	up-sense	0.771789	0.0248598	0.347484	0.0997446	0.988396	1.36661	0.333521	0.736638	0.664959	0.160059	3.52796	4.85868	18.0731	16.1243	5.45147	4.76938	0.958414	1.43941
OsCHELIN0497	LOC_Os11g24570	3350	up-sense	0.856583	0.00660421	0.649188	0.620384	0.524575	0.301917	0.676558	0.38914	0.297018	0.106195	7.51838	8.53968	6.28413	6.28477	9.04821	7.99533	5.99561	3.55361
OsCHELIN0522	LOC_Os11g35080	1567	down-antisense	0.919845	0.00121129	0.864449	1.11607	5.161	4.58559	0.276507	0.749611	0.143101	0.268647	1.32327	1.68325	7.10246	7.74111	3.4686	2.95132	2.11592	1.88199
OsCHELIN0542	LOC_Os11g40430	12786	up-antisense	0.825288	0.0116464	1.37339	2.07708	1.94079	2.31041	1.81551	1.2912	1.0643	0.904545	1.46739	1.7979	2.42681	2.39639	1.26386	1.82722	0.0996795	0.0935708
OsCHELIN0416	LOC_Os11g04894	1981	up-sense	-0.720912	0.0436051	2.86918	2.83985	0.914708	0.76006	0.788892	1.30482	1.81806	2.4488	2.3978	2.31007	6.41171	11.8252	5.0049	4.12213	5.01896	4.44556
OsCHELIN0424	LOC_Os11g05870	423	up-sense	0.79224	0.0190711	2.34754	1.82402	0.850752	0.657828	0.476199	0	0.878688	0.550753	17.4144	18.5451	4.87617	2.96158	8.59817	8.14006	5.36788	4.95016
OsCHELIN0435	LOC_Os11g08210	124	up-sense	0.782867	0.0216061	0.527808	0	2.53214	3.29794	0.73305	0.916154	0.70133	0.976048	24.0819	24.9768	106.977	90.9147	69.6766	69.1925	22.3679	17.097
OsCHELIN0440	LOC_Os11g09460	2200	up-sense	0.726801	0.041103	0.278876	0.479606	0.0633649	0.170164	0.0891631	0.0805944	0	0.0513112	3.28566	3.66101	2.3052	3.63108	3.18585	2.72848	2.31473	3.10899
OsCHELIN0454	LOC_Os11g11960	260	down-sense	0.804503	0.0160475	12.5757	22.5342	2.30155	0.646703	5.44412	7.17189	22.5919	23.0031	14.6504	17.4795	2.85203	3.92597	11.8199	12.1476	56.948	69.0307
OsCHELIN0455	LOC_Os11g11960	559	down-sense	0.786171	0.0206899	1.33616	3.73742	0	0	0.88681	3.53327	22.6087	8.36034	14.6504	17.4795	2.85203	3.92597	11.8199	12.1476	56.948	69.0307
OsCHELIN0456	LOC_Os11g11960	1009	down-sense	0.801546	0.016747	15.931	20.7293	2.11426	0.557111	7.33842	4.82962	29.2176	21.2548	14.6504	17.4795	2.85203	3.92597	11.8199	12.1476	56.948	69.0307
OsCHELIN0491	LOC_Os11g22630	247	up-sense	0.852495	0.00716206	0	0	0.286343	0.0882068	0	0.14511	0	0	0	0	0.165631	0	0	0	0	0
OsCHELIN0503	LOC_Os11g26790	557	down-sense	0.906973	0.00187482	0.617539	0.616144	0	0	0	0	0	0	30.1646	31.5254	13.5606	14.4479	3.64146	2.97588	0.71832	0.786887
OsCHELIN0514	LOC_Os11g30130	492	down-antisense	0.960332	0.000151448	2.35258	0.824035	0.392111	0.101756	0.364078	0.327507	0.336784	0.211411	0.692994	0.100196	0	0	0.148313	0	0	0.0642919
OsCHELIN0520	LOC_Os11g34270	3854	down-antisense	0.763981	0.0273251	0.479464	0.236254	0.187295	0.252036	0	0	0.060559	0.341182	39.7977	40.201	38.3838	40.9985	28.004	28.1034	38.7889	42.3212
OsCHELIN0548	LOC_Os11g41670	4589	up-sense	0.720481	0.0437919	0	0	0	0	0	0	0	0.54227	0.0504772	0.10822	0.171563	0.0262721	0.0483558	0.0729005	1.31096	1.52849
OsCHELIN0588	LOC_Os12g06520	1136	up-sense	0.944057	0.000419535	0.141857	0.203324	0	0.0247354	0	0	0.0417199	0.0783099	13.0339	15.2594	6.86782	10.9098	8.2666	7.99827	9.94588	10.2054
OsCHELIN0589	LOC_Os12g07890	33	up-sense	0.724129	0.0422272	0.373473	0.234199	1.76382	0.642416	1.17385	0.824652	0.240133	0.150318	1.075	1.95813	4.61498	5.86735	4.4819	3.69393	0.651283	0.475565
OsCHELIN0590	LOC_Os12g07990	129	down-antisense	0.933471	0.00069992	2.53293	2.09045	1.04687	1.34955	0.732307	0.586776	0.225238	0.847123	0.89584	1.00581	0.328295	0.269564	0.110084	0.139364	0.0910844	0.151927
OsCHELIN0591	LOC_Os12g08550	15728	up-antisense	0.759099	0.0289402	2.70566	3.05704	2.52513	2.66158	7.71393	6.44044	17.7216	13.3201	2.69473	2.74658	4.09202	2.70593	2.45435	2.39236	5.73235	4.39216
OsCHELIN0593	LOC_Os12g08550	19707	up-antisense	0.777625	0.0231103	0.200267	0.569874	2.741	1.64135	4.19509	3.55271	8.53869	7.0845	2.69473	2.74658	4.09202	2.70593	2.45435	2.39236	5.73235	4.39216
OsCHELIN0627	LOC_Os12g19180	1257	down-sense	0.807024	0.0154661	0.342313	0.119111	0.377791	0.877556	0.264074	0.396601	0.36565	0.229258	1.77353	1.46507	5.76111	7.59043	3.74173	2.5329	2.59459	3.04287
OsCHELIN0669	LOC_Os12g38170	1394	up-sense	0.808212	0.0151966	0	0	0.611275	0	0	0	0.493439	1.42229	0.0725633	0.0626042	0.0992624	0	0.0464716	0	28.1758	32.2249
OsCHELIN0723	LOC_Os02g06754	173	up-sense	0.741663	0.0351824	1.36504	1.07202	1.58649	1.17804	1.1133	1.14865	0.219743	0	9.67954	8.9903	26.5282	30.0646	15.2374	14.4877	2.46803	1.78423
OsCHELIN0727	LOC_Os02g07360	6077	up-sense	0.95557	0.000212023	0	0	0	0	0	0	0.692763	0.495468	0.0653066	0.149695	0	0	0.0556705	0.150976	12.0957	14.6302
OsCHELIN0769	LOC_Os02g17850	1032	up-sense	0.766813	0.0264143	2.23762	2.1446	5.14912	6.01538	4.04854	2.67041	0.376927	1.53377	25.5482	23.5994	27.0563	25.9538	23.2115	21.4549	11.3054	12.1482
OsCHELIN0796	LOC_Os02g22820	47411	up-antisense	0.9184	0.00127658	0.160333	0.188935	0.204217	0.364659	0.345483	0.613549	0.105812	0.0882174	9.40644	7.87886	9.3702	13.4203	12.9987	17.1115	2.38438	2.47051
OsCHELIN0847	LOC_Os02g35039	3023	down-sense	0.712743	0.0472253	7.01799	5.91865	21.5894	25.798	11.7497	11.5448	4.30501	1.5188	9.66106	9.5705	9.03017	16.7276	13.9587	13.6507	4.32079	3.9729
OsCHELIN0903	LOC_Os02g51370	2696	down-antisense	0.974303	4.16086e-05	4.56813	4.24848	0.353295	0.19308	0	0	0.169513	0.135412	10.9047	8.07603	2.4671	2.20429	2.25588	2.30395	3.19312	3.23694
OsCHELIN0905	LOC_Os02g51370	758	down-antisense	0.799309	0.0172883	0.188957	0.218855	0	0.134214	0	0	0	0	10.9047	8.07603	2.4671	2.20429	2.25588	2.30395	3.19312	3.23694
OsCHELIN0694	LOC_Os02g01800	223	down-antisense	0.988674	3.60177e-06	25.7538	24.8033	7.25133	4.38713	3.60872	4.66822	0.897113	1.76808	13.5818	15.7543	4.36145	3.9795	3.05749	3.05595	1.61938	1.26574
OsCHELIN0732	LOC_Os02g07820	652	up-antisense	-0.714683	0.0463498	0.180302	0.417353	0.661836	0.319736	0.0771971	0.139206	0.106819	0.535584	2.05643	1.79111	1.35059	1.59494	2.59814	2.75903	3.13703	2.38357
OsCHELIN0826	LOC_Os02g28110	4254	down-sense	0.897052	0.00252141	0	0	0	0	0	0	1.69316	1.20494	0	0	0.0996508	0.382381	0.0311555	0.197115	2.1494	3.3353
OsCHELIN0827	LOC_Os02g28110	7062	down-sense	0.964206	0.000111596	0	0	0	0	0	0	0.70665	0.713949	0	0	0.0996508	0.382381	0.0311555	0.197115	2.1494	3.3353
OsCHENAT0828	LOC_Os02g28130	5361	up-antisense	0.809283	0.0149564	0	0	0	0	0	0	4.46186	2.9619	0	0	0	0	0	0	0.445189	0
OsCHELIN0932	LOC_Os03g02900	193	up-sense	0.867652	0.0052355	2.22782	1.60525	0.227248	0.45424	3.27825	4.26872	0.176357	0.735944	4.39289	3.52016	4.21245	3.76471	13.523	12.067	2.7787	2.04246
OsCHELIN0933	LOC_Os03g02900	3404	up-sense	0.920791	0.00116977	0.456983	0.218428	0.138522	0.0797472	0.811917	0.968594	0.179259	0.224335	4.39289	3.52016	4.21245	3.76471	13.523	12.067	2.7787	2.04246
OsCHELIN0988	LOC_Os03g12064	1782	up-sense	-0.730105	0.0397383	0.419832	0.0807049	0.255941	0.789185	0.777693	1.18772	0.578822	0.82867	69.8663	74.0151	41.9663	37.5858	25.0914	24.4815	18.4656	17.7527
OsCHELIN1024	LOC_Os03g19020	326	up-sense	0.892115	0.0028907	0.606168	1.04478	0.130777	0.167524	0	0.0737922	0.225554	0.564712	62.5093	72.5338	21.6305	18.4467	20.1833	20.1714	51.424	44.5531
OsCHELIN1072	LOC_Os03g28080	866	up-sense	0.823445	0.0120013	0	0	0.47342	0.503294	0.239019	0.185141	0.848202	0.973091	3.8964	4.44052	6.7829	8.70998	8.48744	8.90304	13.8832	10.4275
OsCHELIN1140	LOC_Os03g52040	597	up-sense	0.988028	4.25113e-06	0	0	0	0	0	0	0.721436	0.542094	1.36321	1.23354	0.540023	0.220443	1.24142	1.09392	9.85482	9.2333
OsCHELIN1150	LOC_Os03g54240	3614	up-sense	0.725158	0.0417921	0.0964048	0.198754	0.288844	0.221449	0.172528	0.0891369	0.101981	0.148854	2.39837	2.47226	3.29237	3.68602	1.7659	2.0845	1.82668	2.37001
OsCHELIN1204	LOC_Os03g64110	489	up-sense	0.817686	0.0131535	0.19138	0.082801	0	0.151853	0	0	0	0	22.2329	19.3216	15.829	26.2276	13.833	15.0873	5.30741	8.66748
OsCHELIN0945	LOC_Os03g03860	840	down-sense	-0.753841	0.0307443	0.760577	1.7912	2.4864	1.11363	1.64114	0.736457	0	0	4.09427	3.80766	2.43377	2.20422	2.7084	2.68591	6.33091	6.22422
OsCHELIN0959	LOC_Os03g07790	332	down-antisense	0.784708	0.0210926	0.186763	0.0644699	0.868882	0.825847	1.14839	1.12345	0.726995	0.0827553	5.93147	5.70894	26.2412	25.2197	22.8844	21.4839	3.44124	5.56092
OsCHELIN0963	LOC_Os03g07940	383	up-sense	0.767693	0.026135	0.239791	0	0	0	0.256059	0.508614	0	0	13.7453	13.7667	10.8413	17.6926	33.9285	32.3552	0.030782	0.0577625
OsCHELIN0971	LOC_Os03g10240	48	up-antisense	0.88883	0.00315479	0.607601	0.847131	0.0790066	0	0.0370275	0	0.102217	0.191913	19.6201	21.0995	11.8626	10.294	11.7154	10.0888	9.78846	6.97353
OsCHELIN0972	LOC_Os03g10650	183	up-sense	0.740691	0.0355528	0.0844052	0.218793	0	0.0445319	0.0540933	0	0	0.093611	17.2883	16.6026	4.79498	5.68964	3.35183	3.377	7.72662	7.84893
OsCHELIN0991	LOC_Os03g12210	356	down-antisense	0.731308	0.039248	1.82835	2.57605	0.153169	0.117852	0.238995	0	0.132041	0.45467	0.821424	0.369639	0	0.102116	0.200011	0	0.241385	0.151001
OsCHELIN0992	LOC_Os03g12210	1678	down-antisense	0.79848	0.0174918	0.957971	1.10077	0	0.134142	0	0.110788	0.395077	0.353266	0.821424	0.369639	0	0.102116	0.200011	0	0.241385	0.151001
OsCHELIN1039	LOC_Os03g20970	1520	up-sense	0.747941	0.0328487	2.66434	2.86583	1.04878	0.878825	2.44543	2.35132	0.112823	0.565775	4.52933	3.08948	2.10918	1.94886	6.12323	6.54716	1.78778	2.01987
OsCHELIN1236	LOC_Os04g15690	378	up-sense	0.752312	0.0312812	0	0	0	0	0.149293	0	0.453147	0.231971	0.0727122	0	0.547074	0.918221	12.4801	11.4809	15.2425	19.3669
OsCHELIN1290	LOC_Os04g24550	1329	down-sense	0.831826	0.0104415	1.15916	0	0	6.88232	0	0	0	0	8.72893	7.28852	7.60302	11.6994	5.9701	6.58471	4.17157	4.62684
OsCHELIN1315	LOC_Os04g32620	530	up-sense	0.958808	0.000169385	0.850452	0.667432	3.91558	3.38007	1.58489	2.1019	0.47891	0.085672	10.1759	11.1502	57.9102	53.7161	40.3736	38.4757	2.88327	2.48813
OsCHELIN1325	LOC_Os04g35410	1292	down-antisense	0.939885	0.000518908	0.453348	0.313626	0	0	0	0	0	0.0503177	17.568	18.8734	6.88914	5.32544	8.49537	8.66139	7.83347	8.69767
OsCHELIN1347	LOC_Os04g39980	474	up-antisense	0.984241	9.66958e-06	0.52049	0.447613	2.64509	2.17819	0.0605168	0.0820492	0	0.0522416	24.6677	23.3689	105.834	114.66	11.9553	10.4341	7.25805	7.89286
OsCHELIN1381	LOC_Os04g46980	4	up-antisense	0.873986	0.00454171	0.38694	0.0837165	0	0	0.682443	0.671785	1.37226	0.429788	6.36273	5.92888	4.63923	4.72188	10.8958	11.0323	22.449	17.0651
OsCHELIN1443	LOC_Os04g59210	870	down-antisense	0.954954	0.000220857	0	0	0	0	0	0	0.604528	0.324583	0.0842539	0	0	0.0175747	0.51682	0.486829	5.07784	4.68058
OsCHELIN1208	LOC_Os04g02280	20440	up-sense	0.895179	0.00265764	0.368252	0.42301	0.209589	0.128839	0	0	0	0.0678786	4.04518	4.79283	3.61719	3.81776	3.01192	2.70436	2.85724	2.39514
OsCHELIN1213	LOC_Os04g08450	2801	down-antisense	0.914679	0.00145513	0.217563	0.0233278	0.702664	0.580592	4.70734	5.40467	0.0718408	0.0299523	5.34119	5.50226	4.68237	3.99475	10.655	8.83172	5.08234	4.96168
OsCHELIN1224	LOC_Os04g12950	5467	up-sense	0.898599	0.00241237	0.50562	0.754738	2.49365	2.00958	1.5795	0.75332	0.514756	0.807008	5.12766	4.75057	18.1296	14.4059	5.53883	6.07837	2.09587	1.09912
OsCHELIN1255	LOC_Os04g18200	5222	down-antisense	0.924711	0.00100758	1.18559	0.767637	0.411131	0.390299	0	0.041932	0.127797	0	92.1948	92.6758	46.0852	32.8603	28.6215	30.7075	16.4796	16.7223
OsCHELIN1262	LOC_Os04g19140	22563	up-antisense	-0.74426	0.0342053	0.0548009	0	0.149226	0.0953205	0.0933914	0	0	0	0.837948	0.805722	0.189873	0.185031	0.908149	0.821463	0.938926	0.866775
OsCHELIN1263	LOC_Os04g19140	19523	up-antisense	-0.732073	0.0389384	0.363279	0.530362	0.445142	0.83405	0.301807	0.293889	0.0320174	0.0600826	0.837948	0.805722	0.189873	0.185031	0.908149	0.821463	0.938926	0.866775
OsCHELIN1286	LOC_Os04g23440	1542	up-sense	0.879949	0.00394543	3.64078	0.768238	0	1.00363	1.62414	2.38785	6.17999	3.91832	0.491049	0.340036	0.0673987	0.0519811	0	0.397864	0.783777	0.65463
OsCHELIN1299	LOC_Os04g29680	349	down-sense	0.993585	6.56794e-07	0	0	0	0	0	0	0.381442	0.358491	0	0	0	0	0.0196517	0.0355453	1.84253	1.42354
OsCHELIN1300	LOC_Os04g30490	3422	down-antisense	0.814951	0.0137245	0	0	0.519737	0.353127	0.0716859	0.0259283	0	0	24.1356	22.9766	43.2563	34.181	14.467	14.8313	0.868772	0.776316
OsCHELIN1301	LOC_Os04g30490	5695	down-antisense	0.734006	0.0381627	0	0	0.767506	1.19436	0	0	0	0	24.1356	22.9766	43.2563	34.181	14.467	14.8313	0.868772	0.776316
OsCHELIN1304	LOC_Os04g31000	21	down-antisense	-0.82362	0.0119672	0.40237	0.414158	0.346527	0.460898	0.582527	0.325437	1.11013	1.15217	8.99107	8.38021	12.1891	14.3295	8.70101	9.30315	3.72955	3.64415
OsCHELIN1318	LOC_Os04g33080	170	up-sense	-0.806506	0.0155845	0.627083	0.221444	0.702604	0.963455	0.64938	1.31146	1.35495	1.13583	44.3859	47.8764	35.8168	29.1316	29.6819	30.0851	28.8803	26.7373
OsCHELIN1356	LOC_Os04g42290	1562	down-antisense	-0.745101	0.0338925	0.214814	0.105753	0	0.0322099	0	0	0.108453	0.203636	1.2958	0.671629	4.56743	4.12578	4.18112	3.63735	1.63226	2.58686
OsCHELIN1357	LOC_Os04g42290	2954	down-antisense	-0.882122	0.00374136	1.3726	0.929158	0.229135	0.0877104	0	0.0278216	1.14468	0.980941	1.2958	0.671629	4.56743	4.12578	4.18112	3.63735	1.63226	2.58686
OsCHELIN1379	LOC_Os04g46639	232	down-antisense	1	0	0.0777817	0	0	0	0	0	0	0	0.349917	0	0	0	0	0	0	0
OsCHELIN1387	LOC_Os04g48700	1360	up-sense	0.78933	0.0198372	0.247466	0.37871	0.713014	0.662809	0.668465	0.413297	0.0485564	0	0.852507	1.6499	3.85552	1.32776	1.54409	1.85752	0.266861	0
OsCHELIN1397	LOC_Os04g50120	317	up-sense	-0.893453	0.00278739	3.39082	4.10366	1.44637	1.59259	2.1286	1.6132	3.26247	4.28961	66.6683	69.8679	88.3148	78.0016	83.2377	84.3357	62.7989	58.8593
OsCHELIN1414	LOC_Os04g54240	553	down-sense	0.938202	0.000563004	0.905073	1.59772	0	0.249203	0.182774	0.0826015	0	0	64.5553	64.1637	14.7206	20.5502	16.6498	16.7832	5.7795	6.24909
OsCHELIN1428	LOC_Os04g55680	501	up-sense	0.83127	0.0105409	1.91727	2.09093	1.65811	0.772119	0.205703	0.926082	0.285088	0.0894216	3.79405	3.06039	1.6462	1.86064	1.62604	1.49448	1.04675	0.70163
OsCHELIN1437	LOC_Os04g58730	309	down-sense	0.987481	4.85869e-06	0	0	0	0	0.229273	0.0517342	0.792152	0.793787	7.52935	8.56805	4.12874	4.09915	19.5401	19.3302	63.418	62.0469
OsCHELIN1440	LOC_Os04g59010	1524	up-sense	0.940728	0.000497721	5.8584	7.40276	1.06519	0.74632	1.8524	1.92966	4.18715	1.67217	27.9259	33.4042	7.25072	8.25271	13.3081	11.7355	12.0134	10.9447
OsCHELIN1479	LOC_Os05g16060	6505	up-antisense	0.787237	0.0203996	4.52724	2.93925	3.83591	1.94011	0	0	0	0	1.42288	0.99698	1.84492	1.64149	0.978762	0.440188	0	0.106574
OsCHELIN1499	LOC_Os05g23840	71	up-sense	0.718238	0.0447708	0.0610325	0	0.58823	0	0	0.0706855	0	0.136003	4.5176	3.70599	6.39614	5.21912	4.30466	3.80459	2.80577	3.57717
OsCHELIN1531	LOC_Os05g39380	246	down-sense	0.914367	0.00147075	0.966448	1.13923	0.240854	0.278347	0.281591	0.101668	0.389141	0.584895	40.5009	43.0945	23.3267	23.5136	23.8371	24.396	24.3476	22.9594
OsCHELIN1549	LOC_Os05g43840	2062	up-sense	0.911961	0.00159531	0.100603	0.231292	0	0	0	0	0	0	88.8673	92.9062	28.9959	29.978	17.1441	18.408	18.2146	17.0434
OsCHELIN1552	LOC_Os05g44210	396	up-sense	0.905352	0.00197208	4.75755	6.75108	0.131475	0.253439	0.245779	0.0539113	0	0.155164	58.3519	53.7438	20.3282	26.0039	11.5755	12.8377	2.79834	2.94881
OsCHELIN1521	LOC_Os05g34880	851	up-sense	-0.740955	0.0354518	1.07162	0.474086	1.12818	0.590432	0.520705	0.155699	1.20801	1.67161	5.62892	5.63397	5.35994	5.00188	7.5042	7.57517	5.4662	4.4822
OsCHELIN1570	LOC_Os05g50900	249	up-sense	0.940361	0.000506871	0	0	0	0	0	0	1.47239	3.72754	0	0.0462543	0	0	0	0	1.23359	1.5142
OsCHELIN1588	LOC_Os06g04610	523	up-sense	0.751683	0.0315041	0.434058	1.14455	1.36169	0.590636	1.68222	0.755848	1.55788	2.69125	2.61718	2.93734	3.07932	2.49025	2.34146	1.82038	5.39972	5.71833
OsCHELIN1609	LOC_Os06g12230	1325	up-sense	0.882445	0.0037116	0.166299	0.118883	0.113081	0.144339	0.0885187	0.224176	1.92817	1.38904	1.64325	1.02056	0.728096	1.42668	1.69574	2.01366	5.06183	7.33759
OsCHELIN1638	LOC_Os06g17900	327	up-sense	-0.751329	0.0316298	0.0904662	0.0777788	0.123312	0.0236506	0.0867661	0.0522874	0	0	0.222946	0.247457	0.213982	0.464255	1.69196	1.65163	3.07147	4.10161
OsCHELIN1656	LOC_Os06g24870	447	up-sense	0.78263	0.0216727	1.35362	0.951236	0.791782	0.694904	0.530213	0.351351	1.02448	0.457938	7.76886	7.9302	3.44899	3.92579	3.33854	3.1532	4.24049	3.50355
OsCHELIN1657	LOC_Os06g24870	1981	up-sense	0.869435	0.00503379	2.7373	4.75469	1.37092	1.19265	0.959137	1.80138	1.3274	0.624015	7.76886	7.9302	3.44899	3.92579	3.33854	3.1532	4.24049	3.50355
OsCHELIN1694	LOC_Os06g37010	1222	up-sense	0.86916	0.0050646	3.08318	5.02064	2.26481	1.41396	0.664142	0.33003	0.687272	0.397527	31.2824	24.8072	12.5303	13.7598	2.41542	3.24494	3.28805	3.5512
OsCHELIN1695	LOC_Os06g37010	6146	up-sense	0.710159	0.0484071	0.274858	0	0	0	0	0	0	0	31.2824	24.8072	12.5303	13.7598	2.41542	3.24494	3.28805	3.5512
OsCHELIN1728	LOC_Os06g44840	2751	up-sense	0.77808	0.0229773	0.0630545	0.0541171	0.0857947	0.24649	0.161138	0.182158	0	0	17.2554	18.0502	34.207	31.8424	44.8462	47.7637	16.0515	14.3479
OsCHELIN1732	LOC_Os06g46330	1138	down-antisense	0.712332	0.0474119	0	0	0.101432	0.0786174	0.283397	0.595666	0	0	4.49024	4.07529	3.57355	5.19629	6.92141	6.79077	3.33054	5.78775
OsCHELIN1763	LOC_Os06g49810	345	up-sense	0.822004	0.0122833	1.54059	2.29995	2.02044	2.39082	2.16982	1.51215	0.850281	0.762597	29.9698	32.8251	22.3675	27.2045	21.1942	22.0553	7.22566	6.98133
OsCHELIN1596	LOC_Os06g09880	4216	up-sense	0.868094	0.00518503	0.135489	0.239859	0.76106	0.896471	0.351183	1.10248	8.31126	3.38286	3.01644	3.03246	1.38802	1.07913	2.54608	3.15803	14.8385	14.4237
OsCHELIN1597	LOC_Os06g09880	3051	up-sense	0.931435	0.000764964	0.14894	0.963971	0.101896	0.0391999	0.23849	0.0861462	3.68931	2.10355	3.01644	3.03246	1.38802	1.07913	2.54608	3.15803	14.8385	14.4237
OsCHELIN1632	LOC_Os06g16200	2143	down-antisense	0.763466	0.0274928	6.16162	8.06907	30.7098	14.0886	18.4377	18.3763	51.9467	29.7064	0.129657	0.111445	0.176686	0.135522	0.027631	0.0249784	0.381167	0.333852
OsCHELIN1634	LOC_Os06g16250	1215	up-antisense	-0.824173	0.0118602	0	0	0.030056	0.115279	0.141	0	0.89477	1.46034	1.49714	1.80148	1.95263	1.65412	2.35182	1.03831	0.528134	0.141603
OsCHELIN1654	LOC_Os06g24070	9256	up-antisense	0.973461	4.58028e-05	0	0	0	0	0	0	0.0624429	0.0781805	0.544012	0.333813	0.396918	0.324602	3.37776	3.6827	59.9134	50.9152
OsCHELIN1666	LOC_Os06g28480	391	down-antisense	-0.711949	0.0475863	0.16013	0.0549767	0.196104	0.133556	0.225077	0.259059	0.169284	0.299994	13.8795	15.8985	16.624	14.1017	4.10514	3.27544	6.84166	6.41911
OsCHELIN1714	LOC_Os06g42680	2091	up-sense	0.904423	0.00202925	0	0	0.336517	0.484852	0.748938	0.53417	0	0	30.6127	31.3207	399.306	259.213	376.779	393.851	0.851623	0.53374
OsCHELIN1733	LOC_Os06g46410	57	up-sense	0.868923	0.00509118	6.57928	5.94814	1.99542	2.1057	1.77587	2.43894	1.28775	0.513737	83.4225	86.0824	23.7506	24.6183	14.2674	15.9146	36.5211	34.563
OsCHELIN1758	LOC_Os06g48500	9813	up-antisense	0.960906	0.00014503	0	0.0459038	0	0	0	0.0925007	0.376693	0.530375	7.84294	7.23054	12.4821	9.38771	18.1501	20.3913	47.4933	51.2302
OsCHELIN1766	LOC_Os06g51470	326	up-sense	0.756112	0.0299568	6.31137	6.11874	0.5597	0.860743	0.830035	0.868087	6.75631	4.56919	3.91718	4.74803	1.15844	3.06557	1.79905	2.02622	6.4775	7.96698
OsCHELIN1802	LOC_Os07g09070	752	up-antisense	0.959223	0.00016437	0	0	0.0226851	0.0521493	0	0.115574	0.381844	0.440926	0	0	0.107568	0.0834481	0	0.180318	0.693653	1.30531
OsCHELIN1858	LOC_Os07g31340	134	down-sense	0.937311	0.000587324	43.2149	45.7131	17.2093	19.1867	25.8648	22.6756	13.9411	13.7404	68.0592	70.8411	42.8166	34.0903	49.0039	51.9956	44.2299	37.5878
OsCHELIN1877	LOC_Os07g38550	205	down-sense	0.925493	0.000977101	1.79499	1.94173	1.89519	2.11682	1.10121	1.68496	0.458062	0.67067	0.703598	0.677753	0.654035	0.733931	0.548283	0.495797	0.272191	0.208087
OsCHELIN1878	LOC_Os07g38580	183	up-sense	0.760461	0.0284838	0.998593	0.839986	0.463207	0.222041	0.380322	0.221027	0.487161	0.515769	25.5901	30.5408	15.5558	15.7543	20.6379	19.88	17.0245	18.8857
OsCHELIN1830	LOC_Os07g25460	2807	down-sense	0.862597	0.00583529	0	0	0	0	2.7484	3.67874	11.5484	13.6124	3.9091	4.73763	2.75755	2.73683	7.15793	6.95226	8.78708	8.49271
OsCHELIN1831	LOC_Os07g25460	3220	down-sense	0.905993	0.00193326	0	0	0	0.378481	2.91327	3.44501	4.1607	6.64106	3.9091	4.73763	2.75755	2.73683	7.15793	6.95226	8.78708	8.49271
OsCHELIN1832	LOC_Os07g25460	4008	down-sense	0.933998	0.000683706	0	0	0.253663	0.624529	7.5521	5.79048	11.7429	13.8412	3.9091	4.73763	2.75755	2.73683	7.15793	6.95226	8.78708	8.49271
OsCHELIN1906	LOC_Os07g48100	2500	up-sense	0.878766	0.0040594	0.901706	1.96435	0	0	0	0	0	0	188.298	198.317	77.1218	80.6823	64.6478	66.2547	19.4902	20.7875
OsCHELIN1988	LOC_Os08g18974	232	up-sense	0.733791	0.0382487	2.48323	1.00196	0.556108	0.184135	0.370782	0.401234	0	0	12.3994	15.2218	5.68973	7.49612	2.51417	1.79843	0	0.0488632
OsCHELIN2025	LOC_Os08g24300	729	down-antisense	0.880272	0.00391463	0	0	0	0	0	0.150543	0	0	0	0	0	0	11.7682	23.2905	0	0
OsCHELIN2035	LOC_Os08g27580	2185	up-sense	0.737062	0.0369555	0.56214	0.193592	0	0	0	0.0649986	0	0.0931971	10.6968	11.5528	4.39077	4.80913	5.44246	4.89111	7.64273	5.55298
OsCHELIN2042	LOC_Os08g29020	699	up-sense	0.896064	0.0025927	0	0	0	0	0	0	0.542192	1.04018	1.23262	0.895736	0.415853	0.566343	1.23971	1.38927	4.94081	4.46928
OsCHELIN2060	LOC_Os08g30900	295	up-sense	0.927197	0.00091279	0.496781	0.255872	0.202824	0.241759	0.021161	0.0382722	0	0	3.21496	3.23591	1.71036	2.13971	0.432247	0.481095	0	0.0269031
OsCHELIN1917	LOC_Os08g01700	1914	up-sense	0.987198	5.19518e-06	0.640701	0.688104	0.0545458	0	0.332751	0.32398	0	0	39.3336	43.6832	0.749523	0.643941	14.4869	14.3163	0.038806	0.0242783
OsCHELIN1918	LOC_Os08g01700	181	up-sense	0.999078	1.95595e-09	5.47376	5.93685	0.0373519	0.11473	1.71592	1.89867	0	0.0302443	39.3336	43.6832	0.749523	0.643941	14.4869	14.3163	0.038806	0.0242783
OsCHELIN1921	LOC_Os08g02420	751	up-sense	0.738656	0.0363352	8.81557	8.29062	2.51701	1.61012	1.67193	1.77766	3.48334	2.60426	49.9758	51.8063	29.9806	28.3666	43.16	42.884	34.5283	31.1227
OsCHELIN1950	LOC_Os08g08190	2337	up-antisense	-0.890218	0.00304135	17891	12516.9	24961.3	25887.8	14357.6	16375.1	3458.26	2816.09	15.0242	12.7725	6.93692	10.7309	13.8317	14.2226	23.5753	32.1138
OsCHELIN1953	LOC_Os08g08570	664	down-antisense	0.748193	0.0327572	0.390629	0	0	0.137435	0.11125	0.0502103	0	0	7.36198	4.97546	4.65674	6.91682	4.51176	5.60108	2.33738	3.23757
OsCHELIN2000	LOC_Os08g20760	60056	down-antisense	-0.745161	0.0338702	0	1.94678	2.56375	1.68258	1.8444	2.85574	3.92362	3.73135	1.24191	0	0	0	0	0	0	0
OsCHELIN2029	LOC_Os08g26230	889	up-sense	0.969748	6.76558e-05	0.0171526	0.0883596	0	0	0	0	0.453431	0.567235	0	0	0	0	0.0402208	0.012129	36.056	31.4874
OsCHELIN2040	LOC_Os08g28660	1804	up-antisense	0.726715	0.0411389	0.098039	0	0.300826	0.0769577	0	0	0	0	0.851781	0	3.31092	4.0251	0.374577	0	0	0
OsCHELIN2070	LOC_Os08g33320	298	up-sense	0.945874	0.000380511	4.42501	5.36429	3.20874	2.61999	2.59558	3.07739	2.70179	2.53516	31.4766	31.5194	16.008	15.2342	17.1328	17.7843	15.1241	15.8149
OsCHELIN2073	LOC_Os08g33700	650	up-antisense	0.808831	0.0150574	2.25249	7.39619	7.82093	5.37727	3.8731	3.26627	1.34347	0.527094	1.47916	1.55912	1.66764	1.37901	1.24532	1.34177	0.810013	0.397974
OsCHELIN2081	LOC_Os08g34879	2525	up-sense	0.780141	0.0223805	0.129606	0.222627	0	0.0193253	0	0	0.0652774	0	31.6592	28.9506	20.6428	20.5936	18.9821	16.3526	15.5354	18.513
OsCHELIN2094	LOC_Os08g37400	1800	up-sense	0.837699	0.00942938	2.22194	0.87866	0.121134	0.023231	0.0284128	0.179789	0.195986	0.343325	11.5389	12.8935	0.838998	0.311835	0.954631	1.14368	1.77741	1.68834
OsCHELIN2112	LOC_Os08g42310	117	down-antisense	0.713472	0.0468953	0.94103	0.494421	1.17633	0.508697	0.728156	0	0.168388	0.211411	7.01756	7.24455	7.29204	7.22473	5.42352	4.52625	3.86824	2.50962
OsCHELIN2114	LOC_Os08g42450	2284	down-antisense	0.881432	0.00380536	0	0	0	0	0.27712	0.291981	0	0	5.34908	5.5114	1.91194	2.53655	12.1383	13.3878	7.9907	6.1882
OsCHELIN2133	LOC_Os08g44610	825	up-antisense	0.930079	0.000810419	0.0581594	0	0	0	0	0.0224063	0.341805	0.620073	0	0	0	0	0	0	0.232575	1.4625
OsCHELIN2135	LOC_Os08g44620	82	up-sense	0.985471	7.58472e-06	0.0713391	0.0612596	0	0.0558281	0	0	0.660137	0.491575	0.102879	0.265561	0.105259	0.0538677	0.197414	0.0297354	2.95121	2.699
OsCHELIN2182	LOC_Os09g11670	244	up-antisense	0.721433	0.0433799	0	0	0	0.0787863	0	0	0	0	0	0	0.335355	0.393699	0	0	0	0
OsCHELIN2183	LOC_Os09g11670	3451	up-antisense	0.839954	0.00905794	0	0	0.289701	0.148542	0	0.0816744	0.0624429	0	0	0	0.335355	0.393699	0	0	0	0
OsCHELIN2201	LOC_Os09g14870	36935	down-sense	0.746278	0.0334573	0	0	0	0	0	0	0.15094	0.189054	0	0	0	0	0	0	0	0.0792675
OsCHELIN2232	LOC_Os09g22540	2085	down-sense	0.751576	0.031542	1.82542	2.66519	1.4095	2.22844	1.51085	1.54548	1.80727	0.948875	17.7537	19.7304	11.099	13.766	7.70944	8.70588	6.48578	7.04334
OsCHELIN2254	LOC_Os09g27660	550	up-sense	0.865463	0.00549006	2.38958	3.29225	2.74409	1.44523	2.815	2.82228	9.94533	8.72178	20.92	21.9092	14.9513	14.3934	14.1832	13.0164	28.1979	27.7315
OsCHELIN2139	LOC_Os09g01930	525	up-antisense	0.776849	0.0233383	1.35746	2.37517	2.63709	3.32094	2.09987	0.94468	0.323641	0.406267	16.964	17.143	26.4025	17.4439	15.4685	13.5503	9.2715	6.9981
OsCHELIN2146	LOC_Os09g03310	1159	up-sense	0.841487	0.00881098	0.218367	0	0	0	0	0	0	0	3.4356	2.10146	0.476148	1.48	1.21726	1.39437	0.613761	1.05913
OsCHELIN2197	LOC_Os09g14610	3337	down-sense	0.905914	0.00193801	5.57446	8.66573	4.03421	1.63274	2.21546	1.11998	2.30793	0.845666	5.38557	5.65085	2.84718	2.60727	1.61341	2.3357	1.82743	1.73176
OsCHELIN2217	LOC_Os09g18470	7767	down-antisense	0.89112	0.00296913	0	0.474086	0.564091	0.73804	3.47137	2.33548	1.69122	0.303928	0	0	0	0	0.0660292	0.059569	0	0
OsCHELIN2218	LOC_Os09g18470	8482	down-antisense	0.906114	0.00192598	0	0	1.65422	0.701293	5.12098	8.98218	0	1.34129	0	0	0	0	0.0660292	0.059569	0	0
OsCHELIN2227	LOC_Os09g21919	812	up-sense	0.978031	2.60745e-05	0.463595	0.327116	0.0370408	0.0094471	0	0.0105007	0	0.0200014	16.2111	15.5372	2.09554	2.43822	0	0.518515	0	0.0827553
OsCHELIN2251	LOC_Os09g26840	1250	down-sense	0.899501	0.0023502	0.896423	0.563108	0	0.171866	0.156654	0.094287	0	0	15.4794	18.9468	3.75503	3.81471	3.92276	4.2379	2.06578	2.55103
OsCHELIN2268	LOC_Os09g36160	188	up-sense	0.879274	0.00401024	1.55131	1.26268	11.8879	7.04032	3.80288	3.43217	0.161724	0.455808	4.11012	3.78452	51.6285	66.5035	17.1056	17.4032	0.517775	0.370196
OsCHELIN2284	ChrUn.fgenesh.gene.7	1296	up-antisense	0.832621	0.0103007	0.227447	0.130119	0.0412569	0	0.0387473	0.0175214	0.0267122	0.0334134	0.398845	0.0641299	0.101666	0.0259467	0.111439	0.115204	0.0877817	0.0686186
