# Supplementary material for: Genome-wide analysis and functional annotation of chromatin-enriched noncoding RNAs in rice during somatic cell regeneration
Source: Genome Biol. 2022 Jan 19;23:28. doi: 10.1186/s13059-022-02608-y (PMC8772118; doi:10.1186/s13059-022-02608-y)
Supplement: Supplementary file 6 — Additional file 6: Table S5. The predicted DNA binding sites of che-lincRNAs. [file 13059_2022_2608_MOESM6_ESM.xlsx]

## Sheet: Supplementary Table 5
Table S5: The predicted DNA binding sites of che-lincRNAs
ID	transcript ID	TFO start	TFO end	TTS Chr	TTS start	TTS end	Score	Error-rate	Motif	Strand	Orientation	Guanine-rate
OsCHELIN0031	TCONS_00000852	3996	4016	Chr1	19514746	19514766	20	0	R	+	A	0.1
OsCHELIN0031	TCONS_00000852	3996	4016	Chr1	29216449	29216469	20	0	R	+	A	0.1
OsCHELIN0031	TCONS_00000852	3996	4016	Chr1	31983031	31983051	20	0	R	+	A	0.1
OsCHELIN0031	TCONS_00000852	3996	4016	Chr1	33723969	33723989	20	0	R	-	A	0.1
OsCHELIN0031	TCONS_00000852	3996	4016	Chr1	35615367	35615387	20	0	R	-	A	0.1
OsCHELIN0031	TCONS_00000852	3996	4016	Chr1	3929622	3929642	20	0	R	-	A	0.1
OsCHELIN0031	TCONS_00000852	3996	4016	Chr1	6072387	6072407	20	0	R	+	A	0.1
OsCHELIN0031	TCONS_00000852	3996	4016	Chr10	21297199	21297219	20	0	R	+	A	0.1
OsCHELIN0031	TCONS_00000852	3996	4016	Chr11	6371040	6371060	20	0	R	+	A	0.1
OsCHELIN0031	TCONS_00000852	3996	4016	Chr11	8358639	8358659	20	0	R	-	A	0.1
OsCHELIN0031	TCONS_00000852	3996	4016	Chr12	14566036	14566056	20	0	R	+	A	0.1
OsCHELIN0031	TCONS_00000852	3996	4016	Chr12	17005734	17005754	20	0	R	+	A	0.1
OsCHELIN0031	TCONS_00000852	3996	4016	Chr12	5800791	5800811	20	0	R	-	A	0.1
OsCHELIN0031	TCONS_00000852	3996	4016	Chr2	11557826	11557846	20	0	R	-	A	0.1
OsCHELIN0031	TCONS_00000852	3996	4016	Chr2	1474800	1474820	20	0	R	-	A	0.1
OsCHELIN0031	TCONS_00000852	3996	4016	Chr2	15241878	15241898	20	0	R	+	A	0.1
OsCHELIN0031	TCONS_00000852	3996	4016	Chr2	26661537	26661557	20	0	R	-	A	0.1
OsCHELIN0031	TCONS_00000852	3996	4016	Chr3	11769767	11769787	20	0	R	-	A	0.1
OsCHELIN0031	TCONS_00000852	3996	4016	Chr3	11774592	11774612	20	0	R	-	A	0.1
OsCHELIN0031	TCONS_00000852	3996	4016	Chr3	15510581	15510601	20	0	R	+	A	0.1
OsCHELIN0031	TCONS_00000852	3996	4016	Chr3	19272292	19272312	20	0	R	-	A	0.1
OsCHELIN0031	TCONS_00000852	3996	4016	Chr3	24285522	24285542	20	0	R	-	A	0.1
OsCHELIN0031	TCONS_00000852	3996	4016	Chr3	31929856	31929876	20	0	R	+	A	0.1
OsCHELIN0031	TCONS_00000852	3996	4016	Chr3	3342051	3342071	20	0	R	+	A	0.1
OsCHELIN0031	TCONS_00000852	3996	4016	Chr3	34422568	34422588	20	0	R	+	A	0.1
OsCHELIN0031	TCONS_00000852	3996	4016	Chr3	34580115	34580135	20	0	R	+	A	0.1
OsCHELIN0031	TCONS_00000852	3996	4016	Chr4	12226248	12226268	20	0	R	+	A	0.1
OsCHELIN0031	TCONS_00000852	3996	4016	Chr4	15609611	15609631	20	0	R	-	A	0.1
OsCHELIN0031	TCONS_00000852	3996	4016	Chr4	15772264	15772284	20	0	R	-	A	0.1
OsCHELIN0031	TCONS_00000852	3996	4016	Chr4	19551667	19551687	20	0	R	+	A	0.1
OsCHELIN0031	TCONS_00000852	3996	4016	Chr4	21030428	21030448	20	0	R	-	A	0.1
OsCHELIN0031	TCONS_00000852	3996	4016	Chr4	4405627	4405647	20	0	R	+	A	0.1
OsCHELIN0031	TCONS_00000852	3996	4016	Chr5	18819324	18819344	20	0	R	+	A	0.1
OsCHELIN0031	TCONS_00000852	3996	4016	Chr5	5737853	5737873	20	0	R	-	A	0.1
OsCHELIN0031	TCONS_00000852	3996	4016	Chr6	16904722	16904742	20	0	R	+	A	0.1
OsCHELIN0031	TCONS_00000852	3996	4016	Chr6	22212153	22212173	20	0	R	+	A	0.1
OsCHELIN0031	TCONS_00000852	3996	4016	Chr7	1547814	1547834	20	0	R	+	A	0.1
OsCHELIN0031	TCONS_00000852	3996	4016	Chr7	18949475	18949495	20	0	R	-	A	0.1
OsCHELIN0031	TCONS_00000852	3996	4016	Chr7	25568562	25568582	20	0	R	+	A	0.1
OsCHELIN0031	TCONS_00000852	3996	4016	Chr7	6051055	6051075	20	0	R	+	A	0.1
OsCHELIN0031	TCONS_00000852	3996	4016	Chr7	7195131	7195151	20	0	R	-	A	0.1
OsCHELIN0031	TCONS_00000852	3996	4016	Chr8	17756587	17756607	20	0	R	-	A	0.1
OsCHELIN0031	TCONS_00000852	3996	4016	Chr8	20045375	20045395	20	0	R	-	A	0.1
OsCHELIN0031	TCONS_00000852	3996	4016	Chr9	15259651	15259671	20	0	R	-	A	0.1
OsCHELIN0031	TCONS_00000852	3996	4016	Chr9	2337407	2337427	20	0	R	-	A	0.1
OsCHELIN0031	TCONS_00000852	3996	4016	Chr9	7204652	7204672	20	0	R	-	A	0.1
OsCHELIN0031	TCONS_00000852	3997	4017	Chr1	19514745	19514765	20	0	R	+	A	0.1
OsCHELIN0031	TCONS_00000852	3997	4017	Chr1	31869551	31869571	20	0	R	+	A	0.1
OsCHELIN0031	TCONS_00000852	3997	4017	Chr1	31983030	31983050	20	0	R	+	A	0.1
OsCHELIN0031	TCONS_00000852	3997	4017	Chr1	3375789	3375809	20	0	R	+	A	0.1
OsCHELIN0031	TCONS_00000852	3997	4017	Chr1	35615368	35615388	20	0	R	-	A	0.1
OsCHELIN0031	TCONS_00000852	3997	4017	Chr1	4002455	4002475	20	0	R	+	A	0.1
OsCHELIN0031	TCONS_00000852	3997	4017	Chr1	6072386	6072406	20	0	R	+	A	0.1
OsCHELIN0031	TCONS_00000852	3997	4017	Chr10	15029218	15029238	20	0	R	-	A	0.1
OsCHELIN0031	TCONS_00000852	3997	4017	Chr10	21297198	21297218	20	0	R	+	A	0.1
OsCHELIN0031	TCONS_00000852	3997	4017	Chr10	6174752	6174772	20	0	R	-	A	0.1
OsCHELIN0031	TCONS_00000852	3997	4017	Chr10	7620673	7620693	20	0	R	-	A	0.1
OsCHELIN0031	TCONS_00000852	3997	4017	Chr11	8358640	8358660	20	0	R	-	A	0.1
OsCHELIN0031	TCONS_00000852	3997	4017	Chr11	8735563	8735583	20	0	R	-	A	0.1
OsCHELIN0031	TCONS_00000852	3997	4017	Chr12	14566035	14566055	20	0	R	+	A	0.1
OsCHELIN0031	TCONS_00000852	3997	4017	Chr12	15774070	15774090	20	0	R	-	A	0.1
OsCHELIN0031	TCONS_00000852	3997	4017	Chr12	26727660	26727680	20	0	R	+	A	0.1
OsCHELIN0031	TCONS_00000852	3997	4017	Chr12	5800792	5800812	20	0	R	-	A	0.1
OsCHELIN0031	TCONS_00000852	3997	4017	Chr2	11557827	11557847	20	0	R	-	A	0.1
OsCHELIN0031	TCONS_00000852	3997	4017	Chr2	15241877	15241897	20	0	R	+	A	0.1
OsCHELIN0031	TCONS_00000852	3997	4017	Chr2	26661538	26661558	20	0	R	-	A	0.1
OsCHELIN0031	TCONS_00000852	3997	4017	Chr3	11138051	11138071	20	0	R	+	A	0.1
OsCHELIN0031	TCONS_00000852	3997	4017	Chr3	11769758	11769778	20	0	R	-	A	0.1
OsCHELIN0031	TCONS_00000852	3997	4017	Chr3	11769768	11769788	20	0	R	-	A	0.1
OsCHELIN0031	TCONS_00000852	3997	4017	Chr3	11774583	11774603	20	0	R	-	A	0.1
OsCHELIN0031	TCONS_00000852	3997	4017	Chr3	11774593	11774613	20	0	R	-	A	0.1
OsCHELIN0031	TCONS_00000852	3997	4017	Chr3	14584733	14584753	20	0	R	+	A	0.1
OsCHELIN0031	TCONS_00000852	3997	4017	Chr3	19272293	19272313	20	0	R	-	A	0.1
OsCHELIN0031	TCONS_00000852	3997	4017	Chr3	31929855	31929875	20	0	R	+	A	0.1
OsCHELIN0031	TCONS_00000852	3997	4017	Chr3	3342050	3342070	20	0	R	+	A	0.1
OsCHELIN0031	TCONS_00000852	3997	4017	Chr3	34580114	34580134	20	0	R	+	A	0.1
OsCHELIN0031	TCONS_00000852	3997	4017	Chr3	4465254	4465274	20	0	R	-	A	0.1
OsCHELIN0031	TCONS_00000852	3997	4017	Chr4	12226247	12226267	20	0	R	+	A	0.1
OsCHELIN0031	TCONS_00000852	3997	4017	Chr4	15609612	15609632	20	0	R	-	A	0.1
OsCHELIN0031	TCONS_00000852	3997	4017	Chr4	15772265	15772285	20	0	R	-	A	0.1
OsCHELIN0031	TCONS_00000852	3997	4017	Chr4	19551666	19551686	20	0	R	+	A	0.1
OsCHELIN0031	TCONS_00000852	3997	4017	Chr4	21030429	21030449	20	0	R	-	A	0.1
OsCHELIN0031	TCONS_00000852	3997	4017	Chr4	4405626	4405646	20	0	R	+	A	0.1
OsCHELIN0031	TCONS_00000852	3997	4017	Chr4	8189943	8189963	20	0	R	+	A	0.1
OsCHELIN0031	TCONS_00000852	3997	4017	Chr5	15680154	15680174	20	0	R	-	A	0.1
OsCHELIN0031	TCONS_00000852	3997	4017	Chr5	3238189	3238209	20	0	R	-	A	0.1
OsCHELIN0031	TCONS_00000852	3997	4017	Chr6	14851398	14851418	20	0	R	-	A	0.1
OsCHELIN0031	TCONS_00000852	3997	4017	Chr6	22212152	22212172	20	0	R	+	A	0.1
OsCHELIN0031	TCONS_00000852	3997	4017	Chr6	22684637	22684657	20	0	R	+	A	0.1
OsCHELIN0031	TCONS_00000852	3997	4017	Chr7	18949476	18949496	20	0	R	-	A	0.1
OsCHELIN0031	TCONS_00000852	3997	4017	Chr7	25568561	25568581	20	0	R	+	A	0.1
OsCHELIN0031	TCONS_00000852	3997	4017	Chr7	27969771	27969791	20	0	R	+	A	0.1
OsCHELIN0031	TCONS_00000852	3997	4017	Chr7	4631426	4631446	20	0	R	-	A	0.1
OsCHELIN0031	TCONS_00000852	3997	4017	Chr8	25784548	25784568	20	0	R	-	A	0.1
OsCHELIN0031	TCONS_00000852	3997	4017	Chr9	15259652	15259672	20	0	R	-	A	0.1
OsCHELIN0031	TCONS_00000852	3997	4017	Chr9	2337408	2337428	20	0	R	-	A	0.1
OsCHELIN0031	TCONS_00000852	3997	4017	Chr9	6634812	6634832	20	0	R	-	A	0.1
OsCHELIN0031	TCONS_00000852	3997	4017	Chr9	7204653	7204673	20	0	R	-	A	0.1
OsCHELIN0031	TCONS_00000852	3998	4018	Chr1	16479782	16479802	20	0	R	-	A	0.1
OsCHELIN0031	TCONS_00000852	3998	4018	Chr1	16997263	16997283	20	0	R	+	A	0.1
OsCHELIN0031	TCONS_00000852	3998	4018	Chr1	31869550	31869570	20	0	R	+	A	0.1
OsCHELIN0031	TCONS_00000852	3998	4018	Chr1	31983029	31983049	20	0	R	+	A	0.1
OsCHELIN0031	TCONS_00000852	3998	4018	Chr1	35615369	35615389	20	0	R	-	A	0.1
OsCHELIN0031	TCONS_00000852	3998	4018	Chr1	4002454	4002474	20	0	R	+	A	0.1
OsCHELIN0031	TCONS_00000852	3998	4018	Chr1	6072385	6072405	20	0	R	+	A	0.1
OsCHELIN0031	TCONS_00000852	3998	4018	Chr10	15029219	15029239	20	0	R	-	A	0.1
OsCHELIN0031	TCONS_00000852	3998	4018	Chr10	21297197	21297217	20	0	R	+	A	0.1
OsCHELIN0031	TCONS_00000852	3998	4018	Chr10	22945187	22945207	20	0	R	-	A	0.1
OsCHELIN0031	TCONS_00000852	3998	4018	Chr10	7620674	7620694	20	0	R	-	A	0.1
OsCHELIN0031	TCONS_00000852	3998	4018	Chr11	6109725	6109745	20	0	R	-	A	0.1
OsCHELIN0031	TCONS_00000852	3998	4018	Chr11	7404148	7404168	20	0	R	+	A	0.1
OsCHELIN0031	TCONS_00000852	3998	4018	Chr11	8358641	8358661	20	0	R	-	A	0.1
OsCHELIN0031	TCONS_00000852	3998	4018	Chr11	8735564	8735584	20	0	R	-	A	0.1
OsCHELIN0031	TCONS_00000852	3998	4018	Chr12	14566034	14566054	20	0	R	+	A	0.1
OsCHELIN0031	TCONS_00000852	3998	4018	Chr2	11557828	11557848	20	0	R	-	A	0.1
OsCHELIN0031	TCONS_00000852	3998	4018	Chr2	15241876	15241896	20	0	R	+	A	0.1
OsCHELIN0031	TCONS_00000852	3998	4018	Chr2	26661539	26661559	20	0	R	-	A	0.1
OsCHELIN0031	TCONS_00000852	3998	4018	Chr2	28425160	28425180	20	0	R	+	A	0.1
OsCHELIN0031	TCONS_00000852	3998	4018	Chr3	11138050	11138070	20	0	R	+	A	0.1
OsCHELIN0031	TCONS_00000852	3998	4018	Chr3	11769759	11769779	20	0	R	-	A	0.1
OsCHELIN0031	TCONS_00000852	3998	4018	Chr3	11774584	11774604	20	0	R	-	A	0.1
OsCHELIN0031	TCONS_00000852	3998	4018	Chr3	14584732	14584752	20	0	R	+	A	0.1
OsCHELIN0031	TCONS_00000852	3998	4018	Chr3	31929854	31929874	20	0	R	+	A	0.1
OsCHELIN0031	TCONS_00000852	3998	4018	Chr3	3342049	3342069	20	0	R	+	A	0.1
OsCHELIN0031	TCONS_00000852	3998	4018	Chr3	34580113	34580133	20	0	R	+	A	0.1
OsCHELIN0031	TCONS_00000852	3998	4018	Chr3	4465255	4465275	20	0	R	-	A	0.1
OsCHELIN0031	TCONS_00000852	3998	4018	Chr4	15609613	15609633	20	0	R	-	A	0.1
OsCHELIN0031	TCONS_00000852	3998	4018	Chr4	15772266	15772286	20	0	R	-	A	0.1
OsCHELIN0031	TCONS_00000852	3998	4018	Chr4	19551665	19551685	20	0	R	+	A	0.1
OsCHELIN0031	TCONS_00000852	3998	4018	Chr4	21030430	21030450	20	0	R	-	A	0.1
OsCHELIN0031	TCONS_00000852	3998	4018	Chr4	4405625	4405645	20	0	R	+	A	0.1
OsCHELIN0031	TCONS_00000852	3998	4018	Chr5	15680155	15680175	20	0	R	-	A	0.1
OsCHELIN0031	TCONS_00000852	3998	4018	Chr6	14851399	14851419	20	0	R	-	A	0.1
OsCHELIN0031	TCONS_00000852	3998	4018	Chr6	22684636	22684656	20	0	R	+	A	0.1
OsCHELIN0031	TCONS_00000852	3998	4018	Chr7	16559653	16559673	20	0	R	+	A	0.1
OsCHELIN0031	TCONS_00000852	3998	4018	Chr7	18949477	18949497	20	0	R	-	A	0.1
OsCHELIN0031	TCONS_00000852	3998	4018	Chr7	27969770	27969790	20	0	R	+	A	0.1
OsCHELIN0031	TCONS_00000852	3998	4018	Chr7	6894841	6894861	20	0	R	+	A	0.1
OsCHELIN0031	TCONS_00000852	3998	4018	Chr8	21949616	21949636	20	0	R	+	A	0.1
OsCHELIN0031	TCONS_00000852	3998	4018	Chr8	24153186	24153206	20	0	R	-	A	0.1
OsCHELIN0031	TCONS_00000852	3998	4018	Chr8	25784549	25784569	20	0	R	-	A	0.1
OsCHELIN0031	TCONS_00000852	3998	4018	Chr8	6117809	6117829	20	0	R	-	A	0.1
OsCHELIN0031	TCONS_00000852	3998	4018	Chr9	2337409	2337429	20	0	R	-	A	0.1
OsCHELIN0031	TCONS_00000852	3998	4018	Chr9	7204654	7204674	20	0	R	-	A	0.1
OsCHELIN0031	TCONS_00000852	3999	4019	Chr1	16997262	16997282	20	0	R	+	A	0.1
OsCHELIN0031	TCONS_00000852	3999	4019	Chr1	31869549	31869569	20	0	R	+	A	0.1
OsCHELIN0031	TCONS_00000852	3999	4019	Chr1	31983028	31983048	20	0	R	+	A	0.1
OsCHELIN0031	TCONS_00000852	3999	4019	Chr1	35615370	35615390	20	0	R	-	A	0.1
OsCHELIN0031	TCONS_00000852	3999	4019	Chr1	4002453	4002473	20	0	R	+	A	0.1
OsCHELIN0031	TCONS_00000852	3999	4019	Chr10	13893893	13893913	20	0	R	+	A	0.1
OsCHELIN0031	TCONS_00000852	3999	4019	Chr10	14804751	14804771	20	0	R	+	A	0.1
OsCHELIN0031	TCONS_00000852	3999	4019	Chr10	14862765	14862785	20	0	R	-	A	0.1
OsCHELIN0031	TCONS_00000852	3999	4019	Chr10	15029220	15029240	20	0	R	-	A	0.1
OsCHELIN0031	TCONS_00000852	3999	4019	Chr10	21297196	21297216	20	0	R	+	A	0.1
OsCHELIN0031	TCONS_00000852	3999	4019	Chr10	7620675	7620695	20	0	R	-	A	0.1
OsCHELIN0031	TCONS_00000852	3999	4019	Chr10	9348616	9348636	20	0	R	+	A	0.1
OsCHELIN0031	TCONS_00000852	3999	4019	Chr11	10922656	10922676	20	0	R	+	A	0.1
OsCHELIN0031	TCONS_00000852	3999	4019	Chr11	20190171	20190191	20	0	R	+	A	0.1
OsCHELIN0031	TCONS_00000852	3999	4019	Chr11	6109726	6109746	20	0	R	-	A	0.1
OsCHELIN0031	TCONS_00000852	3999	4019	Chr11	7404147	7404167	20	0	R	+	A	0.1
OsCHELIN0031	TCONS_00000852	3999	4019	Chr11	8358642	8358662	20	0	R	-	A	0.1
OsCHELIN0031	TCONS_00000852	3999	4019	Chr12	18213414	18213434	20	0	R	+	A	0.1
OsCHELIN0031	TCONS_00000852	3999	4019	Chr12	2360728	2360748	20	0	R	+	A	0.1
OsCHELIN0031	TCONS_00000852	3999	4019	Chr12	5178889	5178909	20	0	R	+	A	0.1
OsCHELIN0031	TCONS_00000852	3999	4019	Chr12	6739679	6739699	20	0	R	+	A	0.1
OsCHELIN0031	TCONS_00000852	3999	4019	Chr2	12941760	12941780	20	0	R	-	A	0.1
OsCHELIN0031	TCONS_00000852	3999	4019	Chr2	19065809	19065829	20	0	R	-	A	0.1
OsCHELIN0031	TCONS_00000852	3999	4019	Chr2	833813	833833	20	0	R	-	A	0.1
OsCHELIN0031	TCONS_00000852	3999	4019	Chr3	11769760	11769780	20	0	R	-	A	0.1
OsCHELIN0031	TCONS_00000852	3999	4019	Chr3	11774585	11774605	20	0	R	-	A	0.1
OsCHELIN0031	TCONS_00000852	3999	4019	Chr3	14584731	14584751	20	0	R	+	A	0.1
OsCHELIN0031	TCONS_00000852	3999	4019	Chr3	19976931	19976951	20	0	R	-	A	0.1
OsCHELIN0031	TCONS_00000852	3999	4019	Chr3	19986136	19986156	20	0	R	-	A	0.1
OsCHELIN0031	TCONS_00000852	3999	4019	Chr3	3248250	3248270	20	0	R	+	A	0.1
OsCHELIN0031	TCONS_00000852	3999	4019	Chr3	3342048	3342068	20	0	R	+	A	0.1
OsCHELIN0031	TCONS_00000852	3999	4019	Chr3	34580112	34580132	20	0	R	+	A	0.1
OsCHELIN0031	TCONS_00000852	3999	4019	Chr3	4465256	4465276	20	0	R	-	A	0.1
OsCHELIN0031	TCONS_00000852	3999	4019	Chr4	15609614	15609634	20	0	R	-	A	0.1
OsCHELIN0031	TCONS_00000852	3999	4019	Chr4	15772267	15772287	20	0	R	-	A	0.1
OsCHELIN0031	TCONS_00000852	3999	4019	Chr4	19551664	19551684	20	0	R	+	A	0.1
OsCHELIN0031	TCONS_00000852	3999	4019	Chr4	21030431	21030451	20	0	R	-	A	0.1
OsCHELIN0031	TCONS_00000852	3999	4019	Chr4	29019162	29019182	20	0	R	-	A	0.1
OsCHELIN0031	TCONS_00000852	3999	4019	Chr4	4405624	4405644	20	0	R	+	A	0.1
OsCHELIN0031	TCONS_00000852	3999	4019	Chr5	15680156	15680176	20	0	R	-	A	0.1
OsCHELIN0031	TCONS_00000852	3999	4019	Chr5	25756056	25756076	20	0	R	+	A	0.1
OsCHELIN0031	TCONS_00000852	3999	4019	Chr6	14851400	14851420	20	0	R	-	A	0.1
OsCHELIN0031	TCONS_00000852	3999	4019	Chr6	17794450	17794470	20	0	R	-	A	0.1
OsCHELIN0031	TCONS_00000852	3999	4019	Chr6	22684635	22684655	20	0	R	+	A	0.1
OsCHELIN0031	TCONS_00000852	3999	4019	Chr6	26143765	26143785	20	0	R	+	A	0.1
OsCHELIN0031	TCONS_00000852	3999	4019	Chr6	26941258	26941278	20	0	R	-	A	0.1
OsCHELIN0031	TCONS_00000852	3999	4019	Chr7	16559652	16559672	20	0	R	+	A	0.1
OsCHELIN0031	TCONS_00000852	3999	4019	Chr7	22553750	22553770	20	0	R	-	A	0.1
OsCHELIN0031	TCONS_00000852	3999	4019	Chr7	26416911	26416931	20	0	R	+	A	0.1
OsCHELIN0031	TCONS_00000852	3999	4019	Chr7	27969769	27969789	20	0	R	+	A	0.1
OsCHELIN0031	TCONS_00000852	3999	4019	Chr7	6894840	6894860	20	0	R	+	A	0.1
OsCHELIN0031	TCONS_00000852	3999	4019	Chr7	7261535	7261555	20	0	R	+	A	0.1
OsCHELIN0031	TCONS_00000852	3999	4019	Chr8	15704762	15704782	20	0	R	-	A	0.1
OsCHELIN0031	TCONS_00000852	3999	4019	Chr8	21949615	21949635	20	0	R	+	A	0.1
OsCHELIN0031	TCONS_00000852	3999	4019	Chr8	24153187	24153207	20	0	R	-	A	0.1
OsCHELIN0031	TCONS_00000852	3999	4019	Chr8	25784550	25784570	20	0	R	-	A	0.1
OsCHELIN0031	TCONS_00000852	3999	4019	Chr8	6117810	6117830	20	0	R	-	A	0.1
OsCHELIN0031	TCONS_00000852	3999	4019	Chr9	17710888	17710908	20	0	R	-	A	0.1
OsCHELIN0031	TCONS_00000852	3999	4019	Chr9	18647880	18647900	20	0	R	-	A	0.1
OsCHELIN0031	TCONS_00000852	3999	4019	Chr9	4217802	4217822	20	0	R	+	A	0.1
OsCHELIN0031	TCONS_00000852	3999	4019	Chr9	7204655	7204675	20	0	R	-	A	0.1
OsCHELIN0031	TCONS_00000852	4000	4020	Chr1	16527480	16527500	20	0	R	+	A	0.1
OsCHELIN0031	TCONS_00000852	4000	4020	Chr1	16997261	16997281	20	0	R	+	A	0.1
OsCHELIN0031	TCONS_00000852	4000	4020	Chr1	22630542	22630562	20	0	R	+	A	0.1
OsCHELIN0031	TCONS_00000852	4000	4020	Chr1	26262256	26262276	20	0	R	+	A	0.1
OsCHELIN0031	TCONS_00000852	4000	4020	Chr1	30866409	30866429	20	0	R	-	A	0.1
OsCHELIN0031	TCONS_00000852	4000	4020	Chr1	31869548	31869568	20	0	R	+	A	0.1
OsCHELIN0031	TCONS_00000852	4000	4020	Chr1	31983027	31983047	20	0	R	+	A	0.1
OsCHELIN0031	TCONS_00000852	4000	4020	Chr1	34456203	34456223	20	0	R	-	A	0.1
OsCHELIN0031	TCONS_00000852	4000	4020	Chr1	35615371	35615391	20	0	R	-	A	0.1
OsCHELIN0031	TCONS_00000852	4000	4020	Chr1	4002452	4002472	20	0	R	+	A	0.1
OsCHELIN0031	TCONS_00000852	4000	4020	Chr1	9772861	9772881	20	0	R	+	A	0.1
OsCHELIN0031	TCONS_00000852	4000	4020	Chr10	13372609	13372629	20	0	R	-	A	0.1
OsCHELIN0031	TCONS_00000852	4000	4020	Chr10	13893892	13893912	20	0	R	+	A	0.1
OsCHELIN0031	TCONS_00000852	4000	4020	Chr10	14804750	14804770	20	0	R	+	A	0.1
OsCHELIN0031	TCONS_00000852	4000	4020	Chr10	14862766	14862786	20	0	R	-	A	0.1
OsCHELIN0031	TCONS_00000852	4000	4020	Chr10	15029221	15029241	20	0	R	-	A	0.1
OsCHELIN0031	TCONS_00000852	4000	4020	Chr10	16499126	16499146	20	0	R	-	A	0.1
OsCHELIN0031	TCONS_00000852	4000	4020	Chr10	21297195	21297215	20	0	R	+	A	0.1
OsCHELIN0031	TCONS_00000852	4000	4020	Chr10	22443287	22443307	20	0	R	+	A	0.1
OsCHELIN0031	TCONS_00000852	4000	4020	Chr10	8901768	8901788	20	0	R	+	A	0.1
OsCHELIN0031	TCONS_00000852	4000	4020	Chr10	9348615	9348635	20	0	R	+	A	0.1
OsCHELIN0031	TCONS_00000852	4000	4020	Chr11	10922655	10922675	20	0	R	+	A	0.1
OsCHELIN0031	TCONS_00000852	4000	4020	Chr11	18963503	18963523	20	0	R	+	A	0.1
OsCHELIN0031	TCONS_00000852	4000	4020	Chr11	20190170	20190190	20	0	R	+	A	0.1
OsCHELIN0031	TCONS_00000852	4000	4020	Chr11	27816672	27816692	20	0	R	+	A	0.1
OsCHELIN0031	TCONS_00000852	4000	4020	Chr11	3418249	3418269	20	0	R	+	A	0.1
OsCHELIN0031	TCONS_00000852	4000	4020	Chr11	6109727	6109747	20	0	R	-	A	0.1
OsCHELIN0031	TCONS_00000852	4000	4020	Chr11	6365727	6365747	20	0	R	-	A	0.1
OsCHELIN0031	TCONS_00000852	4000	4020	Chr11	6371046	6371066	20	0	R	+	A	0.1
OsCHELIN0031	TCONS_00000852	4000	4020	Chr11	7404146	7404166	20	0	R	+	A	0.1
OsCHELIN0031	TCONS_00000852	4000	4020	Chr11	8358643	8358663	20	0	R	-	A	0.1
OsCHELIN0031	TCONS_00000852	4000	4020	Chr12	15321318	15321338	20	0	R	-	A	0.1
OsCHELIN0031	TCONS_00000852	4000	4020	Chr12	17005740	17005760	20	0	R	+	A	0.1
OsCHELIN0031	TCONS_00000852	4000	4020	Chr12	18213413	18213433	20	0	R	+	A	0.1
OsCHELIN0031	TCONS_00000852	4000	4020	Chr12	2360727	2360747	20	0	R	+	A	0.1
OsCHELIN0031	TCONS_00000852	4000	4020	Chr12	25684392	25684412	20	0	R	+	A	0.1
OsCHELIN0031	TCONS_00000852	4000	4020	Chr12	26207100	26207120	20	0	R	+	A	0.1
OsCHELIN0031	TCONS_00000852	4000	4020	Chr12	26652458	26652478	20	0	R	+	A	0.1
OsCHELIN0031	TCONS_00000852	4000	4020	Chr12	5178888	5178908	20	0	R	+	A	0.1
OsCHELIN0031	TCONS_00000852	4000	4020	Chr12	5800785	5800805	20	0	R	-	A	0.1
OsCHELIN0031	TCONS_00000852	4000	4020	Chr12	7698629	7698649	20	0	R	-	A	0.1
OsCHELIN0031	TCONS_00000852	4000	4020	Chr12	9252769	9252789	20	0	R	+	A	0.1
OsCHELIN0031	TCONS_00000852	4000	4020	Chr2	12941761	12941781	20	0	R	-	A	0.1
OsCHELIN0031	TCONS_00000852	4000	4020	Chr2	1551211	1551231	20	0	R	-	A	0.1
OsCHELIN0031	TCONS_00000852	4000	4020	Chr2	19065810	19065830	20	0	R	-	A	0.1
OsCHELIN0031	TCONS_00000852	4000	4020	Chr2	28038451	28038471	20	0	R	+	A	0.1
OsCHELIN0031	TCONS_00000852	4000	4020	Chr2	32207860	32207880	20	0	R	+	A	0.1
OsCHELIN0031	TCONS_00000852	4000	4020	Chr2	5294865	5294885	20	0	R	+	A	0.1
OsCHELIN0031	TCONS_00000852	4000	4020	Chr2	5950133	5950153	20	0	R	-	A	0.1
OsCHELIN0031	TCONS_00000852	4000	4020	Chr2	833814	833834	20	0	R	-	A	0.1
OsCHELIN0031	TCONS_00000852	4000	4020	Chr3	11769761	11769781	20	0	R	-	A	0.1
OsCHELIN0031	TCONS_00000852	4000	4020	Chr3	11774586	11774606	20	0	R	-	A	0.1
OsCHELIN0031	TCONS_00000852	4000	4020	Chr3	16773759	16773779	20	0	R	-	A	0.1
OsCHELIN0031	TCONS_00000852	4000	4020	Chr3	29406433	29406453	20	0	R	+	A	0.1
OsCHELIN0031	TCONS_00000852	4000	4020	Chr3	3248249	3248269	20	0	R	+	A	0.1
OsCHELIN0031	TCONS_00000852	4000	4020	Chr3	3342047	3342067	20	0	R	+	A	0.1
OsCHELIN0031	TCONS_00000852	4000	4020	Chr3	4465257	4465277	20	0	R	-	A	0.1
OsCHELIN0031	TCONS_00000852	4000	4020	Chr4	13808579	13808599	20	0	R	+	A	0.1
OsCHELIN0031	TCONS_00000852	4000	4020	Chr4	15609615	15609635	20	0	R	-	A	0.1
OsCHELIN0031	TCONS_00000852	4000	4020	Chr4	15772268	15772288	20	0	R	-	A	0.1
OsCHELIN0031	TCONS_00000852	4000	4020	Chr4	20777161	20777181	20	0	R	+	A	0.1
OsCHELIN0031	TCONS_00000852	4000	4020	Chr4	21030432	21030452	20	0	R	-	A	0.1
OsCHELIN0031	TCONS_00000852	4000	4020	Chr4	28037961	28037981	20	0	R	+	A	0.1
OsCHELIN0031	TCONS_00000852	4000	4020	Chr4	29019163	29019183	20	0	R	-	A	0.1
OsCHELIN0031	TCONS_00000852	4000	4020	Chr4	3779680	3779700	20	0	R	-	A	0.1
OsCHELIN0031	TCONS_00000852	4000	4020	Chr5	15680157	15680177	20	0	R	-	A	0.1
OsCHELIN0031	TCONS_00000852	4000	4020	Chr5	23054545	23054565	20	0	R	+	A	0.1
OsCHELIN0031	TCONS_00000852	4000	4020	Chr5	29410524	29410544	20	0	R	-	A	0.1
OsCHELIN0031	TCONS_00000852	4000	4020	Chr6	14851401	14851421	20	0	R	-	A	0.1
OsCHELIN0031	TCONS_00000852	4000	4020	Chr6	15324461	15324481	20	0	R	-	A	0.1
OsCHELIN0031	TCONS_00000852	4000	4020	Chr6	16773430	16773450	20	0	R	+	A	0.1
OsCHELIN0031	TCONS_00000852	4000	4020	Chr6	17794451	17794471	20	0	R	-	A	0.1
OsCHELIN0031	TCONS_00000852	4000	4020	Chr6	22212159	22212179	20	0	R	+	A	0.1
OsCHELIN0031	TCONS_00000852	4000	4020	Chr6	23221425	23221445	20	0	R	-	A	0.1
OsCHELIN0031	TCONS_00000852	4000	4020	Chr6	26143764	26143784	20	0	R	+	A	0.1
OsCHELIN0031	TCONS_00000852	4000	4020	Chr7	11580071	11580091	20	0	R	+	A	0.1
OsCHELIN0031	TCONS_00000852	4000	4020	Chr7	12808836	12808856	20	0	R	+	A	0.1
OsCHELIN0031	TCONS_00000852	4000	4020	Chr7	16559651	16559671	20	0	R	+	A	0.1
OsCHELIN0031	TCONS_00000852	4000	4020	Chr7	19510888	19510908	20	0	R	+	A	0.1
OsCHELIN0031	TCONS_00000852	4000	4020	Chr7	20340955	20340975	20	0	R	+	A	0.1
OsCHELIN0031	TCONS_00000852	4000	4020	Chr7	23208363	23208383	20	0	R	-	A	0.1
OsCHELIN0031	TCONS_00000852	4000	4020	Chr7	26416910	26416930	20	0	R	+	A	0.1
OsCHELIN0031	TCONS_00000852	4000	4020	Chr7	27969768	27969788	20	0	R	+	A	0.1
OsCHELIN0031	TCONS_00000852	4000	4020	Chr7	7261534	7261554	20	0	R	+	A	0.1
OsCHELIN0031	TCONS_00000852	4000	4020	Chr7	8422437	8422457	20	0	R	-	A	0.1
OsCHELIN0031	TCONS_00000852	4000	4020	Chr8	15704763	15704783	20	0	R	-	A	0.1
OsCHELIN0031	TCONS_00000852	4000	4020	Chr8	19356467	19356487	20	0	R	+	A	0.1
OsCHELIN0031	TCONS_00000852	4000	4020	Chr8	21949614	21949634	20	0	R	+	A	0.1
OsCHELIN0031	TCONS_00000852	4000	4020	Chr8	22272405	22272425	20	0	R	-	A	0.1
OsCHELIN0031	TCONS_00000852	4000	4020	Chr8	24153188	24153208	20	0	R	-	A	0.1
OsCHELIN0031	TCONS_00000852	4000	4020	Chr8	25784551	25784571	20	0	R	-	A	0.1
OsCHELIN0031	TCONS_00000852	4000	4020	Chr8	7255845	7255865	20	0	R	+	A	0.1
OsCHELIN0031	TCONS_00000852	4000	4020	Chr9	11257381	11257401	20	0	R	-	A	0.1
OsCHELIN0031	TCONS_00000852	4000	4020	Chr9	17710889	17710909	20	0	R	-	A	0.1
OsCHELIN0031	TCONS_00000852	4000	4020	Chr9	18647881	18647901	20	0	R	-	A	0.1
OsCHELIN0031	TCONS_00000852	4000	4020	Chr9	7204656	7204676	20	0	R	-	A	0.1
OsCHELIN0031	TCONS_00000852	4000	4020	Chr9	9694266	9694286	20	0	R	+	A	0.1
OsCHELIN0031	TCONS_00000852	4000	4023	Chr5	22083782	22083805	23	0	R	+	A	0.13
OsCHELIN0031	TCONS_00000852	4001	4021	Chr1	16527479	16527499	20	0	R	+	A	0.1
OsCHELIN0031	TCONS_00000852	4001	4021	Chr1	16997260	16997280	20	0	R	+	A	0.1
OsCHELIN0031	TCONS_00000852	4001	4021	Chr1	17490562	17490582	20	0	R	-	A	0.1
OsCHELIN0031	TCONS_00000852	4001	4021	Chr1	26014428	26014448	20	0	R	-	A	0.1
OsCHELIN0031	TCONS_00000852	4001	4021	Chr1	30166842	30166862	20	0	R	-	A	0.1
OsCHELIN0031	TCONS_00000852	4001	4021	Chr1	30866410	30866430	20	0	R	-	A	0.1
OsCHELIN0031	TCONS_00000852	4001	4021	Chr1	33340950	33340970	20	0	R	+	A	0.1
OsCHELIN0031	TCONS_00000852	4001	4021	Chr1	34456204	34456224	20	0	R	-	A	0.1
OsCHELIN0031	TCONS_00000852	4001	4021	Chr1	35615372	35615392	20	0	R	-	A	0.1
OsCHELIN0031	TCONS_00000852	4001	4021	Chr1	4002451	4002471	20	0	R	+	A	0.1
OsCHELIN0031	TCONS_00000852	4001	4021	Chr1	40038207	40038227	20	0	R	+	A	0.1
OsCHELIN0031	TCONS_00000852	4001	4021	Chr10	13372610	13372630	20	0	R	-	A	0.1
OsCHELIN0031	TCONS_00000852	4001	4021	Chr10	14862767	14862787	20	0	R	-	A	0.1
OsCHELIN0031	TCONS_00000852	4001	4021	Chr10	15029222	15029242	20	0	R	-	A	0.1
OsCHELIN0031	TCONS_00000852	4001	4021	Chr10	19332003	19332023	20	0	R	-	A	0.1
OsCHELIN0031	TCONS_00000852	4001	4021	Chr10	21297194	21297214	20	0	R	+	A	0.1
OsCHELIN0031	TCONS_00000852	4001	4021	Chr10	22443286	22443306	20	0	R	+	A	0.1
OsCHELIN0031	TCONS_00000852	4001	4021	Chr10	9348614	9348634	20	0	R	+	A	0.1
OsCHELIN0031	TCONS_00000852	4001	4021	Chr11	18963502	18963522	20	0	R	+	A	0.1
OsCHELIN0031	TCONS_00000852	4001	4021	Chr11	20190169	20190189	20	0	R	+	A	0.1
OsCHELIN0031	TCONS_00000852	4001	4021	Chr11	24057573	24057593	20	0	R	+	A	0.1
OsCHELIN0031	TCONS_00000852	4001	4021	Chr11	27816671	27816691	20	0	R	+	A	0.1
OsCHELIN0031	TCONS_00000852	4001	4021	Chr11	3418248	3418268	20	0	R	+	A	0.1
OsCHELIN0031	TCONS_00000852	4001	4021	Chr11	6109728	6109748	20	0	R	-	A	0.1
OsCHELIN0031	TCONS_00000852	4001	4021	Chr11	6365728	6365748	20	0	R	-	A	0.1
OsCHELIN0031	TCONS_00000852	4001	4021	Chr11	6371045	6371065	20	0	R	+	A	0.1
OsCHELIN0031	TCONS_00000852	4001	4021	Chr11	7404145	7404165	20	0	R	+	A	0.1
OsCHELIN0031	TCONS_00000852	4001	4021	Chr11	8358644	8358664	20	0	R	-	A	0.1
OsCHELIN0031	TCONS_00000852	4001	4021	Chr12	15321319	15321339	20	0	R	-	A	0.1
OsCHELIN0031	TCONS_00000852	4001	4021	Chr12	15894531	15894551	20	0	R	+	A	0.1
OsCHELIN0031	TCONS_00000852	4001	4021	Chr12	17005739	17005759	20	0	R	+	A	0.1
OsCHELIN0031	TCONS_00000852	4001	4021	Chr12	18213412	18213432	20	0	R	+	A	0.1
OsCHELIN0031	TCONS_00000852	4001	4021	Chr12	26207099	26207119	20	0	R	+	A	0.1
OsCHELIN0031	TCONS_00000852	4001	4021	Chr12	26652457	26652477	20	0	R	+	A	0.1
OsCHELIN0031	TCONS_00000852	4001	4021	Chr12	5800786	5800806	20	0	R	-	A	0.1
OsCHELIN0031	TCONS_00000852	4001	4021	Chr12	7698630	7698650	20	0	R	-	A	0.1
OsCHELIN0031	TCONS_00000852	4001	4021	Chr12	9252768	9252788	20	0	R	+	A	0.1
OsCHELIN0031	TCONS_00000852	4001	4021	Chr2	19988770	19988790	20	0	R	-	A	0.1
OsCHELIN0031	TCONS_00000852	4001	4021	Chr2	32207859	32207879	20	0	R	+	A	0.1
OsCHELIN0031	TCONS_00000852	4001	4021	Chr2	5950134	5950154	20	0	R	-	A	0.1
OsCHELIN0031	TCONS_00000852	4001	4021	Chr2	833815	833835	20	0	R	-	A	0.1
OsCHELIN0031	TCONS_00000852	4001	4021	Chr3	11769762	11769782	20	0	R	-	A	0.1
OsCHELIN0031	TCONS_00000852	4001	4021	Chr3	11774587	11774607	20	0	R	-	A	0.1
OsCHELIN0031	TCONS_00000852	4001	4021	Chr3	16179905	16179925	20	0	R	-	A	0.1
OsCHELIN0031	TCONS_00000852	4001	4021	Chr3	16773760	16773780	20	0	R	-	A	0.1
OsCHELIN0031	TCONS_00000852	4001	4021	Chr3	26352280	26352300	20	0	R	-	A	0.1
OsCHELIN0031	TCONS_00000852	4001	4021	Chr3	29065441	29065461	20	0	R	-	A	0.1
OsCHELIN0031	TCONS_00000852	4001	4021	Chr3	3248248	3248268	20	0	R	+	A	0.1
OsCHELIN0031	TCONS_00000852	4001	4021	Chr3	36244310	36244330	20	0	R	+	A	0.1
OsCHELIN0031	TCONS_00000852	4001	4021	Chr4	15609616	15609636	20	0	R	-	A	0.1
OsCHELIN0031	TCONS_00000852	4001	4021	Chr4	15772269	15772289	20	0	R	-	A	0.1
OsCHELIN0031	TCONS_00000852	4001	4021	Chr4	21030433	21030453	20	0	R	-	A	0.1
OsCHELIN0031	TCONS_00000852	4001	4021	Chr4	23559574	23559594	20	0	R	+	A	0.1
OsCHELIN0031	TCONS_00000852	4001	4021	Chr4	28037960	28037980	20	0	R	+	A	0.1
OsCHELIN0031	TCONS_00000852	4001	4021	Chr4	3779681	3779701	20	0	R	-	A	0.1
OsCHELIN0031	TCONS_00000852	4001	4021	Chr5	17376597	17376617	20	0	R	+	A	0.1
OsCHELIN0031	TCONS_00000852	4001	4021	Chr5	23054544	23054564	20	0	R	+	A	0.1
OsCHELIN0031	TCONS_00000852	4001	4021	Chr5	29410525	29410545	20	0	R	-	A	0.1
OsCHELIN0031	TCONS_00000852	4001	4021	Chr6	14851402	14851422	20	0	R	-	A	0.1
OsCHELIN0031	TCONS_00000852	4001	4021	Chr6	15324462	15324482	20	0	R	-	A	0.1
OsCHELIN0031	TCONS_00000852	4001	4021	Chr6	16773429	16773449	20	0	R	+	A	0.1
OsCHELIN0031	TCONS_00000852	4001	4021	Chr6	17794452	17794472	20	0	R	-	A	0.1
OsCHELIN0031	TCONS_00000852	4001	4021	Chr6	22212158	22212178	20	0	R	+	A	0.1
OsCHELIN0031	TCONS_00000852	4001	4021	Chr6	23221426	23221446	20	0	R	-	A	0.1
OsCHELIN0031	TCONS_00000852	4001	4021	Chr6	24311395	24311415	20	0	R	-	A	0.1
OsCHELIN0031	TCONS_00000852	4001	4021	Chr6	26143763	26143783	20	0	R	+	A	0.1
OsCHELIN0031	TCONS_00000852	4001	4021	Chr6	5249489	5249509	20	0	R	+	A	0.1
OsCHELIN0031	TCONS_00000852	4001	4021	Chr6	7081320	7081340	20	0	R	+	A	0.1
OsCHELIN0031	TCONS_00000852	4001	4021	Chr6	7357714	7357734	20	0	R	-	A	0.1
OsCHELIN0031	TCONS_00000852	4001	4021	Chr7	12808835	12808855	20	0	R	+	A	0.1
OsCHELIN0031	TCONS_00000852	4001	4021	Chr7	16559650	16559670	20	0	R	+	A	0.1
OsCHELIN0031	TCONS_00000852	4001	4021	Chr7	19510887	19510907	20	0	R	+	A	0.1
OsCHELIN0031	TCONS_00000852	4001	4021	Chr7	20340954	20340974	20	0	R	+	A	0.1
OsCHELIN0031	TCONS_00000852	4001	4021	Chr7	23208364	23208384	20	0	R	-	A	0.1
OsCHELIN0031	TCONS_00000852	4001	4021	Chr7	26416909	26416929	20	0	R	+	A	0.1
OsCHELIN0031	TCONS_00000852	4001	4021	Chr7	7261533	7261553	20	0	R	+	A	0.1
OsCHELIN0031	TCONS_00000852	4001	4021	Chr7	8422438	8422458	20	0	R	-	A	0.1
OsCHELIN0031	TCONS_00000852	4001	4021	Chr8	10279053	10279073	20	0	R	+	A	0.1
OsCHELIN0031	TCONS_00000852	4001	4021	Chr8	15011021	15011041	20	0	R	+	A	0.1
OsCHELIN0031	TCONS_00000852	4001	4021	Chr8	15704764	15704784	20	0	R	-	A	0.1
OsCHELIN0031	TCONS_00000852	4001	4021	Chr8	16081528	16081548	20	0	R	-	A	0.1
OsCHELIN0031	TCONS_00000852	4001	4021	Chr8	19356466	19356486	20	0	R	+	A	0.1
OsCHELIN0031	TCONS_00000852	4001	4021	Chr8	19515644	19515664	20	0	R	-	A	0.1
OsCHELIN0031	TCONS_00000852	4001	4021	Chr8	21949613	21949633	20	0	R	+	A	0.1
OsCHELIN0031	TCONS_00000852	4001	4021	Chr8	24153189	24153209	20	0	R	-	A	0.1
OsCHELIN0031	TCONS_00000852	4001	4021	Chr8	7255844	7255864	20	0	R	+	A	0.1
OsCHELIN0031	TCONS_00000852	4001	4021	Chr9	15167720	15167740	20	0	R	+	A	0.1
OsCHELIN0031	TCONS_00000852	4001	4021	Chr9	17710890	17710910	20	0	R	-	A	0.1
OsCHELIN0031	TCONS_00000852	4001	4023	Chr1	13209032	13209054	22	0	R	-	A	0.14
OsCHELIN0031	TCONS_00000852	4001	4023	Chr9	11940961	11940983	22	0	R	-	A	0.14
OsCHELIN0031	TCONS_00000852	4002	4022	Chr1	16527478	16527498	20	0	R	+	A	0.1
OsCHELIN0031	TCONS_00000852	4002	4022	Chr1	16997259	16997279	20	0	R	+	A	0.1
OsCHELIN0031	TCONS_00000852	4002	4022	Chr1	21906173	21906193	20	0	R	-	A	0.1
OsCHELIN0031	TCONS_00000852	4002	4022	Chr1	26014429	26014449	20	0	R	-	A	0.1
OsCHELIN0031	TCONS_00000852	4002	4022	Chr1	30866411	30866431	20	0	R	-	A	0.1
OsCHELIN0031	TCONS_00000852	4002	4022	Chr1	33340949	33340969	20	0	R	+	A	0.1
OsCHELIN0031	TCONS_00000852	4002	4022	Chr1	34456205	34456225	20	0	R	-	A	0.1
OsCHELIN0031	TCONS_00000852	4002	4022	Chr1	35615373	35615393	20	0	R	-	A	0.1
OsCHELIN0031	TCONS_00000852	4002	4022	Chr1	37713212	37713232	20	0	R	-	A	0.1
OsCHELIN0031	TCONS_00000852	4002	4022	Chr1	4002450	4002470	20	0	R	+	A	0.1
OsCHELIN0031	TCONS_00000852	4002	4022	Chr1	40038206	40038226	20	0	R	+	A	0.1
OsCHELIN0031	TCONS_00000852	4002	4022	Chr1	5643173	5643193	20	0	R	+	A	0.1
OsCHELIN0031	TCONS_00000852	4002	4022	Chr10	12337285	12337305	20	0	R	+	A	0.1
OsCHELIN0031	TCONS_00000852	4002	4022	Chr10	19332004	19332024	20	0	R	-	A	0.1
OsCHELIN0031	TCONS_00000852	4002	4022	Chr10	22443285	22443305	20	0	R	+	A	0.1
OsCHELIN0031	TCONS_00000852	4002	4022	Chr10	22826596	22826616	20	0	R	+	A	0.1
OsCHELIN0031	TCONS_00000852	4002	4022	Chr10	9348613	9348633	20	0	R	+	A	0.1
OsCHELIN0031	TCONS_00000852	4002	4022	Chr11	20190168	20190188	20	0	R	+	A	0.1
OsCHELIN0031	TCONS_00000852	4002	4022	Chr11	3418247	3418267	20	0	R	+	A	0.1
OsCHELIN0031	TCONS_00000852	4002	4022	Chr11	6109729	6109749	20	0	R	-	A	0.1
OsCHELIN0031	TCONS_00000852	4002	4022	Chr11	6371044	6371064	20	0	R	+	A	0.1
OsCHELIN0031	TCONS_00000852	4002	4022	Chr11	8358645	8358665	20	0	R	-	A	0.1
OsCHELIN0031	TCONS_00000852	4002	4022	Chr12	15321320	15321340	20	0	R	-	A	0.1
OsCHELIN0031	TCONS_00000852	4002	4022	Chr12	17005738	17005758	20	0	R	+	A	0.1
OsCHELIN0031	TCONS_00000852	4002	4022	Chr12	20943310	20943330	20	0	R	+	A	0.1
OsCHELIN0031	TCONS_00000852	4002	4022	Chr12	5800787	5800807	20	0	R	-	A	0.1
OsCHELIN0031	TCONS_00000852	4002	4022	Chr2	13898306	13898326	20	0	R	-	A	0.1
OsCHELIN0031	TCONS_00000852	4002	4022	Chr2	18883643	18883663	20	0	R	-	A	0.1
OsCHELIN0031	TCONS_00000852	4002	4022	Chr2	31361316	31361336	20	0	R	+	A	0.1
OsCHELIN0031	TCONS_00000852	4002	4022	Chr2	32207858	32207878	20	0	R	+	A	0.1
OsCHELIN0031	TCONS_00000852	4002	4022	Chr2	833816	833836	20	0	R	-	A	0.1
OsCHELIN0031	TCONS_00000852	4002	4022	Chr3	11769763	11769783	20	0	R	-	A	0.1
OsCHELIN0031	TCONS_00000852	4002	4022	Chr3	11774588	11774608	20	0	R	-	A	0.1
OsCHELIN0031	TCONS_00000852	4002	4022	Chr3	16773761	16773781	20	0	R	-	A	0.1
OsCHELIN0031	TCONS_00000852	4002	4022	Chr3	26352281	26352301	20	0	R	-	A	0.1
OsCHELIN0031	TCONS_00000852	4002	4022	Chr3	27804914	27804934	20	0	R	-	A	0.1
OsCHELIN0031	TCONS_00000852	4002	4022	Chr3	29065442	29065462	20	0	R	-	A	0.1
OsCHELIN0031	TCONS_00000852	4002	4022	Chr3	31910251	31910271	20	0	R	+	A	0.1
OsCHELIN0031	TCONS_00000852	4002	4022	Chr3	34576850	34576870	20	0	R	+	A	0.1
OsCHELIN0031	TCONS_00000852	4002	4022	Chr3	36244309	36244329	20	0	R	+	A	0.1
OsCHELIN0031	TCONS_00000852	4002	4022	Chr4	15486114	15486134	20	0	R	-	A	0.1
OsCHELIN0031	TCONS_00000852	4002	4022	Chr4	15609617	15609637	20	0	R	-	A	0.1
OsCHELIN0031	TCONS_00000852	4002	4022	Chr4	15772270	15772290	20	0	R	-	A	0.1
OsCHELIN0031	TCONS_00000852	4002	4022	Chr4	23559573	23559593	20	0	R	+	A	0.1
OsCHELIN0031	TCONS_00000852	4002	4022	Chr4	28037959	28037979	20	0	R	+	A	0.1
OsCHELIN0031	TCONS_00000852	4002	4022	Chr4	31158017	31158037	20	0	R	-	A	0.1
OsCHELIN0031	TCONS_00000852	4002	4022	Chr4	3779682	3779702	20	0	R	-	A	0.1
OsCHELIN0031	TCONS_00000852	4002	4022	Chr4	8724591	8724611	20	0	R	-	A	0.1
OsCHELIN0031	TCONS_00000852	4002	4022	Chr5	14848620	14848640	20	0	R	+	A	0.1
OsCHELIN0031	TCONS_00000852	4002	4022	Chr5	17376596	17376616	20	0	R	+	A	0.1
OsCHELIN0031	TCONS_00000852	4002	4022	Chr6	14851403	14851423	20	0	R	-	A	0.1
OsCHELIN0031	TCONS_00000852	4002	4022	Chr6	15324463	15324483	20	0	R	-	A	0.1
OsCHELIN0031	TCONS_00000852	4002	4022	Chr6	15884289	15884309	20	0	R	+	A	0.1
OsCHELIN0031	TCONS_00000852	4002	4022	Chr6	17794453	17794473	20	0	R	-	A	0.1
OsCHELIN0031	TCONS_00000852	4002	4022	Chr6	22212157	22212177	20	0	R	+	A	0.1
OsCHELIN0031	TCONS_00000852	4002	4022	Chr6	23221427	23221447	20	0	R	-	A	0.1
OsCHELIN0031	TCONS_00000852	4002	4022	Chr6	24311396	24311416	20	0	R	-	A	0.1
OsCHELIN0031	TCONS_00000852	4002	4022	Chr6	5249488	5249508	20	0	R	+	A	0.1
OsCHELIN0031	TCONS_00000852	4002	4022	Chr6	7357715	7357735	20	0	R	-	A	0.1
OsCHELIN0031	TCONS_00000852	4002	4022	Chr7	12808834	12808854	20	0	R	+	A	0.1
OsCHELIN0031	TCONS_00000852	4002	4022	Chr7	12873117	12873137	20	0	R	+	A	0.1
OsCHELIN0031	TCONS_00000852	4002	4022	Chr7	20340953	20340973	20	0	R	+	A	0.1
OsCHELIN0031	TCONS_00000852	4002	4022	Chr7	23208365	23208385	20	0	R	-	A	0.1
OsCHELIN0031	TCONS_00000852	4002	4022	Chr7	26416908	26416928	20	0	R	+	A	0.1
OsCHELIN0031	TCONS_00000852	4002	4022	Chr7	6627249	6627269	20	0	R	-	A	0.1
OsCHELIN0031	TCONS_00000852	4002	4022	Chr7	7261532	7261552	20	0	R	+	A	0.1
OsCHELIN0031	TCONS_00000852	4002	4022	Chr7	8422439	8422459	20	0	R	-	A	0.1
OsCHELIN0031	TCONS_00000852	4002	4022	Chr7	9446057	9446077	20	0	R	+	A	0.1
OsCHELIN0031	TCONS_00000852	4002	4022	Chr8	15011020	15011040	20	0	R	+	A	0.1
OsCHELIN0031	TCONS_00000852	4002	4022	Chr8	15704765	15704785	20	0	R	-	A	0.1
OsCHELIN0031	TCONS_00000852	4002	4022	Chr8	19515645	19515665	20	0	R	-	A	0.1
OsCHELIN0031	TCONS_00000852	4002	4022	Chr8	24153190	24153210	20	0	R	-	A	0.1
OsCHELIN0031	TCONS_00000852	4002	4022	Chr9	15831259	15831279	20	0	R	-	A	0.1
OsCHELIN0031	TCONS_00000852	4002	4022	Chr9	17710891	17710911	20	0	R	-	A	0.1
OsCHELIN0031	TCONS_00000852	4002	4022	ChrSy	362974	362994	20	0	R	-	A	0.1
OsCHELIN0031	TCONS_00000852	4002	4023	Chr2	25487784	25487805	21	0	R	-	A	0.14
OsCHELIN0031	TCONS_00000852	4002	4030	Chr3	14920198	14920226	28	0	R	-	A	0.11
OsCHELIN0031	TCONS_00000852	4002	4032	Chr1	4002458	4002488	30	0	R	+	A	0.1
OsCHELIN0031	TCONS_00000852	4003	4024	Chr6	5112046	5112067	21	0	R	-	A	0.14
OsCHELIN0031	TCONS_00000852	4003	4033	Chr1	4002457	4002487	30	0	R	+	A	0.13
OsCHELIN0031	TCONS_00000852	4004	4024	Chr1	22754001	22754021	20	0	R	-	A	0.15
OsCHELIN0031	TCONS_00000852	4004	4024	Chr2	32977924	32977944	20	0	R	+	A	0.15
OsCHELIN0031	TCONS_00000852	4004	4034	Chr1	4002456	4002486	30	0	R	+	A	0.13
OsCHELIN0031	TCONS_00000852	4005	4025	Chr1	37079370	37079390	20	0	R	-	A	0.1
OsCHELIN0031	TCONS_00000852	4005	4025	Chr1	7078496	7078516	20	0	R	-	A	0.1
OsCHELIN0031	TCONS_00000852	4005	4025	Chr11	14030973	14030993	20	0	R	+	A	0.1
OsCHELIN0031	TCONS_00000852	4005	4025	Chr11	9144391	9144411	20	0	R	-	A	0.1
OsCHELIN0031	TCONS_00000852	4005	4025	Chr12	23294880	23294900	20	0	R	-	A	0.1
OsCHELIN0031	TCONS_00000852	4005	4025	Chr12	26559562	26559582	20	0	R	-	A	0.1
OsCHELIN0031	TCONS_00000852	4005	4025	Chr3	33211585	33211605	20	0	R	-	A	0.1
OsCHELIN0031	TCONS_00000852	4005	4025	Chr4	15289023	15289043	20	0	R	+	A	0.1
OsCHELIN0031	TCONS_00000852	4005	4025	Chr4	24562473	24562493	20	0	R	+	A	0.1
OsCHELIN0031	TCONS_00000852	4005	4025	Chr7	11681495	11681515	20	0	R	+	A	0.1
OsCHELIN0031	TCONS_00000852	4005	4025	Chr7	7150703	7150723	20	0	R	+	A	0.1
OsCHELIN0031	TCONS_00000852	4005	4025	Chr8	15986979	15986999	20	0	R	-	A	0.1
OsCHELIN0031	TCONS_00000852	4005	4025	Chr8	6158986	6159006	20	0	R	+	A	0.1
OsCHELIN0031	TCONS_00000852	4005	4035	Chr1	4002455	4002485	30	0	R	+	A	0.1
OsCHELIN0031	TCONS_00000852	4006	4026	Chr1	1322638	1322658	20	0	R	-	A	0.1
OsCHELIN0031	TCONS_00000852	4006	4026	Chr1	13471461	13471481	20	0	R	-	A	0.1
OsCHELIN0031	TCONS_00000852	4006	4026	Chr1	22441744	22441764	20	0	R	+	A	0.1
OsCHELIN0031	TCONS_00000852	4006	4026	Chr1	25272776	25272796	20	0	R	-	A	0.1
OsCHELIN0031	TCONS_00000852	4006	4026	Chr1	28151186	28151206	20	0	R	-	A	0.1
OsCHELIN0031	TCONS_00000852	4006	4026	Chr1	37079371	37079391	20	0	R	-	A	0.1
OsCHELIN0031	TCONS_00000852	4006	4026	Chr1	371825	371845	20	0	R	+	A	0.1
OsCHELIN0031	TCONS_00000852	4006	4026	Chr1	41973686	41973706	20	0	R	-	A	0.1
OsCHELIN0031	TCONS_00000852	4006	4026	Chr1	7078497	7078517	20	0	R	-	A	0.1
OsCHELIN0031	TCONS_00000852	4006	4026	Chr10	13104166	13104186	20	0	R	-	A	0.1
OsCHELIN0031	TCONS_00000852	4006	4026	Chr11	10582041	10582061	20	0	R	+	A	0.1
OsCHELIN0031	TCONS_00000852	4006	4026	Chr11	9144392	9144412	20	0	R	-	A	0.1
OsCHELIN0031	TCONS_00000852	4006	4026	Chr12	23294881	23294901	20	0	R	-	A	0.1
OsCHELIN0031	TCONS_00000852	4006	4026	Chr12	26559563	26559583	20	0	R	-	A	0.1
OsCHELIN0031	TCONS_00000852	4006	4026	Chr2	28417151	28417171	20	0	R	-	A	0.1
OsCHELIN0031	TCONS_00000852	4006	4026	Chr2	7296139	7296159	20	0	R	+	A	0.1
OsCHELIN0031	TCONS_00000852	4006	4026	Chr2	8675958	8675978	20	0	R	-	A	0.1
OsCHELIN0031	TCONS_00000852	4006	4026	Chr3	23878589	23878609	20	0	R	-	A	0.1
OsCHELIN0031	TCONS_00000852	4006	4026	Chr4	15487724	15487744	20	0	R	-	A	0.1
OsCHELIN0031	TCONS_00000852	4006	4026	Chr4	24562472	24562492	20	0	R	+	A	0.1
OsCHELIN0031	TCONS_00000852	4006	4026	Chr4	25505412	25505432	20	0	R	-	A	0.1
OsCHELIN0031	TCONS_00000852	4006	4026	Chr4	6724429	6724449	20	0	R	-	A	0.1
OsCHELIN0031	TCONS_00000852	4006	4026	Chr5	1738040	1738060	20	0	R	+	A	0.1
OsCHELIN0031	TCONS_00000852	4006	4026	Chr5	4051965	4051985	20	0	R	+	A	0.1
OsCHELIN0031	TCONS_00000852	4006	4026	Chr6	12614151	12614171	20	0	R	-	A	0.1
OsCHELIN0031	TCONS_00000852	4006	4026	Chr6	8289789	8289809	20	0	R	-	A	0.1
OsCHELIN0031	TCONS_00000852	4006	4026	Chr6	8738728	8738748	20	0	R	-	A	0.1
OsCHELIN0031	TCONS_00000852	4006	4026	Chr7	7150702	7150722	20	0	R	+	A	0.1
OsCHELIN0031	TCONS_00000852	4006	4026	Chr8	6158985	6159005	20	0	R	+	A	0.1
OsCHELIN0031	TCONS_00000852	4006	4026	Chr9	6635100	6635120	20	0	R	+	A	0.1
OsCHELIN0031	TCONS_00000852	4006	4026	Chr9	7879277	7879297	20	0	R	-	A	0.1
OsCHELIN0031	TCONS_00000852	4006	4035	Chr10	6174743	6174772	29	0	R	-	A	0.1
OsCHELIN0031	TCONS_00000852	4007	4027	Chr1	1322639	1322659	20	0	R	-	A	0.1
OsCHELIN0031	TCONS_00000852	4007	4027	Chr1	13471462	13471482	20	0	R	-	A	0.1
OsCHELIN0031	TCONS_00000852	4007	4027	Chr1	22441743	22441763	20	0	R	+	A	0.1
OsCHELIN0031	TCONS_00000852	4007	4027	Chr1	25272777	25272797	20	0	R	-	A	0.1
OsCHELIN0031	TCONS_00000852	4007	4027	Chr1	36383575	36383595	20	0	R	-	A	0.1
OsCHELIN0031	TCONS_00000852	4007	4027	Chr1	37079372	37079392	20	0	R	-	A	0.1
OsCHELIN0031	TCONS_00000852	4007	4027	Chr1	371824	371844	20	0	R	+	A	0.1
OsCHELIN0031	TCONS_00000852	4007	4027	Chr1	7078498	7078518	20	0	R	-	A	0.1
OsCHELIN0031	TCONS_00000852	4007	4027	Chr10	13104167	13104187	20	0	R	-	A	0.1
OsCHELIN0031	TCONS_00000852	4007	4027	Chr10	20611676	20611696	20	0	R	+	A	0.1
OsCHELIN0031	TCONS_00000852	4007	4027	Chr11	10582040	10582060	20	0	R	+	A	0.1
OsCHELIN0031	TCONS_00000852	4007	4027	Chr11	26682485	26682505	20	0	R	+	A	0.1
OsCHELIN0031	TCONS_00000852	4007	4027	Chr11	9144393	9144413	20	0	R	-	A	0.1
OsCHELIN0031	TCONS_00000852	4007	4027	Chr12	12517073	12517093	20	0	R	+	A	0.1
OsCHELIN0031	TCONS_00000852	4007	4027	Chr12	23294882	23294902	20	0	R	-	A	0.1
OsCHELIN0031	TCONS_00000852	4007	4027	Chr12	26559564	26559584	20	0	R	-	A	0.1
OsCHELIN0031	TCONS_00000852	4007	4027	Chr2	28417152	28417172	20	0	R	-	A	0.1
OsCHELIN0031	TCONS_00000852	4007	4027	Chr3	23878590	23878610	20	0	R	-	A	0.1
OsCHELIN0031	TCONS_00000852	4007	4027	Chr3	25449106	25449126	20	0	R	-	A	0.1
OsCHELIN0031	TCONS_00000852	4007	4027	Chr4	15487725	15487745	20	0	R	-	A	0.1
OsCHELIN0031	TCONS_00000852	4007	4027	Chr4	16374914	16374934	20	0	R	+	A	0.1
OsCHELIN0031	TCONS_00000852	4007	4027	Chr4	25505413	25505433	20	0	R	-	A	0.1
OsCHELIN0031	TCONS_00000852	4007	4027	Chr5	1738039	1738059	20	0	R	+	A	0.1
OsCHELIN0031	TCONS_00000852	4007	4027	Chr5	4051964	4051984	20	0	R	+	A	0.1
OsCHELIN0031	TCONS_00000852	4007	4027	Chr5	8789155	8789175	20	0	R	+	A	0.1
OsCHELIN0031	TCONS_00000852	4007	4027	Chr6	8289790	8289810	20	0	R	-	A	0.1
OsCHELIN0031	TCONS_00000852	4007	4027	Chr8	6158984	6159004	20	0	R	+	A	0.1
OsCHELIN0031	TCONS_00000852	4007	4027	Chr9	19852370	19852390	20	0	R	-	A	0.1
OsCHELIN0031	TCONS_00000852	4007	4027	Chr9	3456160	3456180	20	0	R	+	A	0.1
OsCHELIN0031	TCONS_00000852	4007	4027	Chr9	6635099	6635119	20	0	R	+	A	0.1
OsCHELIN0031	TCONS_00000852	4007	4027	Chr9	7879278	7879298	20	0	R	-	A	0.1
OsCHELIN0031	TCONS_00000852	4008	4028	Chr1	1322640	1322660	20	0	R	-	A	0.1
OsCHELIN0031	TCONS_00000852	4008	4028	Chr1	25272778	25272798	20	0	R	-	A	0.1
OsCHELIN0031	TCONS_00000852	4008	4028	Chr1	25952849	25952869	20	0	R	-	A	0.1
OsCHELIN0031	TCONS_00000852	4008	4028	Chr1	31743619	31743639	20	0	R	+	A	0.1
OsCHELIN0031	TCONS_00000852	4008	4028	Chr1	36383576	36383596	20	0	R	-	A	0.1
OsCHELIN0031	TCONS_00000852	4008	4028	Chr1	37079373	37079393	20	0	R	-	A	0.1
OsCHELIN0031	TCONS_00000852	4008	4028	Chr1	371823	371843	20	0	R	+	A	0.1
OsCHELIN0031	TCONS_00000852	4008	4028	Chr1	5958166	5958186	20	0	R	-	A	0.1
OsCHELIN0031	TCONS_00000852	4008	4028	Chr10	13104168	13104188	20	0	R	-	A	0.1
OsCHELIN0031	TCONS_00000852	4008	4028	Chr11	10582039	10582059	20	0	R	+	A	0.1
OsCHELIN0031	TCONS_00000852	4008	4028	Chr11	26682484	26682504	20	0	R	+	A	0.1
OsCHELIN0031	TCONS_00000852	4008	4028	Chr11	9144394	9144414	20	0	R	-	A	0.1
OsCHELIN0031	TCONS_00000852	4008	4028	Chr12	12517072	12517092	20	0	R	+	A	0.1
OsCHELIN0031	TCONS_00000852	4008	4028	Chr12	26559565	26559585	20	0	R	-	A	0.1
OsCHELIN0031	TCONS_00000852	4008	4028	Chr12	5449846	5449866	20	0	R	+	A	0.1
OsCHELIN0031	TCONS_00000852	4008	4028	Chr12	9579554	9579574	20	0	R	-	A	0.1
OsCHELIN0031	TCONS_00000852	4008	4028	Chr2	28417153	28417173	20	0	R	-	A	0.1
OsCHELIN0031	TCONS_00000852	4008	4028	Chr3	23890304	23890324	20	0	R	-	A	0.1
OsCHELIN0031	TCONS_00000852	4008	4028	Chr3	25449107	25449127	20	0	R	-	A	0.1
OsCHELIN0031	TCONS_00000852	4008	4028	Chr4	16374913	16374933	20	0	R	+	A	0.1
OsCHELIN0031	TCONS_00000852	4008	4028	Chr4	17731236	17731256	20	0	R	+	A	0.1
OsCHELIN0031	TCONS_00000852	4008	4028	Chr4	25505414	25505434	20	0	R	-	A	0.1
OsCHELIN0031	TCONS_00000852	4008	4028	Chr5	16211467	16211487	20	0	R	-	A	0.1
OsCHELIN0031	TCONS_00000852	4008	4028	Chr5	1738038	1738058	20	0	R	+	A	0.1
OsCHELIN0031	TCONS_00000852	4008	4028	Chr7	24645655	24645675	20	0	R	-	A	0.1
OsCHELIN0031	TCONS_00000852	4008	4028	Chr8	19283280	19283300	20	0	R	+	A	0.1
OsCHELIN0031	TCONS_00000852	4008	4028	Chr8	23247320	23247340	20	0	R	+	A	0.1
OsCHELIN0031	TCONS_00000852	4008	4028	Chr8	4205320	4205340	20	0	R	-	A	0.1
OsCHELIN0031	TCONS_00000852	4008	4028	Chr9	6635098	6635118	20	0	R	+	A	0.1
OsCHELIN0031	TCONS_00000852	4008	4028	Chr9	7879279	7879299	20	0	R	-	A	0.1
OsCHELIN0031	TCONS_00000852	4009	4029	Chr1	1322641	1322661	20	0	R	-	A	0.1
OsCHELIN0031	TCONS_00000852	4009	4029	Chr1	15186078	15186098	20	0	R	+	A	0.1
OsCHELIN0031	TCONS_00000852	4009	4029	Chr1	31743618	31743638	20	0	R	+	A	0.1
OsCHELIN0031	TCONS_00000852	4009	4029	Chr1	33264239	33264259	20	0	R	+	A	0.1
OsCHELIN0031	TCONS_00000852	4009	4029	Chr1	37079374	37079394	20	0	R	-	A	0.1
OsCHELIN0031	TCONS_00000852	4009	4029	Chr10	13104169	13104189	20	0	R	-	A	0.1
OsCHELIN0031	TCONS_00000852	4009	4029	Chr11	10582038	10582058	20	0	R	+	A	0.1
OsCHELIN0031	TCONS_00000852	4009	4029	Chr12	12517071	12517091	20	0	R	+	A	0.1
OsCHELIN0031	TCONS_00000852	4009	4029	Chr12	19596530	19596550	20	0	R	-	A	0.1
OsCHELIN0031	TCONS_00000852	4009	4029	Chr12	22222505	22222525	20	0	R	+	A	0.1
OsCHELIN0031	TCONS_00000852	4009	4029	Chr12	9579555	9579575	20	0	R	-	A	0.1
OsCHELIN0031	TCONS_00000852	4009	4029	Chr2	26275471	26275491	20	0	R	+	A	0.1
OsCHELIN0031	TCONS_00000852	4009	4029	Chr2	27618264	27618284	20	0	R	-	A	0.1
OsCHELIN0031	TCONS_00000852	4009	4029	Chr2	28417154	28417174	20	0	R	-	A	0.1
OsCHELIN0031	TCONS_00000852	4009	4029	Chr2	33314400	33314420	20	0	R	-	A	0.1
OsCHELIN0031	TCONS_00000852	4009	4029	Chr3	10611671	10611691	20	0	R	-	A	0.1
OsCHELIN0031	TCONS_00000852	4009	4029	Chr3	25449100	25449120	20	0	R	-	A	0.1
OsCHELIN0031	TCONS_00000852	4009	4029	Chr3	34741728	34741748	20	0	R	-	A	0.1
OsCHELIN0031	TCONS_00000852	4009	4029	Chr4	22333934	22333954	20	0	R	+	A	0.1
OsCHELIN0031	TCONS_00000852	4009	4029	Chr4	25505415	25505435	20	0	R	-	A	0.1
OsCHELIN0031	TCONS_00000852	4009	4029	Chr4	6216394	6216414	20	0	R	-	A	0.1
OsCHELIN0031	TCONS_00000852	4009	4029	Chr5	16083639	16083659	20	0	R	-	A	0.1
OsCHELIN0031	TCONS_00000852	4009	4029	Chr5	16211468	16211488	20	0	R	-	A	0.1
OsCHELIN0031	TCONS_00000852	4009	4029	Chr5	1738037	1738057	20	0	R	+	A	0.1
OsCHELIN0031	TCONS_00000852	4009	4029	Chr6	12619321	12619341	20	0	R	+	A	0.1
OsCHELIN0031	TCONS_00000852	4009	4029	Chr6	20286393	20286413	20	0	R	-	A	0.1
OsCHELIN0031	TCONS_00000852	4009	4029	Chr7	27070420	27070440	20	0	R	+	A	0.1
OsCHELIN0031	TCONS_00000852	4009	4029	Chr8	19283279	19283299	20	0	R	+	A	0.1
OsCHELIN0031	TCONS_00000852	4009	4029	Chr8	4205321	4205341	20	0	R	-	A	0.1
OsCHELIN0031	TCONS_00000852	4009	4029	Chr9	6635097	6635117	20	0	R	+	A	0.1
OsCHELIN0031	TCONS_00000852	4009	4029	Chr9	7879280	7879300	20	0	R	-	A	0.1
OsCHELIN0031	TCONS_00000852	4010	4030	Chr1	10947807	10947827	20	0	R	+	A	0.1
OsCHELIN0031	TCONS_00000852	4010	4030	Chr1	15186077	15186097	20	0	R	+	A	0.1
OsCHELIN0031	TCONS_00000852	4010	4030	Chr1	31743617	31743637	20	0	R	+	A	0.1
OsCHELIN0031	TCONS_00000852	4010	4030	Chr1	36383570	36383590	20	0	R	-	A	0.1
OsCHELIN0031	TCONS_00000852	4010	4030	Chr1	37079375	37079395	20	0	R	-	A	0.1
OsCHELIN0031	TCONS_00000852	4010	4030	Chr1	40323311	40323331	20	0	R	-	A	0.1
OsCHELIN0031	TCONS_00000852	4010	4030	Chr10	6729237	6729257	20	0	R	+	A	0.1
OsCHELIN0031	TCONS_00000852	4010	4030	Chr11	26682490	26682510	20	0	R	+	A	0.1
OsCHELIN0031	TCONS_00000852	4010	4030	Chr11	27122588	27122608	20	0	R	+	A	0.1
OsCHELIN0031	TCONS_00000852	4010	4030	Chr11	4527949	4527969	20	0	R	-	A	0.1
OsCHELIN0031	TCONS_00000852	4010	4030	Chr12	12517070	12517090	20	0	R	+	A	0.1
OsCHELIN0031	TCONS_00000852	4010	4030	Chr12	19596531	19596551	20	0	R	-	A	0.1
OsCHELIN0031	TCONS_00000852	4010	4030	Chr12	9579556	9579576	20	0	R	-	A	0.1
OsCHELIN0031	TCONS_00000852	4010	4030	Chr2	26275470	26275490	20	0	R	+	A	0.1
OsCHELIN0031	TCONS_00000852	4010	4030	Chr2	27618265	27618285	20	0	R	-	A	0.1
OsCHELIN0031	TCONS_00000852	4010	4030	Chr2	33314401	33314421	20	0	R	-	A	0.1
OsCHELIN0031	TCONS_00000852	4010	4030	Chr3	21968516	21968536	20	0	R	+	A	0.1
OsCHELIN0031	TCONS_00000852	4010	4030	Chr3	25449101	25449121	20	0	R	-	A	0.1
OsCHELIN0031	TCONS_00000852	4010	4030	Chr4	22333933	22333953	20	0	R	+	A	0.1
OsCHELIN0031	TCONS_00000852	4010	4030	Chr5	16083640	16083660	20	0	R	-	A	0.1
OsCHELIN0031	TCONS_00000852	4010	4030	Chr5	16211469	16211489	20	0	R	-	A	0.1
OsCHELIN0031	TCONS_00000852	4010	4030	Chr5	1738036	1738056	20	0	R	+	A	0.1
OsCHELIN0031	TCONS_00000852	4010	4030	Chr6	20286394	20286414	20	0	R	-	A	0.1
OsCHELIN0031	TCONS_00000852	4010	4030	Chr8	19283278	19283298	20	0	R	+	A	0.1
OsCHELIN0031	TCONS_00000852	4010	4033	Chr1	40695396	40695419	23	0	R	+	A	0.13
OsCHELIN0031	TCONS_00000852	4010	4034	Chr4	1839679	1839703	24	0	R	-	A	0.12
OsCHELIN0031	TCONS_00000852	4011	4031	Chr1	31743616	31743636	20	0	R	+	A	0.1
OsCHELIN0031	TCONS_00000852	4011	4031	Chr10	6729236	6729256	20	0	R	+	A	0.1
OsCHELIN0031	TCONS_00000852	4011	4031	Chr11	13336016	13336036	20	0	R	+	A	0.1
OsCHELIN0031	TCONS_00000852	4011	4031	Chr11	27122587	27122607	20	0	R	+	A	0.1
OsCHELIN0031	TCONS_00000852	4011	4031	Chr11	4527950	4527970	20	0	R	-	A	0.1
OsCHELIN0031	TCONS_00000852	4011	4031	Chr12	12465431	12465451	20	0	R	-	A	0.1
OsCHELIN0031	TCONS_00000852	4011	4031	Chr12	12517069	12517089	20	0	R	+	A	0.1
OsCHELIN0031	TCONS_00000852	4011	4031	Chr3	21968515	21968535	20	0	R	+	A	0.1
OsCHELIN0031	TCONS_00000852	4011	4031	Chr3	25959112	25959132	20	0	R	-	A	0.1
OsCHELIN0031	TCONS_00000852	4011	4031	Chr4	22333932	22333952	20	0	R	+	A	0.1
OsCHELIN0031	TCONS_00000852	4011	4031	Chr4	23886245	23886265	20	0	R	+	A	0.1
OsCHELIN0031	TCONS_00000852	4011	4031	Chr5	16083641	16083661	20	0	R	-	A	0.1
OsCHELIN0031	TCONS_00000852	4012	4032	Chr10	6729235	6729255	20	0	R	+	A	0.1
OsCHELIN0031	TCONS_00000852	4012	4032	Chr11	13336015	13336035	20	0	R	+	A	0.1
OsCHELIN0031	TCONS_00000852	4012	4032	Chr11	27122586	27122606	20	0	R	+	A	0.1
OsCHELIN0031	TCONS_00000852	4012	4032	Chr12	21145326	21145346	20	0	R	+	A	0.1
OsCHELIN0031	TCONS_00000852	4012	4032	Chr3	9340418	9340438	20	0	R	-	A	0.1
OsCHELIN0031	TCONS_00000852	4012	4032	Chr4	23886244	23886264	20	0	R	+	A	0.1
OsCHELIN0031	TCONS_00000852	4012	4032	Chr5	14564193	14564213	20	0	R	-	A	0.1
OsCHELIN0031	TCONS_00000852	4012	4032	Chr8	26766790	26766810	20	0	R	+	A	0.1
OsCHELIN0031	TCONS_00000852	4012	4032	Chr9	16189245	16189265	20	0	R	-	A	0.1
OsCHELIN0031	TCONS_00000852	4013	4033	Chr6	9430666	9430686	20	0	R	+	A	0.15
OsCHELIN0031	TCONS_00000852	4013	4033	Chr7	1325672	1325692	20	0	R	+	A	0.15
OsCHELIN0031	TCONS_00000852	4013	4033	Chr7	1358825	1358845	20	0	R	+	A	0.15
OsCHELIN0031	TCONS_00000852	4013	4033	Chr7	1391979	1391999	20	0	R	+	A	0.15
OsCHELIN0031	TCONS_00000852	4013	4034	Chr4	14786595	14786616	21	0	R	-	A	0.14
OsCHELIN0031	TCONS_00000852	4013	4034	Chr6	20717740	20717761	21	0	R	+	A	0.14
OsCHELIN0031	TCONS_00000852	4013	4035	Chr3	4465252	4465274	22	0	R	-	A	0.14
OsCHELIN0031	TCONS_00000852	4013	4035	Chr4	8189943	8189965	22	0	R	+	A	0.14
OsCHELIN0031	TCONS_00000852	4014	4035	Chr8	25784547	25784568	21	0	R	-	A	0.14
OsCHELIN0031	TCONS_00000852	4015	4035	Chr1	31983030	31983050	20	0	R	+	A	0.1
OsCHELIN0031	TCONS_00000852	4015	4035	Chr1	35615368	35615388	20	0	R	-	A	0.1
OsCHELIN0031	TCONS_00000852	4015	4035	Chr1	40256899	40256919	20	0	R	+	A	0.1
OsCHELIN0031	TCONS_00000852	4015	4035	Chr1	6072386	6072406	20	0	R	+	A	0.1
OsCHELIN0031	TCONS_00000852	4015	4035	Chr1	7757264	7757284	20	0	R	+	A	0.1
OsCHELIN0031	TCONS_00000852	4015	4035	Chr10	15029218	15029238	20	0	R	-	A	0.1
OsCHELIN0031	TCONS_00000852	4015	4035	Chr10	21297198	21297218	20	0	R	+	A	0.1
OsCHELIN0031	TCONS_00000852	4015	4035	Chr10	7620673	7620693	20	0	R	-	A	0.1
OsCHELIN0031	TCONS_00000852	4015	4035	Chr11	8358640	8358660	20	0	R	-	A	0.1
OsCHELIN0031	TCONS_00000852	4015	4035	Chr11	8735563	8735583	20	0	R	-	A	0.1
OsCHELIN0031	TCONS_00000852	4015	4035	Chr12	14566035	14566055	20	0	R	+	A	0.1
OsCHELIN0031	TCONS_00000852	4015	4035	Chr12	9213379	9213399	20	0	R	-	A	0.1
OsCHELIN0031	TCONS_00000852	4015	4035	Chr2	11557827	11557847	20	0	R	-	A	0.1
OsCHELIN0031	TCONS_00000852	4015	4035	Chr2	15241877	15241897	20	0	R	+	A	0.1
OsCHELIN0031	TCONS_00000852	4015	4035	Chr2	26661538	26661558	20	0	R	-	A	0.1
OsCHELIN0031	TCONS_00000852	4015	4035	Chr3	11138051	11138071	20	0	R	+	A	0.1
OsCHELIN0031	TCONS_00000852	4015	4035	Chr3	11769758	11769778	20	0	R	-	A	0.1
OsCHELIN0031	TCONS_00000852	4015	4035	Chr3	11769768	11769788	20	0	R	-	A	0.1
OsCHELIN0031	TCONS_00000852	4015	4035	Chr3	11774583	11774603	20	0	R	-	A	0.1
OsCHELIN0031	TCONS_00000852	4015	4035	Chr3	11774593	11774613	20	0	R	-	A	0.1
OsCHELIN0031	TCONS_00000852	4015	4035	Chr3	16338167	16338187	20	0	R	+	A	0.1
OsCHELIN0031	TCONS_00000852	4015	4035	Chr3	19272293	19272313	20	0	R	-	A	0.1
OsCHELIN0031	TCONS_00000852	4015	4035	Chr3	31929855	31929875	20	0	R	+	A	0.1
OsCHELIN0031	TCONS_00000852	4015	4035	Chr3	3342050	3342070	20	0	R	+	A	0.1
OsCHELIN0031	TCONS_00000852	4015	4035	Chr3	34580114	34580134	20	0	R	+	A	0.1
OsCHELIN0031	TCONS_00000852	4015	4035	Chr4	12226247	12226267	20	0	R	+	A	0.1
OsCHELIN0031	TCONS_00000852	4015	4035	Chr4	15609612	15609632	20	0	R	-	A	0.1
OsCHELIN0031	TCONS_00000852	4015	4035	Chr4	15772265	15772285	20	0	R	-	A	0.1
OsCHELIN0031	TCONS_00000852	4015	4035	Chr4	19551666	19551686	20	0	R	+	A	0.1
OsCHELIN0031	TCONS_00000852	4015	4035	Chr4	21030429	21030449	20	0	R	-	A	0.1
OsCHELIN0031	TCONS_00000852	4015	4035	Chr4	4405626	4405646	20	0	R	+	A	0.1
OsCHELIN0031	TCONS_00000852	4015	4035	Chr5	15680154	15680174	20	0	R	-	A	0.1
OsCHELIN0031	TCONS_00000852	4015	4035	Chr5	3238189	3238209	20	0	R	-	A	0.1
OsCHELIN0031	TCONS_00000852	4015	4035	Chr6	14851398	14851418	20	0	R	-	A	0.1
OsCHELIN0031	TCONS_00000852	4015	4035	Chr6	22684637	22684657	20	0	R	+	A	0.1
OsCHELIN0031	TCONS_00000852	4015	4035	Chr7	18949476	18949496	20	0	R	-	A	0.1
OsCHELIN0031	TCONS_00000852	4015	4035	Chr7	25568561	25568581	20	0	R	+	A	0.1
OsCHELIN0031	TCONS_00000852	4015	4035	Chr7	27969771	27969791	20	0	R	+	A	0.1
OsCHELIN0031	TCONS_00000852	4015	4035	Chr9	2337408	2337428	20	0	R	-	A	0.1
OsCHELIN0031	TCONS_00000852	4015	4035	Chr9	7204653	7204673	20	0	R	-	A	0.1
OsCHELIN0031	TCONS_00000852	4015	4036	Chr1	19514744	19514765	21	0	R	+	A	0.14
OsCHELIN0031	TCONS_00000852	4015	4036	Chr9	15259652	15259673	21	0	R	-	A	0.14
OsCHELIN0031	TCONS_00000852	4015	4036	Chr9	6634812	6634833	21	0	R	-	A	0.14
OsCHELIN0031	TCONS_00000852	4016	4036	Chr10	15983954	15983974	20	0	R	-	A	0.15
OsCHELIN0031	TCONS_00000852	4016	4036	Chr11	11185249	11185269	20	0	R	+	A	0.15
OsCHELIN0031	TCONS_00000852	4016	4036	Chr11	11547230	11547250	20	0	R	+	A	0.15
OsCHELIN0031	TCONS_00000852	4016	4036	Chr4	25505325	25505345	20	0	R	-	A	0.15
OsCHELIN0031	TCONS_00000852	4016	4036	Chr7	20260402	20260422	20	0	R	-	A	0.15
OsCHELIN0031	TCONS_00000852	4016	4036	Chr7	20272796	20272816	20	0	R	-	A	0.15
OsCHELIN0031	TCONS_00000852	4016	4036	Chr7	20291013	20291033	20	0	R	-	A	0.15
OsCHELIN0062	TCONS_00001956	60	80	Chr2	6342373	6342393	20	0	Y	-	P	0.7
OsCHELIN0062	TCONS_00001956	60	81	Chr8	16445588	16445609	21	0	Y	+	P	0.71
OsCHELIN0100	TCONS_00003018	112	133	Chr6	29501607	29501628	21	0	R	+	A	0.24
OsCHELIN0103	TCONS_00003095	680	700	Chr4	35289568	35289588	20	0	R	-	A	0.6
OsCHELIN0113	TCONS_00003330	510	531	Chr5	22208540	22208561	21	0	Y	-	P	0.57
OsCHELIN0113	TCONS_00003330	511	531	Chr10	17004700	17004720	20	0	Y	+	P	0.55
OsCHELIN0113	TCONS_00003330	511	531	Chr11	25222842	25222862	20	0	Y	+	P	0.55
OsCHELIN0113	TCONS_00003331	510	531	Chr5	22208540	22208561	21	0	Y	-	P	0.57
OsCHELIN0113	TCONS_00003331	511	531	Chr10	17004700	17004720	20	0	Y	+	P	0.55
OsCHELIN0113	TCONS_00003331	511	531	Chr11	25222842	25222862	20	0	Y	+	P	0.55
OsCHELIN0186	TCONS_00005416	45	66	Chr4	24712322	24712343	21	0	R	-	A	0.52
OsCHELIN0206	TCONS_00005946	736	756	Chr1	7844316	7844336	20	0	Y	-	P	0.75
OsCHELIN0206	TCONS_00005946	736	756	Chr12	20903349	20903369	20	0	Y	-	P	0.75
OsCHELIN0172	TCONS_00013038	384	404	Chr11	2348232	2348252	20	0	R	-	A	0.6
OsCHELIN0172	TCONS_00013038	384	405	Chr1	36046115	36046136	21	0	R	-	A	0.62
OsCHELIN0172	TCONS_00013038	384	409	Chr10	19092711	19092736	25	0	R	-	A	0.6
OsCHELIN0172	TCONS_00013038	384	409	Chr12	22862759	22862784	25	0	R	-	A	0.6
OsCHELIN0172	TCONS_00013038	385	407	Chr6	16745611	16745633	22	0	R	+	A	0.59
OsCHELIN0172	TCONS_00013038	385	409	Chr9	20787532	20787556	24	0	R	+	A	0.58
OsCHELIN0172	TCONS_00013038	385	412	Chr1	5099573	5099600	27	0	R	-	A	0.56
OsCHELIN0172	TCONS_00013038	386	407	Chr2	33880083	33880104	21	0	R	+	A	0.62
OsCHELIN0172	TCONS_00013038	386	407	Chr6	4030304	4030325	21	0	R	-	A	0.62
OsCHELIN0172	TCONS_00013038	387	407	Chr2	17205479	17205499	20	0	R	-	A	0.6
OsCHELIN0172	TCONS_00013038	387	407	Chr2	34991918	34991938	20	0	R	-	A	0.6
OsCHELIN0172	TCONS_00013038	387	407	Chr6	17272761	17272781	20	0	R	-	A	0.6
OsCHELIN0172	TCONS_00013038	387	409	Chr1	12336969	12336991	22	0	R	+	A	0.59
OsCHELIN0172	TCONS_00013038	387	409	Chr1	14106204	14106226	22	0	R	+	A	0.59
OsCHELIN0172	TCONS_00013038	387	409	Chr2	16997012	16997034	22	0	R	+	A	0.59
OsCHELIN0172	TCONS_00013038	387	409	Chr3	24435425	24435447	22	0	R	+	A	0.59
OsCHELIN0172	TCONS_00013038	387	409	Chr4	15876023	15876045	22	0	R	-	A	0.59
OsCHELIN0172	TCONS_00013038	387	409	Chr7	17209470	17209492	22	0	R	+	A	0.59
OsCHELIN0172	TCONS_00013038	388	408	Chr3	10990952	10990972	20	0	R	+	A	0.55
OsCHELIN0172	TCONS_00013038	388	408	Chr4	26681840	26681860	20	0	R	-	A	0.55
OsCHELIN0172	TCONS_00013038	388	409	Chr1	22617055	22617076	21	0	R	+	A	0.57
OsCHELIN0172	TCONS_00013038	388	409	Chr2	1499156	1499177	21	0	R	-	A	0.57
OsCHELIN0172	TCONS_00013038	388	409	Chr5	3754618	3754639	21	0	R	-	A	0.57
OsCHELIN0172	TCONS_00013038	388	409	Chr6	17883657	17883678	21	0	R	-	A	0.57
OsCHELIN0172	TCONS_00013038	388	410	Chr2	29816564	29816586	22	0	R	-	A	0.55
OsCHELIN0172	TCONS_00013038	388	411	Chr5	5992678	5992701	23	0	R	+	A	0.57
OsCHELIN0172	TCONS_00013038	388	412	Chr3	35330785	35330809	24	0	R	+	A	0.54
OsCHELIN0172	TCONS_00013038	388	413	Chr11	21173792	21173817	25	0	R	-	A	0.52
OsCHELIN0172	TCONS_00013038	389	409	Chr1	11316667	11316687	20	0	R	-	A	0.6
OsCHELIN0172	TCONS_00013038	389	409	Chr1	24308274	24308294	20	0	R	-	A	0.6
OsCHELIN0172	TCONS_00013038	389	409	Chr1	26541927	26541947	20	0	R	-	A	0.6
OsCHELIN0172	TCONS_00013038	389	409	Chr1	26541932	26541952	20	0	R	-	A	0.6
OsCHELIN0172	TCONS_00013038	389	409	Chr1	40679595	40679615	20	0	R	-	A	0.6
OsCHELIN0172	TCONS_00013038	389	409	Chr1	6593885	6593905	20	0	R	-	A	0.6
OsCHELIN0172	TCONS_00013038	389	409	Chr1	6593890	6593910	20	0	R	-	A	0.6
OsCHELIN0172	TCONS_00013038	389	409	Chr10	20252222	20252242	20	0	R	-	A	0.6
OsCHELIN0172	TCONS_00013038	389	409	Chr10	23025239	23025259	20	0	R	+	A	0.6
OsCHELIN0172	TCONS_00013038	389	409	Chr10	23025244	23025264	20	0	R	+	A	0.6
OsCHELIN0172	TCONS_00013038	389	409	Chr11	11958348	11958368	20	0	R	+	A	0.6
OsCHELIN0172	TCONS_00013038	389	409	Chr11	11958353	11958373	20	0	R	+	A	0.6
OsCHELIN0172	TCONS_00013038	389	409	Chr11	11958358	11958378	20	0	R	+	A	0.6
OsCHELIN0172	TCONS_00013038	389	409	Chr11	1695931	1695951	20	0	R	-	A	0.6
OsCHELIN0172	TCONS_00013038	389	409	Chr11	18509187	18509207	20	0	R	-	A	0.6
OsCHELIN0172	TCONS_00013038	389	409	Chr11	18509192	18509212	20	0	R	-	A	0.6
OsCHELIN0172	TCONS_00013038	389	409	Chr11	20025875	20025895	20	0	R	-	A	0.6
OsCHELIN0172	TCONS_00013038	389	409	Chr11	25184968	25184988	20	0	R	+	A	0.6
OsCHELIN0172	TCONS_00013038	389	409	Chr11	28906426	28906446	20	0	R	-	A	0.6
OsCHELIN0172	TCONS_00013038	389	409	Chr11	7880885	7880905	20	0	R	+	A	0.6
OsCHELIN0172	TCONS_00013038	389	409	Chr12	10942393	10942413	20	0	R	+	A	0.6
OsCHELIN0172	TCONS_00013038	389	409	Chr12	20845871	20845891	20	0	R	-	A	0.6
OsCHELIN0172	TCONS_00013038	389	409	Chr12	20845876	20845896	20	0	R	-	A	0.6
OsCHELIN0172	TCONS_00013038	389	409	Chr12	22862769	22862789	20	0	R	-	A	0.6
OsCHELIN0172	TCONS_00013038	389	409	Chr12	23418150	23418170	20	0	R	-	A	0.6
OsCHELIN0172	TCONS_00013038	389	409	Chr12	25002999	25003019	20	0	R	+	A	0.6
OsCHELIN0172	TCONS_00013038	389	409	Chr12	25091808	25091828	20	0	R	-	A	0.6
OsCHELIN0172	TCONS_00013038	389	409	Chr12	26365682	26365702	20	0	R	+	A	0.6
OsCHELIN0172	TCONS_00013038	389	409	Chr12	27298632	27298652	20	0	R	-	A	0.6
OsCHELIN0172	TCONS_00013038	389	409	Chr12	367618	367638	20	0	R	+	A	0.6
OsCHELIN0172	TCONS_00013038	389	409	Chr12	367623	367643	20	0	R	+	A	0.6
OsCHELIN0172	TCONS_00013038	389	409	Chr12	666301	666321	20	0	R	+	A	0.6
OsCHELIN0172	TCONS_00013038	389	409	Chr12	7607531	7607551	20	0	R	-	A	0.6
OsCHELIN0172	TCONS_00013038	389	409	Chr12	7607536	7607556	20	0	R	-	A	0.6
OsCHELIN0172	TCONS_00013038	389	409	Chr12	7607541	7607561	20	0	R	-	A	0.6
OsCHELIN0172	TCONS_00013038	389	409	Chr12	971405	971425	20	0	R	-	A	0.6
OsCHELIN0172	TCONS_00013038	389	409	Chr12	971410	971430	20	0	R	-	A	0.6
OsCHELIN0172	TCONS_00013038	389	409	Chr2	10419077	10419097	20	0	R	-	A	0.6
OsCHELIN0172	TCONS_00013038	389	409	Chr2	12019129	12019149	20	0	R	+	A	0.6
OsCHELIN0172	TCONS_00013038	389	409	Chr2	12237760	12237780	20	0	R	+	A	0.6
OsCHELIN0172	TCONS_00013038	389	409	Chr2	185215	185235	20	0	R	+	A	0.6
OsCHELIN0172	TCONS_00013038	389	409	Chr2	185220	185240	20	0	R	+	A	0.6
OsCHELIN0172	TCONS_00013038	389	409	Chr2	19335602	19335622	20	0	R	+	A	0.6
OsCHELIN0172	TCONS_00013038	389	409	Chr2	24899612	24899632	20	0	R	-	A	0.6
OsCHELIN0172	TCONS_00013038	389	409	Chr2	28673074	28673094	20	0	R	+	A	0.6
OsCHELIN0172	TCONS_00013038	389	409	Chr2	28956846	28956866	20	0	R	+	A	0.6
OsCHELIN0172	TCONS_00013038	389	409	Chr2	28956851	28956871	20	0	R	+	A	0.6
OsCHELIN0172	TCONS_00013038	389	409	Chr2	28956856	28956876	20	0	R	+	A	0.6
OsCHELIN0172	TCONS_00013038	389	409	Chr2	29328382	29328402	20	0	R	+	A	0.6
OsCHELIN0172	TCONS_00013038	389	409	Chr2	32684105	32684125	20	0	R	-	A	0.6
OsCHELIN0172	TCONS_00013038	389	409	Chr3	12788850	12788870	20	0	R	-	A	0.6
OsCHELIN0172	TCONS_00013038	389	409	Chr3	16306549	16306569	20	0	R	-	A	0.6
OsCHELIN0172	TCONS_00013038	389	409	Chr3	16668434	16668454	20	0	R	-	A	0.6
OsCHELIN0172	TCONS_00013038	389	409	Chr3	1995973	1995993	20	0	R	+	A	0.6
OsCHELIN0172	TCONS_00013038	389	409	Chr3	24435420	24435440	20	0	R	+	A	0.6
OsCHELIN0172	TCONS_00013038	389	409	Chr3	30104489	30104509	20	0	R	-	A	0.6
OsCHELIN0172	TCONS_00013038	389	409	Chr3	32645756	32645776	20	0	R	+	A	0.6
OsCHELIN0172	TCONS_00013038	389	409	Chr3	32976775	32976795	20	0	R	-	A	0.6
OsCHELIN0172	TCONS_00013038	389	409	Chr3	32976780	32976800	20	0	R	-	A	0.6
OsCHELIN0172	TCONS_00013038	389	409	Chr3	34886228	34886248	20	0	R	+	A	0.6
OsCHELIN0172	TCONS_00013038	389	409	Chr3	374214	374234	20	0	R	+	A	0.6
OsCHELIN0172	TCONS_00013038	389	409	Chr3	374219	374239	20	0	R	+	A	0.6
OsCHELIN0172	TCONS_00013038	389	409	Chr3	6437260	6437280	20	0	R	-	A	0.6
OsCHELIN0172	TCONS_00013038	389	409	Chr3	7017194	7017214	20	0	R	+	A	0.6
OsCHELIN0172	TCONS_00013038	389	409	Chr4	16495098	16495118	20	0	R	-	A	0.6
OsCHELIN0172	TCONS_00013038	389	409	Chr4	22304483	22304503	20	0	R	-	A	0.6
OsCHELIN0172	TCONS_00013038	389	409	Chr4	33341729	33341749	20	0	R	-	A	0.6
OsCHELIN0172	TCONS_00013038	389	409	Chr4	34375428	34375448	20	0	R	+	A	0.6
OsCHELIN0172	TCONS_00013038	389	409	Chr5	10534551	10534571	20	0	R	+	A	0.6
OsCHELIN0172	TCONS_00013038	389	409	Chr5	16614547	16614567	20	0	R	+	A	0.6
OsCHELIN0172	TCONS_00013038	389	409	Chr5	24189579	24189599	20	0	R	-	A	0.6
OsCHELIN0172	TCONS_00013038	389	409	Chr5	24189584	24189604	20	0	R	-	A	0.6
OsCHELIN0172	TCONS_00013038	389	409	Chr5	27904898	27904918	20	0	R	+	A	0.6
OsCHELIN0172	TCONS_00013038	389	409	Chr5	28877082	28877102	20	0	R	+	A	0.6
OsCHELIN0172	TCONS_00013038	389	409	Chr5	29616538	29616558	20	0	R	-	A	0.6
OsCHELIN0172	TCONS_00013038	389	409	Chr5	29638104	29638124	20	0	R	-	A	0.6
OsCHELIN0172	TCONS_00013038	389	409	Chr5	29740431	29740451	20	0	R	+	A	0.6
OsCHELIN0172	TCONS_00013038	389	409	Chr5	3754624	3754644	20	0	R	-	A	0.6
OsCHELIN0172	TCONS_00013038	389	409	Chr5	3754629	3754649	20	0	R	-	A	0.6
OsCHELIN0172	TCONS_00013038	389	409	Chr5	7750566	7750586	20	0	R	+	A	0.6
OsCHELIN0172	TCONS_00013038	389	409	Chr6	10891038	10891058	20	0	R	-	A	0.6
OsCHELIN0172	TCONS_00013038	389	409	Chr6	20109622	20109642	20	0	R	+	A	0.6
OsCHELIN0172	TCONS_00013038	389	409	Chr6	20109627	20109647	20	0	R	+	A	0.6
OsCHELIN0172	TCONS_00013038	389	409	Chr6	5227437	5227457	20	0	R	+	A	0.6
OsCHELIN0172	TCONS_00013038	389	409	Chr6	5227442	5227462	20	0	R	+	A	0.6
OsCHELIN0172	TCONS_00013038	389	409	Chr7	14668156	14668176	20	0	R	-	A	0.6
OsCHELIN0172	TCONS_00013038	389	409	Chr7	17159464	17159484	20	0	R	-	A	0.6
OsCHELIN0172	TCONS_00013038	389	409	Chr7	18761334	18761354	20	0	R	-	A	0.6
OsCHELIN0172	TCONS_00013038	389	409	Chr7	23056324	23056344	20	0	R	-	A	0.6
OsCHELIN0172	TCONS_00013038	389	409	Chr7	25471958	25471978	20	0	R	-	A	0.6
OsCHELIN0172	TCONS_00013038	389	409	Chr8	10138920	10138940	20	0	R	-	A	0.6
OsCHELIN0172	TCONS_00013038	389	409	Chr8	12262996	12263016	20	0	R	+	A	0.6
OsCHELIN0172	TCONS_00013038	389	409	Chr8	18616870	18616890	20	0	R	+	A	0.6
OsCHELIN0172	TCONS_00013038	389	409	Chr8	26948666	26948686	20	0	R	-	A	0.6
OsCHELIN0172	TCONS_00013038	389	409	Chr8	3289800	3289820	20	0	R	+	A	0.6
OsCHELIN0172	TCONS_00013038	389	409	Chr8	4748531	4748551	20	0	R	+	A	0.6
OsCHELIN0172	TCONS_00013038	389	409	Chr8	4748536	4748556	20	0	R	+	A	0.6
OsCHELIN0172	TCONS_00013038	389	409	Chr8	5253264	5253284	20	0	R	-	A	0.6
OsCHELIN0172	TCONS_00013038	389	409	Chr8	8224965	8224985	20	0	R	+	A	0.6
OsCHELIN0172	TCONS_00013038	389	409	Chr9	11830646	11830666	20	0	R	+	A	0.6
OsCHELIN0172	TCONS_00013038	389	409	Chr9	13909778	13909798	20	0	R	+	A	0.6
OsCHELIN0172	TCONS_00013038	389	409	Chr9	19695686	19695706	20	0	R	+	A	0.6
OsCHELIN0172	TCONS_00013038	389	409	Chr9	4042662	4042682	20	0	R	-	A	0.6
OsCHELIN0172	TCONS_00013038	389	410	Chr10	19175165	19175186	21	0	R	-	A	0.57
OsCHELIN0172	TCONS_00013038	389	410	Chr10	22374957	22374978	21	0	R	-	A	0.57
OsCHELIN0172	TCONS_00013038	389	410	Chr2	12237754	12237775	21	0	R	+	A	0.57
OsCHELIN0172	TCONS_00013038	389	410	Chr2	32684110	32684131	21	0	R	-	A	0.57
OsCHELIN0172	TCONS_00013038	389	410	Chr2	7382060	7382081	21	0	R	+	A	0.57
OsCHELIN0172	TCONS_00013038	389	410	Chr4	17212750	17212771	21	0	R	-	A	0.57
OsCHELIN0172	TCONS_00013038	389	410	Chr5	27850289	27850310	21	0	R	+	A	0.57
OsCHELIN0172	TCONS_00013038	389	411	Chr1	26419011	26419033	22	0	R	-	A	0.59
OsCHELIN0172	TCONS_00013038	389	411	Chr1	38565097	38565119	22	0	R	-	A	0.59
OsCHELIN0172	TCONS_00013038	389	411	Chr10	14486411	14486433	22	0	R	-	A	0.59
OsCHELIN0172	TCONS_00013038	389	411	Chr2	17338446	17338468	22	0	R	-	A	0.59
OsCHELIN0172	TCONS_00013038	389	411	Chr2	32157746	32157768	22	0	R	-	A	0.59
OsCHELIN0172	TCONS_00013038	389	411	Chr2	32683497	32683519	22	0	R	-	A	0.59
OsCHELIN0172	TCONS_00013038	389	411	Chr3	6533288	6533310	22	0	R	+	A	0.59
OsCHELIN0172	TCONS_00013038	389	411	Chr6	16751793	16751815	22	0	R	-	A	0.59
OsCHELIN0172	TCONS_00013038	389	411	Chr7	23333036	23333058	22	0	R	+	A	0.59
OsCHELIN0172	TCONS_00013038	389	411	Chr7	26788320	26788342	22	0	R	-	A	0.59
OsCHELIN0172	TCONS_00013038	389	411	Chr7	6864039	6864061	22	0	R	-	A	0.59
OsCHELIN0172	TCONS_00013038	389	412	Chr6	5227429	5227452	23	0	R	+	A	0.57
OsCHELIN0172	TCONS_00013038	389	413	Chr7	17159469	17159493	24	0	R	-	A	0.54
OsCHELIN0172	TCONS_00013038	390	410	Chr1	82942	82962	20	0	R	-	A	0.55
OsCHELIN0172	TCONS_00013038	390	410	Chr10	11717501	11717521	20	0	R	-	A	0.55
OsCHELIN0172	TCONS_00013038	390	410	Chr12	2869192	2869212	20	0	R	-	A	0.55
OsCHELIN0172	TCONS_00013038	390	410	Chr7	29118565	29118585	20	0	R	+	A	0.55
OsCHELIN0172	TCONS_00013038	390	410	Chr8	23637647	23637667	20	0	R	-	A	0.55
OsCHELIN0172	TCONS_00013038	390	410	Chr8	23637672	23637692	20	0	R	-	A	0.55
OsCHELIN0172	TCONS_00013038	390	411	Chr1	29774893	29774914	21	0	R	-	A	0.57
OsCHELIN0172	TCONS_00013038	391	411	Chr4	18163079	18163099	20	0	R	-	A	0.6
OsCHELIN0172	TCONS_00013038	392	413	Chr9	12130070	12130091	21	0	R	-	A	0.52
OsCHELIN0172	TCONS_00013038	393	416	Chr8	120619	120642	23	0	R	+	A	0.52
OsCHELIN0172	TCONS_00013038	394	414	Chr7	17211780	17211800	20	0	R	-	A	0.55
OsCHELIN0275	TCONS_00016954	904	924	Chr11	23825017	23825037	20	0	Y	+	P	0.25
OsCHELIN0365	TCONS_00018150	133	156	Chr3	31672068	31672091	23	0	R	+	A	0.65
OsCHELIN0365	TCONS_00018150	175	197	Chr11	14984754	14984776	22	0	R	+	A	0.23
OsCHELIN0365	TCONS_00018150	175	197	Chr4	10327838	10327860	22	0	R	-	A	0.23
OsCHELIN0365	TCONS_00018150	175	200	Chr3	31435622	31435647	25	0	R	-	A	0.2
OsCHELIN0365	TCONS_00018150	178	198	Chr11	2866976	2866996	20	0	R	+	A	0.25
OsCHELIN0365	TCONS_00018150	180	201	Chr10	3383948	3383969	21	0	R	+	A	0.14
OsCHELIN0365	TCONS_00018150	180	201	Chr9	926943	926964	21	0	R	+	A	0.14
OsCHELIN0365	TCONS_00018150	180	202	Chr10	21399413	21399435	22	0	R	+	A	0.18
OsCHELIN0365	TCONS_00018150	180	207	Chr7	8949777	8949804	27	0	R	+	A	0.15
OsCHELIN0365	TCONS_00018150	180	207	Chr9	15958799	15958826	27	0	R	-	A	0.15
OsCHELIN0365	TCONS_00018150	182	202	Chr4	11379028	11379048	20	0	R	-	A	0.2
OsCHELIN0365	TCONS_00018150	186	206	Chr2	11063898	11063918	20	0	R	+	A	0.15
OsCHELIN0365	TCONS_00018150	186	206	Chr4	23020634	23020654	20	0	R	+	A	0.15
OsCHELIN0365	TCONS_00018150	186	206	Chr9	12914688	12914708	20	0	R	-	A	0.15
OsCHELIN0365	TCONS_00018150	186	207	Chr12	17016615	17016636	21	0	R	-	A	0.14
OsCHELIN0365	TCONS_00018150	186	207	Chr12	17279675	17279696	21	0	R	+	A	0.14
OsCHELIN0365	TCONS_00018150	186	207	Chr12	26376989	26377010	21	0	R	-	A	0.14
OsCHELIN0365	TCONS_00018150	186	208	Chr1	12087505	12087527	22	0	R	-	A	0.18
OsCHELIN0365	TCONS_00018150	186	208	Chr1	30154839	30154861	22	0	R	-	A	0.18
OsCHELIN0365	TCONS_00018150	186	208	Chr10	3723829	3723851	22	0	R	-	A	0.18
OsCHELIN0365	TCONS_00018150	186	208	Chr12	22312032	22312054	22	0	R	-	A	0.18
OsCHELIN0365	TCONS_00018150	186	208	Chr4	29305335	29305357	22	0	R	-	A	0.18
OsCHELIN0365	TCONS_00018150	186	208	Chr4	29778572	29778594	22	0	R	+	A	0.18
OsCHELIN0365	TCONS_00018150	186	208	Chr5	29631717	29631739	22	0	R	+	A	0.18
OsCHELIN0365	TCONS_00018150	186	208	Chr8	21124332	21124354	22	0	R	+	A	0.18
OsCHELIN0365	TCONS_00018150	186	208	Chr8	75630	75652	22	0	R	+	A	0.18
OsCHELIN0365	TCONS_00018150	187	207	Chr1	18479161	18479181	20	0	R	+	A	0.15
OsCHELIN0365	TCONS_00018150	187	207	Chr2	4750746	4750766	20	0	R	+	A	0.15
OsCHELIN0365	TCONS_00018150	187	207	Chr3	17234002	17234022	20	0	R	+	A	0.15
OsCHELIN0365	TCONS_00018150	187	207	Chr3	22605472	22605492	20	0	R	-	A	0.15
OsCHELIN0365	TCONS_00018150	187	207	Chr5	21039162	21039182	20	0	R	-	A	0.15
OsCHELIN0365	TCONS_00018150	187	207	Chr6	8738722	8738742	20	0	R	-	A	0.15
OsCHELIN0365	TCONS_00018150	187	207	Chr7	25710473	25710493	20	0	R	+	A	0.15
OsCHELIN0365	TCONS_00018150	187	207	Chr7	8422536	8422556	20	0	R	-	A	0.15
OsCHELIN0365	TCONS_00018150	187	208	Chr1	27574032	27574053	21	0	R	+	A	0.19
OsCHELIN0365	TCONS_00018150	187	208	Chr1	27643429	27643450	21	0	R	-	A	0.19
OsCHELIN0365	TCONS_00018150	187	208	Chr1	36842117	36842138	21	0	R	+	A	0.19
OsCHELIN0365	TCONS_00018150	187	208	Chr1	36926908	36926929	21	0	R	-	A	0.19
OsCHELIN0365	TCONS_00018150	187	208	Chr10	17234056	17234077	21	0	R	-	A	0.19
OsCHELIN0365	TCONS_00018150	187	208	Chr10	2008363	2008384	21	0	R	+	A	0.19
OsCHELIN0365	TCONS_00018150	187	208	Chr12	22376155	22376176	21	0	R	+	A	0.19
OsCHELIN0365	TCONS_00018150	187	208	Chr2	6754704	6754725	21	0	R	-	A	0.19
OsCHELIN0365	TCONS_00018150	187	208	Chr3	9888972	9888993	21	0	R	-	A	0.19
OsCHELIN0365	TCONS_00018150	187	208	Chr6	23678990	23679011	21	0	R	-	A	0.19
OsCHELIN0365	TCONS_00018150	187	208	Chr6	29006998	29007019	21	0	R	+	A	0.19
OsCHELIN0365	TCONS_00018150	187	208	Chr6	3664200	3664221	21	0	R	+	A	0.19
OsCHELIN0365	TCONS_00018150	187	208	Chr7	15578736	15578757	21	0	R	-	A	0.19
OsCHELIN0365	TCONS_00018150	187	208	Chr8	1146375	1146396	21	0	R	+	A	0.19
OsCHELIN0365	TCONS_00018150	187	208	Chr9	16872862	16872883	21	0	R	+	A	0.19
OsCHELIN0365	TCONS_00018150	188	208	Chr1	36638698	36638718	20	0	R	-	A	0.15
OsCHELIN0365	TCONS_00018150	188	208	Chr1	38877117	38877137	20	0	R	+	A	0.15
OsCHELIN0365	TCONS_00018150	188	208	Chr10	16453478	16453498	20	0	R	-	A	0.15
OsCHELIN0365	TCONS_00018150	188	208	Chr4	125629	125649	20	0	R	+	A	0.15
OsCHELIN0365	TCONS_00018150	188	208	Chr4	15170494	15170514	20	0	R	+	A	0.15
OsCHELIN0365	TCONS_00018150	188	208	Chr5	23543707	23543727	20	0	R	+	A	0.15
OsCHELIN0365	TCONS_00018150	188	208	Chr7	29173995	29174015	20	0	R	+	A	0.15
OsCHELIN0365	TCONS_00018150	188	208	Chr9	15199680	15199700	20	0	R	+	A	0.15
OsCHELIN0365	TCONS_00018150	189	209	Chr3	16515998	16516018	20	0	R	-	A	0.2
OsCHELIN0365	TCONS_00018150	193	213	Chr1	32927316	32927336	20	0	R	+	A	0.15
OsCHELIN0365	TCONS_00018150	193	213	Chr12	25282257	25282277	20	0	R	+	A	0.15
OsCHELIN0365	TCONS_00018150	193	213	Chr2	226488	226508	20	0	R	+	A	0.15
OsCHELIN0365	TCONS_00018150	193	213	Chr4	29494284	29494304	20	0	R	-	A	0.15
OsCHELIN0365	TCONS_00018150	193	213	Chr6	6158416	6158436	20	0	R	+	A	0.15
OsCHELIN0365	TCONS_00018150	193	213	Chr7	8377490	8377510	20	0	R	+	A	0.15
OsCHELIN0365	TCONS_00018150	193	213	Chr9	10877974	10877994	20	0	R	+	A	0.15
OsCHELIN0370	TCONS_00018286	4914	4936	Chr12	8040414	8040436	22	0	R	+	A	0.55
OsCHELIN0370	TCONS_00018286	4914	4936	Chr3	20898835	20898857	22	0	R	-	A	0.55
OsCHELIN0370	TCONS_00018286	4914	4936	Chr8	1968309	1968331	22	0	R	+	A	0.55
OsCHELIN0370	TCONS_00018287	4864	4886	Chr12	8040414	8040436	22	0	R	+	A	0.55
OsCHELIN0370	TCONS_00018287	4864	4886	Chr3	20898835	20898857	22	0	R	-	A	0.55
OsCHELIN0370	TCONS_00018287	4864	4886	Chr8	1968309	1968331	22	0	R	+	A	0.55
OsCHELIN0370	TCONS_00018288	4602	4624	Chr12	8040414	8040436	22	0	R	+	A	0.55
OsCHELIN0370	TCONS_00018288	4602	4624	Chr3	20898835	20898857	22	0	R	-	A	0.55
OsCHELIN0370	TCONS_00018288	4602	4624	Chr8	1968309	1968331	22	0	R	+	A	0.55
OsCHELIN0370	TCONS_00018289	2470	2492	Chr12	8040414	8040436	22	0	R	+	A	0.55
OsCHELIN0370	TCONS_00018289	2470	2492	Chr3	20898835	20898857	22	0	R	-	A	0.55
OsCHELIN0370	TCONS_00018289	2470	2492	Chr8	1968309	1968331	22	0	R	+	A	0.55
OsCHELIN0370	TCONS_00018290	4680	4702	Chr12	8040414	8040436	22	0	R	+	A	0.55
OsCHELIN0370	TCONS_00018290	4680	4702	Chr3	20898835	20898857	22	0	R	-	A	0.55
OsCHELIN0370	TCONS_00018290	4680	4702	Chr8	1968309	1968331	22	0	R	+	A	0.55
OsCHELIN0370	TCONS_00018291	4874	4896	Chr12	8040414	8040436	22	0	R	+	A	0.55
OsCHELIN0370	TCONS_00018291	4874	4896	Chr3	20898835	20898857	22	0	R	-	A	0.55
OsCHELIN0370	TCONS_00018291	4874	4896	Chr8	1968309	1968331	22	0	R	+	A	0.55
OsCHELIN0370	TCONS_00018292	4348	4370	Chr12	8040414	8040436	22	0	R	+	A	0.55
OsCHELIN0370	TCONS_00018292	4348	4370	Chr3	20898835	20898857	22	0	R	-	A	0.55
OsCHELIN0370	TCONS_00018292	4348	4370	Chr8	1968309	1968331	22	0	R	+	A	0.55
OsCHELIN0370	TCONS_00018293	4096	4118	Chr12	8040414	8040436	22	0	R	+	A	0.55
OsCHELIN0370	TCONS_00018293	4096	4118	Chr3	20898835	20898857	22	0	R	-	A	0.55
OsCHELIN0370	TCONS_00018293	4096	4118	Chr8	1968309	1968331	22	0	R	+	A	0.55
OsCHELIN0381	TCONS_00018715	24	48	Chr1	2376736	2376760	24	0	Y	+	P	0.62
OsCHELIN0381	TCONS_00018715	27	51	Chr3	1704462	1704486	24	0	Y	-	P	0.67
OsCHELIN0381	TCONS_00018715	29	49	Chr11	26343634	26343654	20	0	Y	-	P	0.7
OsCHELIN0381	TCONS_00018715	29	51	Chr1	24062587	24062609	22	0	Y	+	P	0.73
OsCHELIN0381	TCONS_00018715	29	51	Chr10	19338659	19338681	22	0	Y	-	P	0.73
OsCHELIN0381	TCONS_00018715	31	51	Chr1	20621975	20621995	20	0	Y	-	P	0.75
OsCHELIN0381	TCONS_00018715	31	51	Chr1	29128836	29128856	20	0	Y	-	P	0.75
OsCHELIN0381	TCONS_00018715	31	51	Chr1	31264638	31264658	20	0	Y	+	P	0.75
OsCHELIN0381	TCONS_00018715	31	51	Chr12	3783020	3783040	20	0	Y	+	P	0.75
OsCHELIN0381	TCONS_00018715	31	51	Chr2	15175924	15175944	20	0	Y	-	P	0.75
OsCHELIN0381	TCONS_00018715	31	51	Chr2	27312293	27312313	20	0	Y	-	P	0.75
OsCHELIN0381	TCONS_00018715	31	51	Chr2	27312522	27312542	20	0	Y	-	P	0.75
OsCHELIN0381	TCONS_00018715	31	51	Chr3	253465	253485	20	0	Y	+	P	0.75
OsCHELIN0381	TCONS_00018715	31	51	Chr3	6107849	6107869	20	0	Y	-	P	0.75
OsCHELIN0381	TCONS_00018715	31	51	Chr4	2295122	2295142	20	0	Y	+	P	0.75
OsCHELIN0381	TCONS_00018715	31	51	Chr4	25271776	25271796	20	0	Y	+	P	0.75
OsCHELIN0381	TCONS_00018715	31	51	Chr5	11622856	11622876	20	0	Y	-	P	0.75
OsCHELIN0381	TCONS_00018715	31	51	Chr5	17001860	17001880	20	0	Y	+	P	0.75
OsCHELIN0381	TCONS_00018715	31	51	Chr8	28114969	28114989	20	0	Y	+	P	0.75
OsCHELIN0381	TCONS_00018715	31	51	Chr9	20280834	20280854	20	0	Y	+	P	0.75
OsCHELIN0386	TCONS_00018965	2501	2521	Chr5	14235361	14235381	20	0	R	-	A	0.7
OsCHELIN0386	TCONS_00018965	2501	2525	Chr1	8275668	8275692	24	0	R	-	A	0.67
OsCHELIN0386	TCONS_00018965	2501	2526	Chr9	13599934	13599959	25	0	R	+	A	0.68
OsCHELIN0386	TCONS_00018965	2501	2527	Chr6	16753044	16753070	26	0	R	-	A	0.69
OsCHELIN0386	TCONS_00018965	2501	2528	Chr6	14045957	14045984	27	0	R	-	A	0.67
OsCHELIN0386	TCONS_00018965	2502	2522	Chr1	43242333	43242353	20	0	R	-	A	0.7
OsCHELIN0386	TCONS_00018965	2502	2522	Chr3	5576139	5576159	20	0	R	+	A	0.7
OsCHELIN0386	TCONS_00018965	2502	2522	Chr6	7661904	7661924	20	0	R	+	A	0.7
OsCHELIN0386	TCONS_00018965	2502	2522	Chr7	24847656	24847676	20	0	R	-	A	0.7
OsCHELIN0386	TCONS_00018965	2502	2524	Chr10	3862889	3862911	22	0	R	+	A	0.68
OsCHELIN0386	TCONS_00018965	2502	2524	Chr3	32958493	32958515	22	0	R	-	A	0.68
OsCHELIN0386	TCONS_00018965	2502	2526	Chr3	8698361	8698385	24	0	R	+	A	0.67
OsCHELIN0386	TCONS_00018965	2502	2526	Chr6	17505217	17505241	24	0	R	-	A	0.67
OsCHELIN0386	TCONS_00018965	2502	2527	Chr10	19876194	19876219	25	0	R	+	A	0.68
OsCHELIN0386	TCONS_00018965	2502	2527	Chr7	22719666	22719691	25	0	R	-	A	0.68
OsCHELIN0386	TCONS_00018965	2502	2528	Chr10	20420890	20420916	26	0	R	-	A	0.65
OsCHELIN0386	TCONS_00018965	2503	2523	Chr3	17726393	17726413	20	0	R	-	A	0.65
OsCHELIN0386	TCONS_00018965	2503	2523	Chr3	22383837	22383857	20	0	R	-	A	0.65
OsCHELIN0386	TCONS_00018965	2503	2524	Chr8	13654320	13654341	21	0	R	+	A	0.67
OsCHELIN0386	TCONS_00018965	2503	2527	Chr1	41494296	41494320	24	0	R	+	A	0.67
OsCHELIN0386	TCONS_00018965	2503	2527	Chr2	9965000	9965024	24	0	R	-	A	0.67
OsCHELIN0386	TCONS_00018965	2504	2527	Chr9	5877317	5877340	23	0	R	+	A	0.65
OsCHELIN0386	TCONS_00018965	2505	2525	Chr9	13540204	13540224	20	0	R	-	A	0.65
OsCHELIN0386	TCONS_00018965	2505	2526	Chr2	33811539	33811560	21	0	R	+	A	0.67
OsCHELIN0386	TCONS_00018965	2505	2527	Chr11	14027697	14027719	22	0	R	-	A	0.68
OsCHELIN0386	TCONS_00018965	2505	2527	Chr4	23110332	23110354	22	0	R	-	A	0.68
OsCHELIN0386	TCONS_00018965	2505	2527	Chr8	5690228	5690250	22	0	R	-	A	0.68
OsCHELIN0386	TCONS_00018965	2505	2528	Chr1	24734654	24734677	23	0	R	+	A	0.65
OsCHELIN0386	TCONS_00018965	2505	2528	Chr11	14687547	14687570	23	0	R	+	A	0.65
OsCHELIN0386	TCONS_00018965	2505	2528	Chr4	5794033	5794056	23	0	R	-	A	0.65
OsCHELIN0386	TCONS_00018965	2505	2528	Chr6	10432198	10432221	23	0	R	+	A	0.65
OsCHELIN0386	TCONS_00018965	2505	2528	Chr6	14371168	14371191	23	0	R	+	A	0.65
OsCHELIN0386	TCONS_00018965	2507	2528	Chr5	14235361	14235382	21	0	R	-	A	0.67
OsCHELIN0386	TCONS_00018965	2507	2529	Chr1	5386741	5386763	22	0	R	-	A	0.64
OsCHELIN0386	TCONS_00018965	2507	2529	Chr6	4160119	4160141	22	0	R	-	A	0.64
OsCHELIN0386	TCONS_00018965	2508	2529	Chr4	7258226	7258247	21	0	R	-	A	0.62
OsCHELIN0386	TCONS_00018965	2508	2529	Chr4	7258252	7258273	21	0	R	-	A	0.62
OsCHELIN0386	TCONS_00018965	2509	2529	Chr4	26527778	26527798	20	0	R	-	A	0.6
OsCHELIN0386	TCONS_00018965	3555	3575	Chr10	19877247	19877267	20	0	Y	-	P	0.4
OsCHELIN0386	TCONS_00018965	3555	3575	Chr8	5580607	5580627	20	0	Y	-	P	0.4
OsCHELIN0386	TCONS_00018965	427	447	Chr10	22499782	22499802	20	0	R	+	A	0.35
OsCHELIN0386	TCONS_00018965	429	449	Chr6	3481073	3481093	20	0	R	-	A	0.35
OsCHELIN0386	TCONS_00018965	429	450	Chr6	27082295	27082316	21	0	R	-	A	0.33
OsCHELIN0386	TCONS_00018965	429	451	Chr5	7477228	7477250	22	0	R	+	A	0.32
OsCHELIN0386	TCONS_00018965	429	451	Chr9	14651889	14651911	22	0	R	-	A	0.32
OsCHELIN0386	TCONS_00018965	429	451	Chr9	14652521	14652543	22	0	R	+	A	0.32
OsCHELIN0386	TCONS_00018965	431	452	Chr11	2598911	2598932	21	0	R	-	A	0.33
OsCHELIN0386	TCONS_00018965	439	459	Chr9	18153365	18153385	20	0	R	-	A	0.2
OsCHELIN0386	TCONS_00018965	439	464	Chr10	19872376	19872401	25	0	R	+	A	0.2
OsCHELIN0386	TCONS_00018965	442	465	Chr2	4276253	4276276	23	0	R	+	A	0.22
OsCHELIN0386	TCONS_00018965	443	464	Chr4	21608396	21608417	21	0	R	+	A	0.19
OsCHELIN0386	TCONS_00018965	444	465	Chr8	5629081	5629102	21	0	R	-	A	0.19
OsCHELIN0386	TCONS_00018966	4136	4156	Chr5	14235361	14235381	20	0	R	-	A	0.7
OsCHELIN0386	TCONS_00018966	4136	4160	Chr1	8275668	8275692	24	0	R	-	A	0.67
OsCHELIN0386	TCONS_00018966	4136	4161	Chr9	13599934	13599959	25	0	R	+	A	0.68
OsCHELIN0386	TCONS_00018966	4136	4162	Chr6	16753044	16753070	26	0	R	-	A	0.69
OsCHELIN0386	TCONS_00018966	4136	4163	Chr6	14045957	14045984	27	0	R	-	A	0.67
OsCHELIN0386	TCONS_00018966	4137	4157	Chr1	43242333	43242353	20	0	R	-	A	0.7
OsCHELIN0386	TCONS_00018966	4137	4157	Chr3	5576139	5576159	20	0	R	+	A	0.7
OsCHELIN0386	TCONS_00018966	4137	4157	Chr6	7661904	7661924	20	0	R	+	A	0.7
OsCHELIN0386	TCONS_00018966	4137	4157	Chr7	24847656	24847676	20	0	R	-	A	0.7
OsCHELIN0386	TCONS_00018966	4137	4159	Chr10	3862889	3862911	22	0	R	+	A	0.68
OsCHELIN0386	TCONS_00018966	4137	4159	Chr3	32958493	32958515	22	0	R	-	A	0.68
OsCHELIN0386	TCONS_00018966	4137	4161	Chr3	8698361	8698385	24	0	R	+	A	0.67
OsCHELIN0386	TCONS_00018966	4137	4161	Chr6	17505217	17505241	24	0	R	-	A	0.67
OsCHELIN0386	TCONS_00018966	4137	4162	Chr10	19876194	19876219	25	0	R	+	A	0.68
OsCHELIN0386	TCONS_00018966	4137	4162	Chr7	22719666	22719691	25	0	R	-	A	0.68
OsCHELIN0386	TCONS_00018966	4137	4163	Chr10	20420890	20420916	26	0	R	-	A	0.65
OsCHELIN0386	TCONS_00018966	4138	4158	Chr3	17726393	17726413	20	0	R	-	A	0.65
OsCHELIN0386	TCONS_00018966	4138	4158	Chr3	22383837	22383857	20	0	R	-	A	0.65
OsCHELIN0386	TCONS_00018966	4138	4159	Chr8	13654320	13654341	21	0	R	+	A	0.67
OsCHELIN0386	TCONS_00018966	4138	4162	Chr1	41494296	41494320	24	0	R	+	A	0.67
OsCHELIN0386	TCONS_00018966	4138	4162	Chr2	9965000	9965024	24	0	R	-	A	0.67
OsCHELIN0386	TCONS_00018966	4139	4162	Chr9	5877317	5877340	23	0	R	+	A	0.65
OsCHELIN0386	TCONS_00018966	4140	4160	Chr9	13540204	13540224	20	0	R	-	A	0.65
OsCHELIN0386	TCONS_00018966	4140	4161	Chr2	33811539	33811560	21	0	R	+	A	0.67
OsCHELIN0386	TCONS_00018966	4140	4162	Chr11	14027697	14027719	22	0	R	-	A	0.68
OsCHELIN0386	TCONS_00018966	4140	4162	Chr4	23110332	23110354	22	0	R	-	A	0.68
OsCHELIN0386	TCONS_00018966	4140	4162	Chr8	5690228	5690250	22	0	R	-	A	0.68
OsCHELIN0386	TCONS_00018966	4140	4163	Chr1	24734654	24734677	23	0	R	+	A	0.65
OsCHELIN0386	TCONS_00018966	4140	4163	Chr11	14687547	14687570	23	0	R	+	A	0.65
OsCHELIN0386	TCONS_00018966	4140	4163	Chr4	5794033	5794056	23	0	R	-	A	0.65
OsCHELIN0386	TCONS_00018966	4140	4163	Chr6	10432198	10432221	23	0	R	+	A	0.65
OsCHELIN0386	TCONS_00018966	4140	4163	Chr6	14371168	14371191	23	0	R	+	A	0.65
OsCHELIN0386	TCONS_00018966	4142	4163	Chr5	14235361	14235382	21	0	R	-	A	0.67
OsCHELIN0386	TCONS_00018966	4142	4164	Chr1	5386741	5386763	22	0	R	-	A	0.64
OsCHELIN0386	TCONS_00018966	4142	4164	Chr6	4160119	4160141	22	0	R	-	A	0.64
OsCHELIN0386	TCONS_00018966	4143	4164	Chr4	7258226	7258247	21	0	R	-	A	0.62
OsCHELIN0386	TCONS_00018966	4143	4164	Chr4	7258252	7258273	21	0	R	-	A	0.62
OsCHELIN0386	TCONS_00018966	4144	4164	Chr4	26527778	26527798	20	0	R	-	A	0.6
OsCHELIN0386	TCONS_00018966	427	447	Chr10	22499782	22499802	20	0	R	+	A	0.35
OsCHELIN0386	TCONS_00018966	429	449	Chr6	3481073	3481093	20	0	R	-	A	0.35
OsCHELIN0386	TCONS_00018966	429	450	Chr6	27082295	27082316	21	0	R	-	A	0.33
OsCHELIN0386	TCONS_00018966	429	451	Chr5	7477228	7477250	22	0	R	+	A	0.32
OsCHELIN0386	TCONS_00018966	429	451	Chr9	14651889	14651911	22	0	R	-	A	0.32
OsCHELIN0386	TCONS_00018966	429	451	Chr9	14652521	14652543	22	0	R	+	A	0.32
OsCHELIN0386	TCONS_00018966	431	452	Chr11	2598911	2598932	21	0	R	-	A	0.33
OsCHELIN0386	TCONS_00018966	439	459	Chr9	18153365	18153385	20	0	R	-	A	0.2
OsCHELIN0386	TCONS_00018966	439	464	Chr10	19872376	19872401	25	0	R	+	A	0.2
OsCHELIN0386	TCONS_00018966	442	465	Chr2	4276253	4276276	23	0	R	+	A	0.22
OsCHELIN0386	TCONS_00018966	443	464	Chr4	21608396	21608417	21	0	R	+	A	0.19
OsCHELIN0386	TCONS_00018966	444	465	Chr8	5629081	5629102	21	0	R	-	A	0.19
OsCHELIN0386	TCONS_00018966	5190	5210	Chr10	19877247	19877267	20	0	Y	-	P	0.4
OsCHELIN0386	TCONS_00018966	5190	5210	Chr8	5580607	5580627	20	0	Y	-	P	0.4
OsCHELIN0386	TCONS_00018967	3513	3533	Chr5	14235361	14235381	20	0	R	-	A	0.7
OsCHELIN0386	TCONS_00018967	3513	3537	Chr1	8275668	8275692	24	0	R	-	A	0.67
OsCHELIN0386	TCONS_00018967	3513	3538	Chr9	13599934	13599959	25	0	R	+	A	0.68
OsCHELIN0386	TCONS_00018967	3513	3539	Chr6	16753044	16753070	26	0	R	-	A	0.69
OsCHELIN0386	TCONS_00018967	3513	3540	Chr6	14045957	14045984	27	0	R	-	A	0.67
OsCHELIN0386	TCONS_00018967	3514	3534	Chr1	43242333	43242353	20	0	R	-	A	0.7
OsCHELIN0386	TCONS_00018967	3514	3534	Chr3	5576139	5576159	20	0	R	+	A	0.7
OsCHELIN0386	TCONS_00018967	3514	3534	Chr6	7661904	7661924	20	0	R	+	A	0.7
OsCHELIN0386	TCONS_00018967	3514	3534	Chr7	24847656	24847676	20	0	R	-	A	0.7
OsCHELIN0386	TCONS_00018967	3514	3536	Chr10	3862889	3862911	22	0	R	+	A	0.68
OsCHELIN0386	TCONS_00018967	3514	3536	Chr3	32958493	32958515	22	0	R	-	A	0.68
OsCHELIN0386	TCONS_00018967	3514	3538	Chr3	8698361	8698385	24	0	R	+	A	0.67
OsCHELIN0386	TCONS_00018967	3514	3538	Chr6	17505217	17505241	24	0	R	-	A	0.67
OsCHELIN0386	TCONS_00018967	3514	3539	Chr10	19876194	19876219	25	0	R	+	A	0.68
OsCHELIN0386	TCONS_00018967	3514	3539	Chr7	22719666	22719691	25	0	R	-	A	0.68
OsCHELIN0386	TCONS_00018967	3514	3540	Chr10	20420890	20420916	26	0	R	-	A	0.65
OsCHELIN0386	TCONS_00018967	3515	3535	Chr3	17726393	17726413	20	0	R	-	A	0.65
OsCHELIN0386	TCONS_00018967	3515	3535	Chr3	22383837	22383857	20	0	R	-	A	0.65
OsCHELIN0386	TCONS_00018967	3515	3536	Chr8	13654320	13654341	21	0	R	+	A	0.67
OsCHELIN0386	TCONS_00018967	3515	3539	Chr1	41494296	41494320	24	0	R	+	A	0.67
OsCHELIN0386	TCONS_00018967	3515	3539	Chr2	9965000	9965024	24	0	R	-	A	0.67
OsCHELIN0386	TCONS_00018967	3516	3539	Chr9	5877317	5877340	23	0	R	+	A	0.65
OsCHELIN0386	TCONS_00018967	3517	3537	Chr9	13540204	13540224	20	0	R	-	A	0.65
OsCHELIN0386	TCONS_00018967	3517	3538	Chr2	33811539	33811560	21	0	R	+	A	0.67
OsCHELIN0386	TCONS_00018967	3517	3539	Chr11	14027697	14027719	22	0	R	-	A	0.68
OsCHELIN0386	TCONS_00018967	3517	3539	Chr4	23110332	23110354	22	0	R	-	A	0.68
OsCHELIN0386	TCONS_00018967	3517	3539	Chr8	5690228	5690250	22	0	R	-	A	0.68
OsCHELIN0386	TCONS_00018967	3517	3540	Chr1	24734654	24734677	23	0	R	+	A	0.65
OsCHELIN0386	TCONS_00018967	3517	3540	Chr11	14687547	14687570	23	0	R	+	A	0.65
OsCHELIN0386	TCONS_00018967	3517	3540	Chr4	5794033	5794056	23	0	R	-	A	0.65
OsCHELIN0386	TCONS_00018967	3517	3540	Chr6	10432198	10432221	23	0	R	+	A	0.65
OsCHELIN0386	TCONS_00018967	3517	3540	Chr6	14371168	14371191	23	0	R	+	A	0.65
OsCHELIN0386	TCONS_00018967	3519	3540	Chr5	14235361	14235382	21	0	R	-	A	0.67
OsCHELIN0386	TCONS_00018967	3519	3541	Chr1	5386741	5386763	22	0	R	-	A	0.64
OsCHELIN0386	TCONS_00018967	3519	3541	Chr6	4160119	4160141	22	0	R	-	A	0.64
OsCHELIN0386	TCONS_00018967	3520	3541	Chr4	7258226	7258247	21	0	R	-	A	0.62
OsCHELIN0386	TCONS_00018967	3520	3541	Chr4	7258252	7258273	21	0	R	-	A	0.62
OsCHELIN0386	TCONS_00018967	3521	3541	Chr4	26527778	26527798	20	0	R	-	A	0.6
OsCHELIN0386	TCONS_00018967	399	419	Chr10	22499782	22499802	20	0	R	+	A	0.35
OsCHELIN0386	TCONS_00018967	401	421	Chr6	3481073	3481093	20	0	R	-	A	0.35
OsCHELIN0386	TCONS_00018967	401	422	Chr6	27082295	27082316	21	0	R	-	A	0.33
OsCHELIN0386	TCONS_00018967	401	423	Chr5	7477228	7477250	22	0	R	+	A	0.32
OsCHELIN0386	TCONS_00018967	401	423	Chr9	14651889	14651911	22	0	R	-	A	0.32
OsCHELIN0386	TCONS_00018967	401	423	Chr9	14652521	14652543	22	0	R	+	A	0.32
OsCHELIN0386	TCONS_00018967	403	424	Chr11	2598911	2598932	21	0	R	-	A	0.33
OsCHELIN0386	TCONS_00018967	411	431	Chr9	18153365	18153385	20	0	R	-	A	0.2
OsCHELIN0386	TCONS_00018967	411	436	Chr10	19872376	19872401	25	0	R	+	A	0.2
OsCHELIN0386	TCONS_00018967	414	437	Chr2	4276253	4276276	23	0	R	+	A	0.22
OsCHELIN0386	TCONS_00018967	415	436	Chr4	21608396	21608417	21	0	R	+	A	0.19
OsCHELIN0386	TCONS_00018967	416	437	Chr8	5629081	5629102	21	0	R	-	A	0.19
OsCHELIN0386	TCONS_00018967	4567	4587	Chr10	19877247	19877267	20	0	Y	-	P	0.4
OsCHELIN0386	TCONS_00018967	4567	4587	Chr8	5580607	5580627	20	0	Y	-	P	0.4
OsCHELIN0386	TCONS_00018968	398	418	Chr10	22499782	22499802	20	0	R	+	A	0.35
OsCHELIN0386	TCONS_00018968	400	420	Chr6	3481073	3481093	20	0	R	-	A	0.35
OsCHELIN0386	TCONS_00018968	400	421	Chr6	27082295	27082316	21	0	R	-	A	0.33
OsCHELIN0386	TCONS_00018968	400	422	Chr5	7477228	7477250	22	0	R	+	A	0.32
OsCHELIN0386	TCONS_00018968	400	422	Chr9	14651889	14651911	22	0	R	-	A	0.32
OsCHELIN0386	TCONS_00018968	400	422	Chr9	14652521	14652543	22	0	R	+	A	0.32
OsCHELIN0386	TCONS_00018968	402	423	Chr11	2598911	2598932	21	0	R	-	A	0.33
OsCHELIN0386	TCONS_00018968	410	430	Chr9	18153365	18153385	20	0	R	-	A	0.2
OsCHELIN0386	TCONS_00018968	410	435	Chr10	19872376	19872401	25	0	R	+	A	0.2
OsCHELIN0386	TCONS_00018968	413	436	Chr2	4276253	4276276	23	0	R	+	A	0.22
OsCHELIN0386	TCONS_00018968	414	435	Chr4	21608396	21608417	21	0	R	+	A	0.19
OsCHELIN0386	TCONS_00018968	415	436	Chr8	5629081	5629102	21	0	R	-	A	0.19
OsCHELIN0386	TCONS_00018969	2306	2326	Chr5	14235361	14235381	20	0	R	-	A	0.7
OsCHELIN0386	TCONS_00018969	2306	2330	Chr1	8275668	8275692	24	0	R	-	A	0.67
OsCHELIN0386	TCONS_00018969	2306	2331	Chr9	13599934	13599959	25	0	R	+	A	0.68
OsCHELIN0386	TCONS_00018969	2306	2332	Chr6	16753044	16753070	26	0	R	-	A	0.69
OsCHELIN0386	TCONS_00018969	2306	2333	Chr6	14045957	14045984	27	0	R	-	A	0.67
OsCHELIN0386	TCONS_00018969	2307	2327	Chr1	43242333	43242353	20	0	R	-	A	0.7
OsCHELIN0386	TCONS_00018969	2307	2327	Chr3	5576139	5576159	20	0	R	+	A	0.7
OsCHELIN0386	TCONS_00018969	2307	2327	Chr6	7661904	7661924	20	0	R	+	A	0.7
OsCHELIN0386	TCONS_00018969	2307	2327	Chr7	24847656	24847676	20	0	R	-	A	0.7
OsCHELIN0386	TCONS_00018969	2307	2329	Chr10	3862889	3862911	22	0	R	+	A	0.68
OsCHELIN0386	TCONS_00018969	2307	2329	Chr3	32958493	32958515	22	0	R	-	A	0.68
OsCHELIN0386	TCONS_00018969	2307	2331	Chr3	8698361	8698385	24	0	R	+	A	0.67
OsCHELIN0386	TCONS_00018969	2307	2331	Chr6	17505217	17505241	24	0	R	-	A	0.67
OsCHELIN0386	TCONS_00018969	2307	2332	Chr10	19876194	19876219	25	0	R	+	A	0.68
OsCHELIN0386	TCONS_00018969	2307	2332	Chr7	22719666	22719691	25	0	R	-	A	0.68
OsCHELIN0386	TCONS_00018969	2307	2333	Chr10	20420890	20420916	26	0	R	-	A	0.65
OsCHELIN0386	TCONS_00018969	2308	2328	Chr3	17726393	17726413	20	0	R	-	A	0.65
OsCHELIN0386	TCONS_00018969	2308	2328	Chr3	22383837	22383857	20	0	R	-	A	0.65
OsCHELIN0386	TCONS_00018969	2308	2329	Chr8	13654320	13654341	21	0	R	+	A	0.67
OsCHELIN0386	TCONS_00018969	2308	2332	Chr1	41494296	41494320	24	0	R	+	A	0.67
OsCHELIN0386	TCONS_00018969	2308	2332	Chr2	9965000	9965024	24	0	R	-	A	0.67
OsCHELIN0386	TCONS_00018969	2309	2332	Chr9	5877317	5877340	23	0	R	+	A	0.65
OsCHELIN0386	TCONS_00018969	2310	2330	Chr9	13540204	13540224	20	0	R	-	A	0.65
OsCHELIN0386	TCONS_00018969	2310	2331	Chr2	33811539	33811560	21	0	R	+	A	0.67
OsCHELIN0386	TCONS_00018969	2310	2332	Chr11	14027697	14027719	22	0	R	-	A	0.68
OsCHELIN0386	TCONS_00018969	2310	2332	Chr4	23110332	23110354	22	0	R	-	A	0.68
OsCHELIN0386	TCONS_00018969	2310	2332	Chr8	5690228	5690250	22	0	R	-	A	0.68
OsCHELIN0386	TCONS_00018969	2310	2333	Chr1	24734654	24734677	23	0	R	+	A	0.65
OsCHELIN0386	TCONS_00018969	2310	2333	Chr11	14687547	14687570	23	0	R	+	A	0.65
OsCHELIN0386	TCONS_00018969	2310	2333	Chr4	5794033	5794056	23	0	R	-	A	0.65
OsCHELIN0386	TCONS_00018969	2310	2333	Chr6	10432198	10432221	23	0	R	+	A	0.65
OsCHELIN0386	TCONS_00018969	2310	2333	Chr6	14371168	14371191	23	0	R	+	A	0.65
OsCHELIN0386	TCONS_00018969	2312	2333	Chr5	14235361	14235382	21	0	R	-	A	0.67
OsCHELIN0386	TCONS_00018969	2312	2334	Chr1	5386741	5386763	22	0	R	-	A	0.64
OsCHELIN0386	TCONS_00018969	2312	2334	Chr6	4160119	4160141	22	0	R	-	A	0.64
OsCHELIN0386	TCONS_00018969	2313	2334	Chr4	7258226	7258247	21	0	R	-	A	0.62
OsCHELIN0386	TCONS_00018969	2313	2334	Chr4	7258252	7258273	21	0	R	-	A	0.62
OsCHELIN0386	TCONS_00018969	2314	2334	Chr4	26527778	26527798	20	0	R	-	A	0.6
OsCHELIN0386	TCONS_00018969	3360	3380	Chr10	19877247	19877267	20	0	Y	-	P	0.4
OsCHELIN0386	TCONS_00018969	3360	3380	Chr8	5580607	5580627	20	0	Y	-	P	0.4
OsCHELIN0386	TCONS_00018969	397	417	Chr10	22499782	22499802	20	0	R	+	A	0.35
OsCHELIN0386	TCONS_00018969	399	419	Chr6	3481073	3481093	20	0	R	-	A	0.35
OsCHELIN0386	TCONS_00018969	399	420	Chr6	27082295	27082316	21	0	R	-	A	0.33
OsCHELIN0386	TCONS_00018969	399	421	Chr5	7477228	7477250	22	0	R	+	A	0.32
OsCHELIN0386	TCONS_00018969	399	421	Chr9	14651889	14651911	22	0	R	-	A	0.32
OsCHELIN0386	TCONS_00018969	399	421	Chr9	14652521	14652543	22	0	R	+	A	0.32
OsCHELIN0386	TCONS_00018969	401	422	Chr11	2598911	2598932	21	0	R	-	A	0.33
OsCHELIN0386	TCONS_00018969	409	429	Chr9	18153365	18153385	20	0	R	-	A	0.2
OsCHELIN0386	TCONS_00018969	409	434	Chr10	19872376	19872401	25	0	R	+	A	0.2
OsCHELIN0386	TCONS_00018969	412	435	Chr2	4276253	4276276	23	0	R	+	A	0.22
OsCHELIN0386	TCONS_00018969	413	434	Chr4	21608396	21608417	21	0	R	+	A	0.19
OsCHELIN0386	TCONS_00018969	414	435	Chr8	5629081	5629102	21	0	R	-	A	0.19
OsCHELIN0386	TCONS_00018970	1989	2009	Chr10	19877247	19877267	20	0	Y	-	P	0.4
OsCHELIN0386	TCONS_00018970	1989	2009	Chr8	5580607	5580627	20	0	Y	-	P	0.4
OsCHELIN0386	TCONS_00018970	397	417	Chr10	22499782	22499802	20	0	R	+	A	0.35
OsCHELIN0386	TCONS_00018970	399	419	Chr6	3481073	3481093	20	0	R	-	A	0.35
OsCHELIN0386	TCONS_00018970	399	420	Chr6	27082295	27082316	21	0	R	-	A	0.33
OsCHELIN0386	TCONS_00018970	399	421	Chr5	7477228	7477250	22	0	R	+	A	0.32
OsCHELIN0386	TCONS_00018970	399	421	Chr9	14651889	14651911	22	0	R	-	A	0.32
OsCHELIN0386	TCONS_00018970	399	421	Chr9	14652521	14652543	22	0	R	+	A	0.32
OsCHELIN0386	TCONS_00018970	401	422	Chr11	2598911	2598932	21	0	R	-	A	0.33
OsCHELIN0386	TCONS_00018970	409	429	Chr9	18153365	18153385	20	0	R	-	A	0.2
OsCHELIN0386	TCONS_00018970	409	434	Chr10	19872376	19872401	25	0	R	+	A	0.2
OsCHELIN0386	TCONS_00018970	412	435	Chr2	4276253	4276276	23	0	R	+	A	0.22
OsCHELIN0386	TCONS_00018970	413	434	Chr4	21608396	21608417	21	0	R	+	A	0.19
OsCHELIN0386	TCONS_00018970	414	435	Chr8	5629081	5629102	21	0	R	-	A	0.19
OsCHELIN0386	TCONS_00018970	935	955	Chr5	14235361	14235381	20	0	R	-	A	0.7
OsCHELIN0386	TCONS_00018970	935	959	Chr1	8275668	8275692	24	0	R	-	A	0.67
OsCHELIN0386	TCONS_00018970	935	960	Chr9	13599934	13599959	25	0	R	+	A	0.68
OsCHELIN0386	TCONS_00018970	935	961	Chr6	16753044	16753070	26	0	R	-	A	0.69
OsCHELIN0386	TCONS_00018970	935	962	Chr6	14045957	14045984	27	0	R	-	A	0.67
OsCHELIN0386	TCONS_00018970	936	956	Chr1	43242333	43242353	20	0	R	-	A	0.7
OsCHELIN0386	TCONS_00018970	936	956	Chr3	5576139	5576159	20	0	R	+	A	0.7
OsCHELIN0386	TCONS_00018970	936	956	Chr6	7661904	7661924	20	0	R	+	A	0.7
OsCHELIN0386	TCONS_00018970	936	956	Chr7	24847656	24847676	20	0	R	-	A	0.7
OsCHELIN0386	TCONS_00018970	936	958	Chr10	3862889	3862911	22	0	R	+	A	0.68
OsCHELIN0386	TCONS_00018970	936	958	Chr3	32958493	32958515	22	0	R	-	A	0.68
OsCHELIN0386	TCONS_00018970	936	960	Chr3	8698361	8698385	24	0	R	+	A	0.67
OsCHELIN0386	TCONS_00018970	936	960	Chr6	17505217	17505241	24	0	R	-	A	0.67
OsCHELIN0386	TCONS_00018970	936	961	Chr10	19876194	19876219	25	0	R	+	A	0.68
OsCHELIN0386	TCONS_00018970	936	961	Chr7	22719666	22719691	25	0	R	-	A	0.68
OsCHELIN0386	TCONS_00018970	936	962	Chr10	20420890	20420916	26	0	R	-	A	0.65
OsCHELIN0386	TCONS_00018970	937	957	Chr3	17726393	17726413	20	0	R	-	A	0.65
OsCHELIN0386	TCONS_00018970	937	957	Chr3	22383837	22383857	20	0	R	-	A	0.65
OsCHELIN0386	TCONS_00018970	937	958	Chr8	13654320	13654341	21	0	R	+	A	0.67
OsCHELIN0386	TCONS_00018970	937	961	Chr1	41494296	41494320	24	0	R	+	A	0.67
OsCHELIN0386	TCONS_00018970	937	961	Chr2	9965000	9965024	24	0	R	-	A	0.67
OsCHELIN0386	TCONS_00018970	938	961	Chr9	5877317	5877340	23	0	R	+	A	0.65
OsCHELIN0386	TCONS_00018970	939	959	Chr9	13540204	13540224	20	0	R	-	A	0.65
OsCHELIN0386	TCONS_00018970	939	960	Chr2	33811539	33811560	21	0	R	+	A	0.67
OsCHELIN0386	TCONS_00018970	939	961	Chr11	14027697	14027719	22	0	R	-	A	0.68
OsCHELIN0386	TCONS_00018970	939	961	Chr4	23110332	23110354	22	0	R	-	A	0.68
OsCHELIN0386	TCONS_00018970	939	961	Chr8	5690228	5690250	22	0	R	-	A	0.68
OsCHELIN0386	TCONS_00018970	939	962	Chr1	24734654	24734677	23	0	R	+	A	0.65
OsCHELIN0386	TCONS_00018970	939	962	Chr11	14687547	14687570	23	0	R	+	A	0.65
OsCHELIN0386	TCONS_00018970	939	962	Chr4	5794033	5794056	23	0	R	-	A	0.65
OsCHELIN0386	TCONS_00018970	939	962	Chr6	10432198	10432221	23	0	R	+	A	0.65
OsCHELIN0386	TCONS_00018970	939	962	Chr6	14371168	14371191	23	0	R	+	A	0.65
OsCHELIN0386	TCONS_00018970	941	962	Chr5	14235361	14235382	21	0	R	-	A	0.67
OsCHELIN0386	TCONS_00018970	941	963	Chr1	5386741	5386763	22	0	R	-	A	0.64
OsCHELIN0386	TCONS_00018970	941	963	Chr6	4160119	4160141	22	0	R	-	A	0.64
OsCHELIN0386	TCONS_00018970	942	963	Chr4	7258226	7258247	21	0	R	-	A	0.62
OsCHELIN0386	TCONS_00018970	942	963	Chr4	7258252	7258273	21	0	R	-	A	0.62
OsCHELIN0386	TCONS_00018970	943	963	Chr4	26527778	26527798	20	0	R	-	A	0.6
OsCHELIN0282	TCONS_00020745	431	451	Chr12	26484233	26484253	20	0	Y	+	P	0.15
OsCHELIN0282	TCONS_00020745	431	451	Chr4	34836838	34836858	20	0	Y	+	P	0.15
OsCHELIN0282	TCONS_00020745	431	451	Chr5	16815432	16815452	20	0	Y	-	P	0.15
OsCHELIN0282	TCONS_00020745	431	451	Chr5	7995434	7995454	20	0	Y	-	P	0.15
OsCHELIN0282	TCONS_00020745	431	451	Chr8	5225172	5225192	20	0	Y	+	P	0.15
OsCHELIN0282	TCONS_00020745	431	452	Chr7	833268	833289	21	0	Y	-	P	0.14
OsCHELIN0282	TCONS_00020745	431	453	Chr1	617950	617972	22	0	Y	-	P	0.14
OsCHELIN0282	TCONS_00020745	431	453	Chr5	13103224	13103246	22	0	Y	+	P	0.14
OsCHELIN0282	TCONS_00020745	431	454	Chr10	6594741	6594764	23	0	Y	+	P	0.13
OsCHELIN0282	TCONS_00020745	431	454	Chr4	29137298	29137321	23	0	Y	+	P	0.13
OsCHELIN0282	TCONS_00020745	431	454	Chr7	18294778	18294801	23	0	Y	+	P	0.13
OsCHELIN0282	TCONS_00020745	431	454	Chr7	18304181	18304204	23	0	Y	+	P	0.13
OsCHELIN0282	TCONS_00020745	431	455	Chr4	5079045	5079069	24	0	Y	+	P	0.12
OsCHELIN0282	TCONS_00020745	431	455	Chr4	5088317	5088341	24	0	Y	+	P	0.12
OsCHELIN0282	TCONS_00020745	431	455	Chr9	8357174	8357198	24	0	Y	-	P	0.12
OsCHELIN0282	TCONS_00020745	431	457	Chr8	27292891	27292917	26	0	Y	-	P	0.12
OsCHELIN0282	TCONS_00020745	432	452	Chr9	14081226	14081246	20	0	Y	-	P	0.15
OsCHELIN0282	TCONS_00020745	432	454	Chr7	28529708	28529730	22	0	Y	+	P	0.14
OsCHELIN0282	TCONS_00020745	432	455	Chr11	806332	806355	23	0	Y	+	P	0.13
OsCHELIN0282	TCONS_00020745	432	455	Chr2	15420123	15420146	23	0	Y	+	P	0.13
OsCHELIN0282	TCONS_00020745	432	455	Chr2	6738121	6738144	23	0	Y	-	P	0.13
OsCHELIN0282	TCONS_00020745	432	457	Chr3	23241435	23241460	25	0	Y	+	P	0.12
OsCHELIN0282	TCONS_00020745	433	453	Chr12	3099627	3099647	20	0	Y	-	P	0.15
OsCHELIN0282	TCONS_00020745	433	454	Chr10	17234057	17234078	21	0	Y	-	P	0.14
OsCHELIN0282	TCONS_00020745	433	454	Chr10	2008362	2008383	21	0	Y	+	P	0.14
OsCHELIN0282	TCONS_00020745	433	454	Chr12	22376154	22376175	21	0	Y	+	P	0.14
OsCHELIN0282	TCONS_00020745	433	454	Chr2	6754705	6754726	21	0	Y	-	P	0.14
OsCHELIN0282	TCONS_00020745	433	454	Chr3	9888973	9888994	21	0	Y	-	P	0.14
OsCHELIN0282	TCONS_00020745	433	454	Chr5	23543706	23543727	21	0	Y	+	P	0.14
OsCHELIN0282	TCONS_00020745	433	454	Chr6	29006997	29007018	21	0	Y	+	P	0.14
OsCHELIN0282	TCONS_00020745	433	454	Chr6	3664199	3664220	21	0	Y	+	P	0.14
OsCHELIN0282	TCONS_00020745	433	454	Chr7	15578737	15578758	21	0	Y	-	P	0.14
OsCHELIN0282	TCONS_00020745	433	454	Chr8	1146374	1146395	21	0	Y	+	P	0.14
OsCHELIN0282	TCONS_00020745	433	454	Chr9	16872861	16872882	21	0	Y	+	P	0.14
OsCHELIN0282	TCONS_00020745	433	455	Chr1	36638697	36638719	22	0	Y	-	P	0.14
OsCHELIN0282	TCONS_00020745	433	455	Chr1	38877116	38877138	22	0	Y	+	P	0.14
OsCHELIN0282	TCONS_00020745	434	454	Chr1	42708213	42708233	20	0	Y	+	P	0.15
OsCHELIN0282	TCONS_00020745	434	454	Chr10	9340255	9340275	20	0	Y	-	P	0.15
OsCHELIN0282	TCONS_00020745	435	455	Chr1	1322632	1322652	20	0	Y	-	P	0.1
OsCHELIN0282	TCONS_00020745	435	455	Chr1	2349566	2349586	20	0	Y	+	P	0.1
OsCHELIN0282	TCONS_00020745	435	455	Chr1	28002932	28002952	20	0	Y	-	P	0.1
OsCHELIN0282	TCONS_00020745	435	455	Chr10	21429300	21429320	20	0	Y	-	P	0.1
OsCHELIN0282	TCONS_00020745	435	455	Chr10	7620952	7620972	20	0	Y	+	P	0.1
OsCHELIN0282	TCONS_00020745	435	455	Chr10	9571791	9571811	20	0	Y	+	P	0.1
OsCHELIN0282	TCONS_00020745	435	455	Chr11	401923	401943	20	0	Y	-	P	0.1
OsCHELIN0282	TCONS_00020745	435	455	Chr11	7637118	7637138	20	0	Y	-	P	0.1
OsCHELIN0282	TCONS_00020745	435	455	Chr11	8358633	8358653	20	0	Y	-	P	0.1
OsCHELIN0282	TCONS_00020745	435	455	Chr11	8657546	8657566	20	0	Y	+	P	0.1
OsCHELIN0282	TCONS_00020745	435	455	Chr12	14846510	14846530	20	0	Y	-	P	0.1
OsCHELIN0282	TCONS_00020745	435	455	Chr12	21928902	21928922	20	0	Y	-	P	0.1
OsCHELIN0282	TCONS_00020745	435	455	Chr12	22228618	22228638	20	0	Y	+	P	0.1
OsCHELIN0282	TCONS_00020745	435	455	Chr2	2035803	2035823	20	0	Y	-	P	0.1
OsCHELIN0282	TCONS_00020745	435	455	Chr2	31106951	31106971	20	0	Y	-	P	0.1
OsCHELIN0282	TCONS_00020745	435	455	Chr2	31383934	31383954	20	0	Y	+	P	0.1
OsCHELIN0282	TCONS_00020745	435	455	Chr2	31580354	31580374	20	0	Y	-	P	0.1
OsCHELIN0282	TCONS_00020745	435	455	Chr3	20387787	20387807	20	0	Y	+	P	0.1
OsCHELIN0282	TCONS_00020745	435	455	Chr3	23878583	23878603	20	0	Y	-	P	0.1
OsCHELIN0282	TCONS_00020745	435	455	Chr3	25406234	25406254	20	0	Y	-	P	0.1
OsCHELIN0282	TCONS_00020745	435	455	Chr3	26827636	26827656	20	0	Y	+	P	0.1
OsCHELIN0282	TCONS_00020745	435	455	Chr4	16772985	16773005	20	0	Y	-	P	0.1
OsCHELIN0282	TCONS_00020745	435	455	Chr4	21030422	21030442	20	0	Y	-	P	0.1
OsCHELIN0282	TCONS_00020745	435	455	Chr4	5049194	5049214	20	0	Y	+	P	0.1
OsCHELIN0282	TCONS_00020745	435	455	Chr5	14958841	14958861	20	0	Y	-	P	0.1
OsCHELIN0282	TCONS_00020745	435	455	Chr5	5418853	5418873	20	0	Y	+	P	0.1
OsCHELIN0282	TCONS_00020745	435	455	Chr5	5893918	5893938	20	0	Y	+	P	0.1
OsCHELIN0282	TCONS_00020745	435	455	Chr6	11153776	11153796	20	0	Y	+	P	0.1
OsCHELIN0282	TCONS_00020745	435	455	Chr6	17256736	17256756	20	0	Y	+	P	0.1
OsCHELIN0282	TCONS_00020745	435	455	Chr6	27102255	27102275	20	0	Y	-	P	0.1
OsCHELIN0282	TCONS_00020745	435	455	Chr6	28509723	28509743	20	0	Y	+	P	0.1
OsCHELIN0282	TCONS_00020745	435	455	Chr6	9373349	9373369	20	0	Y	-	P	0.1
OsCHELIN0282	TCONS_00020745	435	455	Chr7	12980614	12980634	20	0	Y	-	P	0.1
OsCHELIN0282	TCONS_00020745	435	455	Chr7	1811303	1811323	20	0	Y	+	P	0.1
OsCHELIN0282	TCONS_00020745	435	455	Chr7	25340795	25340815	20	0	Y	-	P	0.1
OsCHELIN0282	TCONS_00020745	435	455	Chr7	5087274	5087294	20	0	Y	-	P	0.1
OsCHELIN0282	TCONS_00020745	435	455	Chr8	17890034	17890054	20	0	Y	+	P	0.1
OsCHELIN0282	TCONS_00020745	435	455	Chr8	18086673	18086693	20	0	Y	-	P	0.1
OsCHELIN0282	TCONS_00020745	435	455	Chr8	340383	340403	20	0	Y	+	P	0.1
OsCHELIN0282	TCONS_00020745	435	455	Chr8	5165182	5165202	20	0	Y	-	P	0.1
OsCHELIN0282	TCONS_00020745	435	455	Chr9	14237263	14237283	20	0	Y	-	P	0.1
OsCHELIN0282	TCONS_00020745	436	456	Chr1	1322631	1322651	20	0	Y	-	P	0.1
OsCHELIN0282	TCONS_00020745	436	456	Chr1	2349567	2349587	20	0	Y	+	P	0.1
OsCHELIN0282	TCONS_00020745	436	456	Chr1	28002931	28002951	20	0	Y	-	P	0.1
OsCHELIN0282	TCONS_00020745	436	456	Chr10	2672986	2673006	20	0	Y	-	P	0.1
OsCHELIN0282	TCONS_00020745	436	456	Chr11	1948122	1948142	20	0	Y	-	P	0.1
OsCHELIN0282	TCONS_00020745	436	456	Chr11	6350687	6350707	20	0	Y	+	P	0.1
OsCHELIN0282	TCONS_00020745	436	456	Chr12	14846509	14846529	20	0	Y	-	P	0.1
OsCHELIN0282	TCONS_00020745	436	456	Chr12	21928901	21928921	20	0	Y	-	P	0.1
OsCHELIN0282	TCONS_00020745	436	456	Chr12	22228619	22228639	20	0	Y	+	P	0.1
OsCHELIN0282	TCONS_00020745	436	456	Chr12	24493832	24493852	20	0	Y	+	P	0.1
OsCHELIN0282	TCONS_00020745	436	456	Chr2	16182617	16182637	20	0	Y	-	P	0.1
OsCHELIN0282	TCONS_00020745	436	456	Chr2	20182190	20182210	20	0	Y	+	P	0.1
OsCHELIN0282	TCONS_00020745	436	456	Chr2	31383935	31383955	20	0	Y	+	P	0.1
OsCHELIN0282	TCONS_00020745	436	456	Chr2	31580353	31580373	20	0	Y	-	P	0.1
OsCHELIN0282	TCONS_00020745	436	456	Chr3	23878582	23878602	20	0	Y	-	P	0.1
OsCHELIN0282	TCONS_00020745	436	456	Chr4	16772984	16773004	20	0	Y	-	P	0.1
OsCHELIN0282	TCONS_00020745	436	456	Chr4	2967305	2967325	20	0	Y	-	P	0.1
OsCHELIN0282	TCONS_00020745	436	456	Chr5	5418854	5418874	20	0	Y	+	P	0.1
OsCHELIN0282	TCONS_00020745	436	456	Chr6	28509724	28509744	20	0	Y	+	P	0.1
OsCHELIN0282	TCONS_00020745	436	456	Chr7	12980613	12980633	20	0	Y	-	P	0.1
OsCHELIN0282	TCONS_00020745	436	456	Chr7	5087273	5087293	20	0	Y	-	P	0.1
OsCHELIN0282	TCONS_00020745	436	456	Chr7	650903	650923	20	0	Y	-	P	0.1
OsCHELIN0282	TCONS_00020745	436	456	Chr7	6894644	6894664	20	0	Y	-	P	0.1
OsCHELIN0282	TCONS_00020745	436	456	Chr8	17890035	17890055	20	0	Y	+	P	0.1
OsCHELIN0282	TCONS_00020745	436	456	Chr8	18086672	18086692	20	0	Y	-	P	0.1
OsCHELIN0282	TCONS_00020745	436	456	Chr8	340090	340110	20	0	Y	-	P	0.1
OsCHELIN0282	TCONS_00020745	436	456	Chr8	340384	340404	20	0	Y	+	P	0.1
OsCHELIN0282	TCONS_00020745	436	456	Chr8	5165181	5165201	20	0	Y	-	P	0.1
OsCHELIN0282	TCONS_00020745	436	456	Chr9	11068174	11068194	20	0	Y	-	P	0.1
OsCHELIN0282	TCONS_00020745	436	456	Chr9	14237262	14237282	20	0	Y	-	P	0.1
OsCHELIN0282	TCONS_00020745	436	456	Chr9	2007441	2007461	20	0	Y	+	P	0.1
OsCHELIN0282	TCONS_00020745	436	456	Chr9	20497986	20498006	20	0	Y	+	P	0.1
OsCHELIN0282	TCONS_00020745	436	456	Chr9	9394099	9394119	20	0	Y	-	P	0.1
OsCHELIN0282	TCONS_00020745	437	457	Chr1	1322630	1322650	20	0	Y	-	P	0.1
OsCHELIN0282	TCONS_00020745	437	457	Chr1	23727282	23727302	20	0	Y	-	P	0.1
OsCHELIN0282	TCONS_00020745	437	457	Chr1	28002930	28002950	20	0	Y	-	P	0.1
OsCHELIN0282	TCONS_00020745	437	457	Chr10	2672985	2673005	20	0	Y	-	P	0.1
OsCHELIN0282	TCONS_00020745	437	457	Chr11	1948121	1948141	20	0	Y	-	P	0.1
OsCHELIN0282	TCONS_00020745	437	457	Chr11	6350688	6350708	20	0	Y	+	P	0.1
OsCHELIN0282	TCONS_00020745	437	457	Chr12	14846508	14846528	20	0	Y	-	P	0.1
OsCHELIN0282	TCONS_00020745	437	457	Chr12	21928900	21928920	20	0	Y	-	P	0.1
OsCHELIN0282	TCONS_00020745	437	457	Chr12	22228620	22228640	20	0	Y	+	P	0.1
OsCHELIN0282	TCONS_00020745	437	457	Chr12	24493833	24493853	20	0	Y	+	P	0.1
OsCHELIN0282	TCONS_00020745	437	457	Chr12	25525333	25525353	20	0	Y	+	P	0.1
OsCHELIN0282	TCONS_00020745	437	457	Chr12	3649351	3649371	20	0	Y	-	P	0.1
OsCHELIN0282	TCONS_00020745	437	457	Chr2	31383936	31383956	20	0	Y	+	P	0.1
OsCHELIN0282	TCONS_00020745	437	457	Chr2	31580352	31580372	20	0	Y	-	P	0.1
OsCHELIN0282	TCONS_00020745	437	457	Chr3	11300836	11300856	20	0	Y	+	P	0.1
OsCHELIN0282	TCONS_00020745	437	457	Chr4	16772983	16773003	20	0	Y	-	P	0.1
OsCHELIN0282	TCONS_00020745	437	457	Chr4	2967304	2967324	20	0	Y	-	P	0.1
OsCHELIN0282	TCONS_00020745	437	457	Chr5	5418855	5418875	20	0	Y	+	P	0.1
OsCHELIN0282	TCONS_00020745	437	457	Chr5	6869626	6869646	20	0	Y	-	P	0.1
OsCHELIN0282	TCONS_00020745	437	457	Chr6	28509725	28509745	20	0	Y	+	P	0.1
OsCHELIN0282	TCONS_00020745	437	457	Chr7	12980612	12980632	20	0	Y	-	P	0.1
OsCHELIN0282	TCONS_00020745	437	457	Chr7	6894643	6894663	20	0	Y	-	P	0.1
OsCHELIN0282	TCONS_00020745	437	457	Chr8	18086671	18086691	20	0	Y	-	P	0.1
OsCHELIN0282	TCONS_00020745	437	457	Chr8	20465371	20465391	20	0	Y	-	P	0.1
OsCHELIN0282	TCONS_00020745	437	457	Chr8	340089	340109	20	0	Y	-	P	0.1
OsCHELIN0282	TCONS_00020745	437	457	Chr8	340385	340405	20	0	Y	+	P	0.1
OsCHELIN0282	TCONS_00020745	437	457	Chr8	5165180	5165200	20	0	Y	-	P	0.1
OsCHELIN0282	TCONS_00020745	437	457	Chr9	11068173	11068193	20	0	Y	-	P	0.1
OsCHELIN0282	TCONS_00020745	437	457	Chr9	14237261	14237281	20	0	Y	-	P	0.1
OsCHELIN0282	TCONS_00020745	437	457	Chr9	20497987	20498007	20	0	Y	+	P	0.1
OsCHELIN0282	TCONS_00020745	437	457	Chr9	9394098	9394118	20	0	Y	-	P	0.1
OsCHELIN0282	TCONS_00020745	437	457	ChrUn	47853	47873	20	0	Y	-	P	0.1
OsCHELIN0282	TCONS_00020745	437	458	Chr12	15483570	15483591	21	0	Y	+	P	0.14
OsCHELIN0282	TCONS_00020745	438	458	Chr10	7103009	7103029	20	0	Y	-	P	0.15
OsCHELIN0282	TCONS_00020745	440	460	Chr12	14878769	14878789	20	0	Y	+	P	0.2
OsCHELIN0282	TCONS_00020745	440	461	Chr12	12465368	12465389	21	0	Y	-	P	0.19
OsCHELIN0282	TCONS_00020745	440	461	Chr12	8350364	8350385	21	0	Y	-	P	0.19
OsCHELIN0282	TCONS_00020745	440	461	Chr2	22075240	22075261	21	0	Y	+	P	0.19
OsCHELIN0282	TCONS_00020745	440	461	Chr2	6103677	6103698	21	0	Y	-	P	0.19
OsCHELIN0282	TCONS_00020745	440	461	Chr2	8647394	8647415	21	0	Y	-	P	0.19
OsCHELIN0282	TCONS_00020745	441	461	Chr11	20294450	20294470	20	0	Y	-	P	0.15
OsCHELIN0282	TCONS_00020745	441	461	Chr2	20066315	20066335	20	0	Y	-	P	0.15
OsCHELIN0282	TCONS_00020745	441	461	Chr5	28911524	28911544	20	0	Y	+	P	0.15
OsCHELIN0282	TCONS_00020745	441	461	Chr6	20211946	20211966	20	0	Y	+	P	0.15
OsCHELIN0282	TCONS_00020745	701	722	Chr1	16077641	16077662	21	0	R	-	A	0.24
OsCHELIN0282	TCONS_00020745	705	725	Chr8	1277039	1277059	20	0	R	-	A	0.2
OsCHELIN0282	TCONS_00020745	705	727	Chr8	8764999	8765021	22	0	R	-	A	0.23
OsCHELIN0282	TCONS_00020745	707	734	Chr2	32207858	32207885	27	0	R	+	A	0.19
OsCHELIN0282	TCONS_00020745	708	734	Chr1	30866405	30866431	26	0	R	-	A	0.15
OsCHELIN0282	TCONS_00020745	709	729	Chr4	6032764	6032784	20	0	R	-	A	0.2
OsCHELIN0282	TCONS_00020745	709	733	Chr12	26207099	26207123	24	0	R	+	A	0.17
OsCHELIN0282	TCONS_00020745	709	734	Chr12	15321315	15321340	25	0	R	-	A	0.16
OsCHELIN0282	TCONS_00020745	710	730	Chr1	15748134	15748154	20	0	R	-	A	0.15
OsCHELIN0282	TCONS_00020745	710	730	Chr1	15751777	15751797	20	0	R	-	A	0.15
OsCHELIN0282	TCONS_00020745	710	730	Chr1	16310255	16310275	20	0	R	-	A	0.15
OsCHELIN0282	TCONS_00020745	710	730	Chr1	8976221	8976241	20	0	R	-	A	0.15
OsCHELIN0282	TCONS_00020745	710	730	Chr11	12793783	12793803	20	0	R	-	A	0.15
OsCHELIN0282	TCONS_00020745	710	730	Chr11	13356982	13357002	20	0	R	-	A	0.15
OsCHELIN0282	TCONS_00020745	710	730	Chr11	18725373	18725393	20	0	R	-	A	0.15
OsCHELIN0282	TCONS_00020745	710	730	Chr12	12012537	12012557	20	0	R	+	A	0.15
OsCHELIN0282	TCONS_00020745	710	730	Chr3	17136675	17136695	20	0	R	-	A	0.15
OsCHELIN0282	TCONS_00020745	710	730	Chr4	10299791	10299811	20	0	R	-	A	0.15
OsCHELIN0282	TCONS_00020745	710	730	Chr4	10368014	10368034	20	0	R	-	A	0.15
OsCHELIN0282	TCONS_00020745	710	730	Chr4	26274964	26274984	20	0	R	-	A	0.15
OsCHELIN0282	TCONS_00020745	710	730	Chr4	9554343	9554363	20	0	R	+	A	0.15
OsCHELIN0282	TCONS_00020745	710	730	Chr5	12417660	12417680	20	0	R	+	A	0.15
OsCHELIN0282	TCONS_00020745	710	730	Chr5	13526393	13526413	20	0	R	-	A	0.15
OsCHELIN0282	TCONS_00020745	710	730	Chr6	10894319	10894339	20	0	R	+	A	0.15
OsCHELIN0282	TCONS_00020745	710	730	Chr6	15903051	15903071	20	0	R	+	A	0.15
OsCHELIN0282	TCONS_00020745	710	730	Chr7	11923815	11923835	20	0	R	+	A	0.15
OsCHELIN0282	TCONS_00020745	710	730	Chr7	12099207	12099227	20	0	R	+	A	0.15
OsCHELIN0282	TCONS_00020745	710	730	Chr7	16593284	16593304	20	0	R	-	A	0.15
OsCHELIN0282	TCONS_00020745	710	730	Chr8	18470543	18470563	20	0	R	+	A	0.15
OsCHELIN0282	TCONS_00020745	710	730	Chr9	2373107	2373127	20	0	R	+	A	0.15
OsCHELIN0282	TCONS_00020745	710	731	Chr1	37944394	37944415	21	0	R	-	A	0.14
OsCHELIN0282	TCONS_00020745	710	731	Chr1	541458	541479	21	0	R	-	A	0.14
OsCHELIN0282	TCONS_00020745	710	731	Chr2	29689178	29689199	21	0	R	-	A	0.14
OsCHELIN0282	TCONS_00020745	710	732	Chr4	20777161	20777183	22	0	R	+	A	0.14
OsCHELIN0282	TCONS_00020745	710	733	Chr6	16773429	16773452	23	0	R	+	A	0.13
OsCHELIN0282	TCONS_00020745	710	733	Chr7	19510887	19510910	23	0	R	+	A	0.13
OsCHELIN0282	TCONS_00020745	710	734	Chr1	1938511	1938535	24	0	R	-	A	0.12
OsCHELIN0282	TCONS_00020745	710	734	Chr3	16773757	16773781	24	0	R	-	A	0.12
OsCHELIN0282	TCONS_00020745	711	731	Chr11	585656	585676	20	0	R	+	A	0.15
OsCHELIN0282	TCONS_00020745	711	731	Chr2	19900436	19900456	20	0	R	-	A	0.15
OsCHELIN0282	TCONS_00020745	711	731	Chr8	19338996	19339016	20	0	R	+	A	0.15
OsCHELIN0282	TCONS_00020745	711	732	Chr1	22630542	22630563	21	0	R	+	A	0.14
OsCHELIN0282	TCONS_00020745	711	732	Chr12	25684392	25684413	21	0	R	+	A	0.14
OsCHELIN0282	TCONS_00020745	711	732	Chr2	5294865	5294886	21	0	R	+	A	0.14
OsCHELIN0282	TCONS_00020745	711	733	Chr10	13372608	13372630	22	0	R	-	A	0.14
OsCHELIN0282	TCONS_00020745	711	733	Chr11	18963502	18963524	22	0	R	+	A	0.14
OsCHELIN0282	TCONS_00020745	711	733	Chr11	27816671	27816693	22	0	R	+	A	0.14
OsCHELIN0282	TCONS_00020745	711	733	Chr12	7698628	7698650	22	0	R	-	A	0.14
OsCHELIN0282	TCONS_00020745	711	733	Chr12	9252768	9252790	22	0	R	+	A	0.14
OsCHELIN0282	TCONS_00020745	711	733	Chr5	29410523	29410545	22	0	R	-	A	0.14
OsCHELIN0282	TCONS_00020745	711	734	Chr1	16527478	16527501	23	0	R	+	A	0.13
OsCHELIN0282	TCONS_00020745	711	734	Chr11	3418247	3418270	23	0	R	+	A	0.13
OsCHELIN0282	TCONS_00020745	711	734	Chr12	17005738	17005761	23	0	R	+	A	0.13
OsCHELIN0282	TCONS_00020745	711	734	Chr12	18873116	18873139	23	0	R	-	A	0.13
OsCHELIN0282	TCONS_00020745	711	734	Chr6	22212157	22212180	23	0	R	+	A	0.13
OsCHELIN0282	TCONS_00020745	711	734	Chr6	23221424	23221447	23	0	R	-	A	0.13
OsCHELIN0282	TCONS_00020745	711	734	Chr7	12808834	12808857	23	0	R	+	A	0.13
OsCHELIN0282	TCONS_00020745	711	734	Chr7	8422436	8422459	23	0	R	-	A	0.13
OsCHELIN0282	TCONS_00020745	712	732	Chr1	10531084	10531104	20	0	R	-	A	0.1
OsCHELIN0282	TCONS_00020745	712	732	Chr1	11711360	11711380	20	0	R	+	A	0.1
OsCHELIN0282	TCONS_00020745	712	732	Chr1	182967	182987	20	0	R	+	A	0.1
OsCHELIN0282	TCONS_00020745	712	732	Chr1	23493488	23493508	20	0	R	+	A	0.1
OsCHELIN0282	TCONS_00020745	712	732	Chr1	31869548	31869568	20	0	R	+	A	0.1
OsCHELIN0282	TCONS_00020745	712	732	Chr1	31983027	31983047	20	0	R	+	A	0.1
OsCHELIN0282	TCONS_00020745	712	732	Chr1	34456203	34456223	20	0	R	-	A	0.1
OsCHELIN0282	TCONS_00020745	712	732	Chr1	35615371	35615391	20	0	R	-	A	0.1
OsCHELIN0282	TCONS_00020745	712	732	Chr1	4002452	4002472	20	0	R	+	A	0.1
OsCHELIN0282	TCONS_00020745	712	732	Chr1	40256896	40256916	20	0	R	+	A	0.1
OsCHELIN0282	TCONS_00020745	712	732	Chr1	7757261	7757281	20	0	R	+	A	0.1
OsCHELIN0282	TCONS_00020745	712	732	Chr10	13893892	13893912	20	0	R	+	A	0.1
OsCHELIN0282	TCONS_00020745	712	732	Chr10	14804750	14804770	20	0	R	+	A	0.1
OsCHELIN0282	TCONS_00020745	712	732	Chr10	14862766	14862786	20	0	R	-	A	0.1
OsCHELIN0282	TCONS_00020745	712	732	Chr10	15029221	15029241	20	0	R	-	A	0.1
OsCHELIN0282	TCONS_00020745	712	732	Chr10	20693445	20693465	20	0	R	+	A	0.1
OsCHELIN0282	TCONS_00020745	712	732	Chr10	21297195	21297215	20	0	R	+	A	0.1
OsCHELIN0282	TCONS_00020745	712	732	Chr10	755758	755778	20	0	R	-	A	0.1
OsCHELIN0282	TCONS_00020745	712	732	Chr10	9348615	9348635	20	0	R	+	A	0.1
OsCHELIN0282	TCONS_00020745	712	732	Chr11	10922655	10922675	20	0	R	+	A	0.1
OsCHELIN0282	TCONS_00020745	712	732	Chr11	20190170	20190190	20	0	R	+	A	0.1
OsCHELIN0282	TCONS_00020745	712	732	Chr11	6264540	6264560	20	0	R	+	A	0.1
OsCHELIN0282	TCONS_00020745	712	732	Chr11	8358643	8358663	20	0	R	-	A	0.1
OsCHELIN0282	TCONS_00020745	712	732	Chr12	18213413	18213433	20	0	R	+	A	0.1
OsCHELIN0282	TCONS_00020745	712	732	Chr12	19449740	19449760	20	0	R	-	A	0.1
OsCHELIN0282	TCONS_00020745	712	732	Chr12	2360727	2360747	20	0	R	+	A	0.1
OsCHELIN0282	TCONS_00020745	712	732	Chr12	26652458	26652478	20	0	R	+	A	0.1
OsCHELIN0282	TCONS_00020745	712	732	Chr12	5178888	5178908	20	0	R	+	A	0.1
OsCHELIN0282	TCONS_00020745	712	732	Chr12	5800785	5800805	20	0	R	-	A	0.1
OsCHELIN0282	TCONS_00020745	712	732	Chr12	9213382	9213402	20	0	R	-	A	0.1
OsCHELIN0282	TCONS_00020745	712	732	Chr2	12941761	12941781	20	0	R	-	A	0.1
OsCHELIN0282	TCONS_00020745	712	732	Chr2	1551211	1551231	20	0	R	-	A	0.1
OsCHELIN0282	TCONS_00020745	712	732	Chr2	19065810	19065830	20	0	R	-	A	0.1
OsCHELIN0282	TCONS_00020745	712	732	Chr2	833814	833834	20	0	R	-	A	0.1
OsCHELIN0282	TCONS_00020745	712	732	Chr3	11769761	11769781	20	0	R	-	A	0.1
OsCHELIN0282	TCONS_00020745	712	732	Chr3	11774586	11774606	20	0	R	-	A	0.1
OsCHELIN0282	TCONS_00020745	712	732	Chr3	16338164	16338184	20	0	R	+	A	0.1
OsCHELIN0282	TCONS_00020745	712	732	Chr3	26901287	26901307	20	0	R	-	A	0.1
OsCHELIN0282	TCONS_00020745	712	732	Chr3	3248249	3248269	20	0	R	+	A	0.1
OsCHELIN0282	TCONS_00020745	712	732	Chr3	3342047	3342067	20	0	R	+	A	0.1
OsCHELIN0282	TCONS_00020745	712	732	Chr3	4465257	4465277	20	0	R	-	A	0.1
OsCHELIN0282	TCONS_00020745	712	732	Chr4	15609615	15609635	20	0	R	-	A	0.1
OsCHELIN0282	TCONS_00020745	712	732	Chr4	15772268	15772288	20	0	R	-	A	0.1
OsCHELIN0282	TCONS_00020745	712	732	Chr4	21030432	21030452	20	0	R	-	A	0.1
OsCHELIN0282	TCONS_00020745	712	732	Chr4	25684551	25684571	20	0	R	-	A	0.1
OsCHELIN0282	TCONS_00020745	712	732	Chr4	29019163	29019183	20	0	R	-	A	0.1
OsCHELIN0282	TCONS_00020745	712	732	Chr5	13811490	13811510	20	0	R	+	A	0.1
OsCHELIN0282	TCONS_00020745	712	732	Chr5	15680157	15680177	20	0	R	-	A	0.1
OsCHELIN0282	TCONS_00020745	712	732	Chr5	22083785	22083805	20	0	R	+	A	0.1
OsCHELIN0282	TCONS_00020745	712	732	Chr6	14851401	14851421	20	0	R	-	A	0.1
OsCHELIN0282	TCONS_00020745	712	732	Chr6	15324461	15324481	20	0	R	-	A	0.1
OsCHELIN0282	TCONS_00020745	712	732	Chr6	17794451	17794471	20	0	R	-	A	0.1
OsCHELIN0282	TCONS_00020745	712	732	Chr6	26143764	26143784	20	0	R	+	A	0.1
OsCHELIN0282	TCONS_00020745	712	732	Chr6	8528502	8528522	20	0	R	-	A	0.1
OsCHELIN0282	TCONS_00020745	712	732	Chr7	26416910	26416930	20	0	R	+	A	0.1
OsCHELIN0282	TCONS_00020745	712	732	Chr7	27969768	27969788	20	0	R	+	A	0.1
OsCHELIN0282	TCONS_00020745	712	732	Chr7	7261534	7261554	20	0	R	+	A	0.1
OsCHELIN0282	TCONS_00020745	712	732	Chr8	12301438	12301458	20	0	R	+	A	0.1
OsCHELIN0282	TCONS_00020745	712	732	Chr8	15704763	15704783	20	0	R	-	A	0.1
OsCHELIN0282	TCONS_00020745	712	732	Chr8	24153188	24153208	20	0	R	-	A	0.1
OsCHELIN0282	TCONS_00020745	712	732	Chr8	25784551	25784571	20	0	R	-	A	0.1
OsCHELIN0282	TCONS_00020745	712	732	Chr9	11257381	11257401	20	0	R	-	A	0.1
OsCHELIN0282	TCONS_00020745	712	732	Chr9	17710889	17710909	20	0	R	-	A	0.1
OsCHELIN0282	TCONS_00020745	712	732	Chr9	18647881	18647901	20	0	R	-	A	0.1
OsCHELIN0282	TCONS_00020745	712	732	Chr9	7204656	7204676	20	0	R	-	A	0.1
OsCHELIN0282	TCONS_00020745	713	733	Chr1	17490562	17490582	20	0	R	-	A	0.1
OsCHELIN0282	TCONS_00020745	713	733	Chr1	182966	182986	20	0	R	+	A	0.1
OsCHELIN0282	TCONS_00020745	713	733	Chr1	30166842	30166862	20	0	R	-	A	0.1
OsCHELIN0282	TCONS_00020745	713	733	Chr1	33340950	33340970	20	0	R	+	A	0.1
OsCHELIN0282	TCONS_00020745	713	733	Chr1	34456204	34456224	20	0	R	-	A	0.1
OsCHELIN0282	TCONS_00020745	713	733	Chr1	35615372	35615392	20	0	R	-	A	0.1
OsCHELIN0282	TCONS_00020745	713	733	Chr1	4002451	4002471	20	0	R	+	A	0.1
OsCHELIN0282	TCONS_00020745	713	733	Chr1	40038207	40038227	20	0	R	+	A	0.1
OsCHELIN0282	TCONS_00020745	713	733	Chr1	40256895	40256915	20	0	R	+	A	0.1
OsCHELIN0282	TCONS_00020745	713	733	Chr1	7757260	7757280	20	0	R	+	A	0.1
OsCHELIN0282	TCONS_00020745	713	733	Chr10	14862767	14862787	20	0	R	-	A	0.1
OsCHELIN0282	TCONS_00020745	713	733	Chr10	15029222	15029242	20	0	R	-	A	0.1
OsCHELIN0282	TCONS_00020745	713	733	Chr10	19332003	19332023	20	0	R	-	A	0.1
OsCHELIN0282	TCONS_00020745	713	733	Chr10	20693444	20693464	20	0	R	+	A	0.1
OsCHELIN0282	TCONS_00020745	713	733	Chr10	21297194	21297214	20	0	R	+	A	0.1
OsCHELIN0282	TCONS_00020745	713	733	Chr10	9348614	9348634	20	0	R	+	A	0.1
OsCHELIN0282	TCONS_00020745	713	733	Chr11	20190169	20190189	20	0	R	+	A	0.1
OsCHELIN0282	TCONS_00020745	713	733	Chr11	24057573	24057593	20	0	R	+	A	0.1
OsCHELIN0282	TCONS_00020745	713	733	Chr11	6264539	6264559	20	0	R	+	A	0.1
OsCHELIN0282	TCONS_00020745	713	733	Chr11	8358644	8358664	20	0	R	-	A	0.1
OsCHELIN0282	TCONS_00020745	713	733	Chr12	15894531	15894551	20	0	R	+	A	0.1
OsCHELIN0282	TCONS_00020745	713	733	Chr12	18213412	18213432	20	0	R	+	A	0.1
OsCHELIN0282	TCONS_00020745	713	733	Chr12	26652457	26652477	20	0	R	+	A	0.1
OsCHELIN0282	TCONS_00020745	713	733	Chr12	5800786	5800806	20	0	R	-	A	0.1
OsCHELIN0282	TCONS_00020745	713	733	Chr12	9213383	9213403	20	0	R	-	A	0.1
OsCHELIN0282	TCONS_00020745	713	733	Chr2	19988770	19988790	20	0	R	-	A	0.1
OsCHELIN0282	TCONS_00020745	713	733	Chr2	833815	833835	20	0	R	-	A	0.1
OsCHELIN0282	TCONS_00020745	713	733	Chr3	11769762	11769782	20	0	R	-	A	0.1
OsCHELIN0282	TCONS_00020745	713	733	Chr3	11774587	11774607	20	0	R	-	A	0.1
OsCHELIN0282	TCONS_00020745	713	733	Chr3	16179905	16179925	20	0	R	-	A	0.1
OsCHELIN0282	TCONS_00020745	713	733	Chr3	16338163	16338183	20	0	R	+	A	0.1
OsCHELIN0282	TCONS_00020745	713	733	Chr3	26901288	26901308	20	0	R	-	A	0.1
OsCHELIN0282	TCONS_00020745	713	733	Chr3	29065441	29065461	20	0	R	-	A	0.1
OsCHELIN0282	TCONS_00020745	713	733	Chr3	3248248	3248268	20	0	R	+	A	0.1
OsCHELIN0282	TCONS_00020745	713	733	Chr4	15609616	15609636	20	0	R	-	A	0.1
OsCHELIN0282	TCONS_00020745	713	733	Chr4	15772269	15772289	20	0	R	-	A	0.1
OsCHELIN0282	TCONS_00020745	713	733	Chr4	21030433	21030453	20	0	R	-	A	0.1
OsCHELIN0282	TCONS_00020745	713	733	Chr4	21659790	21659810	20	0	R	+	A	0.1
OsCHELIN0282	TCONS_00020745	713	733	Chr4	23559574	23559594	20	0	R	+	A	0.1
OsCHELIN0282	TCONS_00020745	713	733	Chr5	22083784	22083804	20	0	R	+	A	0.1
OsCHELIN0282	TCONS_00020745	713	733	Chr6	14851402	14851422	20	0	R	-	A	0.1
OsCHELIN0282	TCONS_00020745	713	733	Chr6	15324462	15324482	20	0	R	-	A	0.1
OsCHELIN0282	TCONS_00020745	713	733	Chr6	17794452	17794472	20	0	R	-	A	0.1
OsCHELIN0282	TCONS_00020745	713	733	Chr6	24311395	24311415	20	0	R	-	A	0.1
OsCHELIN0282	TCONS_00020745	713	733	Chr6	26143763	26143783	20	0	R	+	A	0.1
OsCHELIN0282	TCONS_00020745	713	733	Chr6	27655984	27656004	20	0	R	+	A	0.1
OsCHELIN0282	TCONS_00020745	713	733	Chr6	5249489	5249509	20	0	R	+	A	0.1
OsCHELIN0282	TCONS_00020745	713	733	Chr6	7081320	7081340	20	0	R	+	A	0.1
OsCHELIN0282	TCONS_00020745	713	733	Chr6	7357714	7357734	20	0	R	-	A	0.1
OsCHELIN0282	TCONS_00020745	713	733	Chr7	26416909	26416929	20	0	R	+	A	0.1
OsCHELIN0282	TCONS_00020745	713	733	Chr7	7261533	7261553	20	0	R	+	A	0.1
OsCHELIN0282	TCONS_00020745	713	733	Chr8	12301437	12301457	20	0	R	+	A	0.1
OsCHELIN0282	TCONS_00020745	713	733	Chr8	15704764	15704784	20	0	R	-	A	0.1
OsCHELIN0282	TCONS_00020745	713	733	Chr8	16081528	16081548	20	0	R	-	A	0.1
OsCHELIN0282	TCONS_00020745	713	733	Chr8	19515644	19515664	20	0	R	-	A	0.1
OsCHELIN0282	TCONS_00020745	713	733	Chr8	24153189	24153209	20	0	R	-	A	0.1
OsCHELIN0282	TCONS_00020745	713	733	Chr9	15167720	15167740	20	0	R	+	A	0.1
OsCHELIN0282	TCONS_00020745	713	733	Chr9	17710890	17710910	20	0	R	-	A	0.1
OsCHELIN0282	TCONS_00020745	714	734	Chr1	21906173	21906193	20	0	R	-	A	0.1
OsCHELIN0282	TCONS_00020745	714	734	Chr1	33340949	33340969	20	0	R	+	A	0.1
OsCHELIN0282	TCONS_00020745	714	734	Chr1	34456205	34456225	20	0	R	-	A	0.1
OsCHELIN0282	TCONS_00020745	714	734	Chr1	35615373	35615393	20	0	R	-	A	0.1
OsCHELIN0282	TCONS_00020745	714	734	Chr1	37713212	37713232	20	0	R	-	A	0.1
OsCHELIN0282	TCONS_00020745	714	734	Chr1	4002450	4002470	20	0	R	+	A	0.1
OsCHELIN0282	TCONS_00020745	714	734	Chr1	4002468	4002488	20	0	R	+	A	0.1
OsCHELIN0282	TCONS_00020745	714	734	Chr1	40038206	40038226	20	0	R	+	A	0.1
OsCHELIN0282	TCONS_00020745	714	734	Chr10	12337285	12337305	20	0	R	+	A	0.1
OsCHELIN0282	TCONS_00020745	714	734	Chr10	19332004	19332024	20	0	R	-	A	0.1
OsCHELIN0282	TCONS_00020745	714	734	Chr10	22826596	22826616	20	0	R	+	A	0.1
OsCHELIN0282	TCONS_00020745	714	734	Chr10	9348613	9348633	20	0	R	+	A	0.1
OsCHELIN0282	TCONS_00020745	714	734	Chr11	20190168	20190188	20	0	R	+	A	0.1
OsCHELIN0282	TCONS_00020745	714	734	Chr11	6264538	6264558	20	0	R	+	A	0.1
OsCHELIN0282	TCONS_00020745	714	734	Chr11	8358645	8358665	20	0	R	-	A	0.1
OsCHELIN0282	TCONS_00020745	714	734	Chr12	20943310	20943330	20	0	R	+	A	0.1
OsCHELIN0282	TCONS_00020745	714	734	Chr12	21263078	21263098	20	0	R	+	A	0.1
OsCHELIN0282	TCONS_00020745	714	734	Chr12	5800787	5800807	20	0	R	-	A	0.1
OsCHELIN0282	TCONS_00020745	714	734	Chr2	13898306	13898326	20	0	R	-	A	0.1
OsCHELIN0282	TCONS_00020745	714	734	Chr2	18883643	18883663	20	0	R	-	A	0.1
OsCHELIN0282	TCONS_00020745	714	734	Chr2	25487784	25487804	20	0	R	-	A	0.1
OsCHELIN0282	TCONS_00020745	714	734	Chr2	31361316	31361336	20	0	R	+	A	0.1
OsCHELIN0282	TCONS_00020745	714	734	Chr2	833816	833836	20	0	R	-	A	0.1
OsCHELIN0282	TCONS_00020745	714	734	Chr3	11769763	11769783	20	0	R	-	A	0.1
OsCHELIN0282	TCONS_00020745	714	734	Chr3	11774588	11774608	20	0	R	-	A	0.1
OsCHELIN0282	TCONS_00020745	714	734	Chr3	14920198	14920218	20	0	R	-	A	0.1
OsCHELIN0282	TCONS_00020745	714	734	Chr3	16338162	16338182	20	0	R	+	A	0.1
OsCHELIN0282	TCONS_00020745	714	734	Chr3	26901289	26901309	20	0	R	-	A	0.1
OsCHELIN0282	TCONS_00020745	714	734	Chr3	27804914	27804934	20	0	R	-	A	0.1
OsCHELIN0282	TCONS_00020745	714	734	Chr3	29065442	29065462	20	0	R	-	A	0.1
OsCHELIN0282	TCONS_00020745	714	734	Chr3	34576850	34576870	20	0	R	+	A	0.1
OsCHELIN0282	TCONS_00020745	714	734	Chr4	15486114	15486134	20	0	R	-	A	0.1
OsCHELIN0282	TCONS_00020745	714	734	Chr4	15609617	15609637	20	0	R	-	A	0.1
OsCHELIN0282	TCONS_00020745	714	734	Chr4	15772270	15772290	20	0	R	-	A	0.1
OsCHELIN0282	TCONS_00020745	714	734	Chr4	23559573	23559593	20	0	R	+	A	0.1
OsCHELIN0282	TCONS_00020745	714	734	Chr4	31158017	31158037	20	0	R	-	A	0.1
OsCHELIN0282	TCONS_00020745	714	734	Chr4	8724591	8724611	20	0	R	-	A	0.1
OsCHELIN0282	TCONS_00020745	714	734	Chr5	14848620	14848640	20	0	R	+	A	0.1
OsCHELIN0282	TCONS_00020745	714	734	Chr5	22083783	22083803	20	0	R	+	A	0.1
OsCHELIN0282	TCONS_00020745	714	734	Chr6	14851403	14851423	20	0	R	-	A	0.1
OsCHELIN0282	TCONS_00020745	714	734	Chr6	15324463	15324483	20	0	R	-	A	0.1
OsCHELIN0282	TCONS_00020745	714	734	Chr6	17794453	17794473	20	0	R	-	A	0.1
OsCHELIN0282	TCONS_00020745	714	734	Chr6	24311396	24311416	20	0	R	-	A	0.1
OsCHELIN0282	TCONS_00020745	714	734	Chr6	5249488	5249508	20	0	R	+	A	0.1
OsCHELIN0282	TCONS_00020745	714	734	Chr6	7357715	7357735	20	0	R	-	A	0.1
OsCHELIN0282	TCONS_00020745	714	734	Chr7	12873117	12873137	20	0	R	+	A	0.1
OsCHELIN0282	TCONS_00020745	714	734	Chr7	26416908	26416928	20	0	R	+	A	0.1
OsCHELIN0282	TCONS_00020745	714	734	Chr7	6627249	6627269	20	0	R	-	A	0.1
OsCHELIN0282	TCONS_00020745	714	734	Chr7	7261532	7261552	20	0	R	+	A	0.1
OsCHELIN0282	TCONS_00020745	714	734	Chr7	9446057	9446077	20	0	R	+	A	0.1
OsCHELIN0282	TCONS_00020745	714	734	Chr8	15704765	15704785	20	0	R	-	A	0.1
OsCHELIN0282	TCONS_00020745	714	734	Chr8	19515645	19515665	20	0	R	-	A	0.1
OsCHELIN0282	TCONS_00020745	714	734	Chr8	24153190	24153210	20	0	R	-	A	0.1
OsCHELIN0282	TCONS_00020745	714	734	Chr9	15831259	15831279	20	0	R	-	A	0.1
OsCHELIN0282	TCONS_00020745	714	734	Chr9	17710891	17710911	20	0	R	-	A	0.1
OsCHELIN0282	TCONS_00020745	714	734	ChrSy	362974	362994	20	0	R	-	A	0.1
OsCHELIN0334	TCONS_00021438	129	157	Chr5	10445869	10445897	28	0	Y	+	P	0.54
OsCHELIN0334	TCONS_00021438	129	159	Chr6	24695170	24695200	30	0	Y	-	P	0.53
OsCHELIN0334	TCONS_00021438	135	157	Chr1	27444114	27444136	22	0	Y	+	P	0.59
OsCHELIN0334	TCONS_00021438	135	157	Chr1	27451218	27451240	22	0	Y	+	P	0.59
OsCHELIN0334	TCONS_00021438	135	157	Chr5	10046137	10046159	22	0	Y	-	P	0.59
OsCHELIN0334	TCONS_00021438	135	157	Chr5	10053060	10053082	22	0	Y	-	P	0.59
OsCHELIN0334	TCONS_00021438	135	157	Chr5	11585359	11585381	22	0	Y	+	P	0.59
OsCHELIN0334	TCONS_00021438	135	157	Chr5	11592280	11592302	22	0	Y	+	P	0.59
OsCHELIN0334	TCONS_00021438	135	157	Chr9	7836146	7836168	22	0	Y	+	P	0.59
OsCHELIN0334	TCONS_00021438	136	157	Chr1	12388081	12388102	21	0	Y	-	P	0.57
OsCHELIN0334	TCONS_00021438	136	157	Chr1	12535274	12535295	21	0	Y	+	P	0.57
OsCHELIN0334	TCONS_00021438	136	157	Chr1	12542501	12542522	21	0	Y	+	P	0.57
OsCHELIN0334	TCONS_00021438	136	157	Chr1	13680071	13680092	21	0	Y	-	P	0.57
OsCHELIN0334	TCONS_00021438	136	157	Chr1	1470653	1470674	21	0	Y	-	P	0.57
OsCHELIN0334	TCONS_00021438	136	157	Chr1	16253291	16253312	21	0	Y	-	P	0.57
OsCHELIN0334	TCONS_00021438	136	157	Chr1	17136594	17136615	21	0	Y	+	P	0.57
OsCHELIN0334	TCONS_00021438	136	157	Chr1	19526366	19526387	21	0	Y	+	P	0.57
OsCHELIN0334	TCONS_00021438	136	157	Chr1	19933323	19933344	21	0	Y	-	P	0.57
OsCHELIN0334	TCONS_00021438	136	157	Chr1	21487384	21487405	21	0	Y	-	P	0.57
OsCHELIN0334	TCONS_00021438	136	157	Chr1	21554788	21554809	21	0	Y	+	P	0.57
OsCHELIN0334	TCONS_00021438	136	157	Chr1	29012003	29012024	21	0	Y	+	P	0.57
OsCHELIN0334	TCONS_00021438	136	157	Chr10	12434767	12434788	21	0	Y	+	P	0.57
OsCHELIN0334	TCONS_00021438	136	157	Chr10	12449220	12449241	21	0	Y	+	P	0.57
OsCHELIN0334	TCONS_00021438	136	157	Chr10	12679971	12679992	21	0	Y	-	P	0.57
OsCHELIN0334	TCONS_00021438	136	157	Chr10	5885733	5885754	21	0	Y	+	P	0.57
OsCHELIN0334	TCONS_00021438	136	157	Chr10	5892593	5892614	21	0	Y	+	P	0.57
OsCHELIN0334	TCONS_00021438	136	157	Chr10	7053126	7053147	21	0	Y	+	P	0.57
OsCHELIN0334	TCONS_00021438	136	157	Chr10	7054691	7054712	21	0	Y	+	P	0.57
OsCHELIN0334	TCONS_00021438	136	157	Chr10	7098643	7098664	21	0	Y	+	P	0.57
OsCHELIN0334	TCONS_00021438	136	157	Chr10	7141838	7141859	21	0	Y	-	P	0.57
OsCHELIN0334	TCONS_00021438	136	157	Chr10	7149356	7149377	21	0	Y	-	P	0.57
OsCHELIN0334	TCONS_00021438	136	157	Chr10	7171298	7171319	21	0	Y	+	P	0.57
OsCHELIN0334	TCONS_00021438	136	157	Chr10	7867676	7867697	21	0	Y	+	P	0.57
OsCHELIN0334	TCONS_00021438	136	157	Chr10	7873425	7873446	21	0	Y	+	P	0.57
OsCHELIN0334	TCONS_00021438	136	157	Chr10	7882854	7882875	21	0	Y	+	P	0.57
OsCHELIN0334	TCONS_00021438	136	157	Chr10	7934312	7934333	21	0	Y	-	P	0.57
OsCHELIN0334	TCONS_00021438	136	157	Chr10	8340941	8340962	21	0	Y	+	P	0.57
OsCHELIN0334	TCONS_00021438	136	157	Chr10	8354074	8354095	21	0	Y	-	P	0.57
OsCHELIN0334	TCONS_00021438	136	157	Chr10	8361506	8361527	21	0	Y	-	P	0.57
OsCHELIN0334	TCONS_00021438	136	157	Chr10	9522570	9522591	21	0	Y	-	P	0.57
OsCHELIN0334	TCONS_00021438	136	157	Chr11	16726321	16726342	21	0	Y	+	P	0.57
OsCHELIN0334	TCONS_00021438	136	157	Chr11	19783032	19783053	21	0	Y	+	P	0.57
OsCHELIN0334	TCONS_00021438	136	157	Chr11	19789910	19789931	21	0	Y	+	P	0.57
OsCHELIN0334	TCONS_00021438	136	157	Chr11	25970269	25970290	21	0	Y	-	P	0.57
OsCHELIN0334	TCONS_00021438	136	157	Chr11	26004277	26004298	21	0	Y	-	P	0.57
OsCHELIN0334	TCONS_00021438	136	157	Chr11	26011318	26011339	21	0	Y	-	P	0.57
OsCHELIN0334	TCONS_00021438	136	157	Chr11	26123093	26123114	21	0	Y	+	P	0.57
OsCHELIN0334	TCONS_00021438	136	157	Chr11	26235235	26235256	21	0	Y	+	P	0.57
OsCHELIN0334	TCONS_00021438	136	157	Chr12	14329747	14329768	21	0	Y	-	P	0.57
OsCHELIN0334	TCONS_00021438	136	157	Chr12	16223872	16223893	21	0	Y	-	P	0.57
OsCHELIN0334	TCONS_00021438	136	157	Chr12	16235482	16235503	21	0	Y	+	P	0.57
OsCHELIN0334	TCONS_00021438	136	157	Chr12	16808822	16808843	21	0	Y	-	P	0.57
OsCHELIN0334	TCONS_00021438	136	157	Chr12	16942600	16942621	21	0	Y	+	P	0.57
OsCHELIN0334	TCONS_00021438	136	157	Chr12	16948572	16948593	21	0	Y	+	P	0.57
OsCHELIN0334	TCONS_00021438	136	157	Chr12	17102828	17102849	21	0	Y	+	P	0.57
OsCHELIN0334	TCONS_00021438	136	157	Chr12	17108134	17108155	21	0	Y	+	P	0.57
OsCHELIN0334	TCONS_00021438	136	157	Chr12	18547962	18547983	21	0	Y	-	P	0.57
OsCHELIN0334	TCONS_00021438	136	157	Chr12	20382497	20382518	21	0	Y	-	P	0.57
OsCHELIN0334	TCONS_00021438	136	157	Chr12	20389870	20389891	21	0	Y	-	P	0.57
OsCHELIN0334	TCONS_00021438	136	157	Chr12	21351082	21351103	21	0	Y	-	P	0.57
OsCHELIN0334	TCONS_00021438	136	157	Chr12	21383781	21383802	21	0	Y	+	P	0.57
OsCHELIN0334	TCONS_00021438	136	157	Chr12	21390904	21390925	21	0	Y	+	P	0.57
OsCHELIN0334	TCONS_00021438	136	157	Chr12	26845202	26845223	21	0	Y	+	P	0.57
OsCHELIN0334	TCONS_00021438	136	157	Chr12	6007089	6007110	21	0	Y	+	P	0.57
OsCHELIN0334	TCONS_00021438	136	157	Chr12	7957818	7957839	21	0	Y	-	P	0.57
OsCHELIN0334	TCONS_00021438	136	157	Chr12	7965137	7965158	21	0	Y	-	P	0.57
OsCHELIN0334	TCONS_00021438	136	157	Chr12	8473501	8473522	21	0	Y	+	P	0.57
OsCHELIN0334	TCONS_00021438	136	157	Chr12	8515217	8515238	21	0	Y	+	P	0.57
OsCHELIN0334	TCONS_00021438	136	157	Chr12	9744799	9744820	21	0	Y	-	P	0.57
OsCHELIN0334	TCONS_00021438	136	157	Chr2	7868589	7868610	21	0	Y	+	P	0.57
OsCHELIN0334	TCONS_00021438	136	157	Chr2	7876203	7876224	21	0	Y	+	P	0.57
OsCHELIN0334	TCONS_00021438	136	157	Chr2	9302816	9302837	21	0	Y	+	P	0.57
OsCHELIN0334	TCONS_00021438	136	157	Chr2	9315054	9315075	21	0	Y	+	P	0.57
OsCHELIN0334	TCONS_00021438	136	157	Chr2	9362288	9362309	21	0	Y	+	P	0.57
OsCHELIN0334	TCONS_00021438	136	157	Chr3	18754868	18754889	21	0	Y	-	P	0.57
OsCHELIN0334	TCONS_00021438	136	157	Chr3	18762323	18762344	21	0	Y	-	P	0.57
OsCHELIN0334	TCONS_00021438	136	157	Chr3	18859482	18859503	21	0	Y	-	P	0.57
OsCHELIN0334	TCONS_00021438	136	157	Chr3	19059205	19059226	21	0	Y	-	P	0.57
OsCHELIN0334	TCONS_00021438	136	157	Chr3	19325980	19326001	21	0	Y	-	P	0.57
OsCHELIN0334	TCONS_00021438	136	157	Chr3	19364305	19364326	21	0	Y	+	P	0.57
OsCHELIN0334	TCONS_00021438	136	157	Chr3	19505012	19505033	21	0	Y	+	P	0.57
OsCHELIN0334	TCONS_00021438	136	157	Chr3	19817301	19817322	21	0	Y	-	P	0.57
OsCHELIN0334	TCONS_00021438	136	157	Chr3	20459169	20459190	21	0	Y	+	P	0.57
OsCHELIN0334	TCONS_00021438	136	157	Chr4	10093783	10093804	21	0	Y	-	P	0.57
OsCHELIN0334	TCONS_00021438	136	157	Chr4	10101284	10101305	21	0	Y	-	P	0.57
OsCHELIN0334	TCONS_00021438	136	157	Chr4	10810313	10810334	21	0	Y	-	P	0.57
OsCHELIN0334	TCONS_00021438	136	157	Chr4	10817943	10817964	21	0	Y	-	P	0.57
OsCHELIN0334	TCONS_00021438	136	157	Chr4	1172708	1172729	21	0	Y	-	P	0.57
OsCHELIN0334	TCONS_00021438	136	157	Chr4	15095231	15095252	21	0	Y	+	P	0.57
OsCHELIN0334	TCONS_00021438	136	157	Chr4	15461742	15461763	21	0	Y	+	P	0.57
OsCHELIN0334	TCONS_00021438	136	157	Chr4	16984139	16984160	21	0	Y	+	P	0.57
OsCHELIN0334	TCONS_00021438	136	157	Chr4	17798769	17798790	21	0	Y	-	P	0.57
OsCHELIN0334	TCONS_00021438	136	157	Chr4	2191436	2191457	21	0	Y	+	P	0.57
OsCHELIN0334	TCONS_00021438	136	157	Chr4	2610248	2610269	21	0	Y	+	P	0.57
OsCHELIN0334	TCONS_00021438	136	157	Chr4	2617550	2617571	21	0	Y	+	P	0.57
OsCHELIN0334	TCONS_00021438	136	157	Chr4	28958221	28958242	21	0	Y	+	P	0.57
OsCHELIN0334	TCONS_00021438	136	157	Chr4	3009354	3009375	21	0	Y	+	P	0.57
OsCHELIN0334	TCONS_00021438	136	157	Chr4	3667860	3667881	21	0	Y	+	P	0.57
OsCHELIN0334	TCONS_00021438	136	157	Chr4	7799016	7799037	21	0	Y	+	P	0.57
OsCHELIN0334	TCONS_00021438	136	157	Chr5	10014153	10014174	21	0	Y	-	P	0.57
OsCHELIN0334	TCONS_00021438	136	157	Chr5	10021048	10021069	21	0	Y	-	P	0.57
OsCHELIN0334	TCONS_00021438	136	157	Chr5	10177867	10177888	21	0	Y	+	P	0.57
OsCHELIN0334	TCONS_00021438	136	157	Chr5	10185469	10185490	21	0	Y	-	P	0.57
OsCHELIN0334	TCONS_00021438	136	157	Chr5	10196661	10196682	21	0	Y	+	P	0.57
OsCHELIN0334	TCONS_00021438	136	157	Chr5	10420952	10420973	21	0	Y	+	P	0.57
OsCHELIN0334	TCONS_00021438	136	157	Chr5	10430985	10431006	21	0	Y	+	P	0.57
OsCHELIN0334	TCONS_00021438	136	157	Chr5	11541128	11541149	21	0	Y	-	P	0.57
OsCHELIN0334	TCONS_00021438	136	157	Chr5	11549074	11549095	21	0	Y	-	P	0.57
OsCHELIN0334	TCONS_00021438	136	157	Chr5	12963586	12963607	21	0	Y	-	P	0.57
OsCHELIN0334	TCONS_00021438	136	157	Chr5	12970820	12970841	21	0	Y	-	P	0.57
OsCHELIN0334	TCONS_00021438	136	157	Chr5	14553796	14553817	21	0	Y	-	P	0.57
OsCHELIN0334	TCONS_00021438	136	157	Chr5	22889063	22889084	21	0	Y	-	P	0.57
OsCHELIN0334	TCONS_00021438	136	157	Chr5	22892586	22892607	21	0	Y	-	P	0.57
OsCHELIN0334	TCONS_00021438	136	157	Chr5	29810278	29810299	21	0	Y	-	P	0.57
OsCHELIN0334	TCONS_00021438	136	157	Chr5	29817560	29817581	21	0	Y	-	P	0.57
OsCHELIN0334	TCONS_00021438	136	157	Chr5	9613732	9613753	21	0	Y	-	P	0.57
OsCHELIN0334	TCONS_00021438	136	157	Chr5	9620918	9620939	21	0	Y	-	P	0.57
OsCHELIN0334	TCONS_00021438	136	157	Chr5	9772758	9772779	21	0	Y	+	P	0.57
OsCHELIN0334	TCONS_00021438	136	157	Chr5	9854074	9854095	21	0	Y	+	P	0.57
OsCHELIN0334	TCONS_00021438	136	157	Chr5	9861378	9861399	21	0	Y	+	P	0.57
OsCHELIN0334	TCONS_00021438	136	157	Chr5	9868683	9868704	21	0	Y	+	P	0.57
OsCHELIN0334	TCONS_00021438	136	157	Chr5	9951748	9951769	21	0	Y	+	P	0.57
OsCHELIN0334	TCONS_00021438	136	157	Chr5	9958839	9958860	21	0	Y	+	P	0.57
OsCHELIN0334	TCONS_00021438	136	157	Chr5	9969205	9969226	21	0	Y	+	P	0.57
OsCHELIN0334	TCONS_00021438	136	157	Chr5	9973983	9974004	21	0	Y	-	P	0.57
OsCHELIN0334	TCONS_00021438	136	157	Chr6	10318434	10318455	21	0	Y	+	P	0.57
OsCHELIN0334	TCONS_00021438	136	157	Chr6	10614490	10614511	21	0	Y	-	P	0.57
OsCHELIN0334	TCONS_00021438	136	157	Chr6	10621725	10621746	21	0	Y	-	P	0.57
OsCHELIN0334	TCONS_00021438	136	157	Chr6	1246572	1246593	21	0	Y	-	P	0.57
OsCHELIN0334	TCONS_00021438	136	157	Chr6	1253445	1253466	21	0	Y	-	P	0.57
OsCHELIN0334	TCONS_00021438	136	157	Chr6	14675675	14675696	21	0	Y	-	P	0.57
OsCHELIN0334	TCONS_00021438	136	157	Chr6	18270285	18270306	21	0	Y	-	P	0.57
OsCHELIN0334	TCONS_00021438	136	157	Chr6	18439218	18439239	21	0	Y	+	P	0.57
OsCHELIN0334	TCONS_00021438	136	157	Chr6	18446872	18446893	21	0	Y	+	P	0.57
OsCHELIN0334	TCONS_00021438	136	157	Chr6	18514003	18514024	21	0	Y	+	P	0.57
OsCHELIN0334	TCONS_00021438	136	157	Chr6	18860420	18860441	21	0	Y	+	P	0.57
OsCHELIN0334	TCONS_00021438	136	157	Chr6	19016456	19016477	21	0	Y	+	P	0.57
OsCHELIN0334	TCONS_00021438	136	157	Chr6	22457852	22457873	21	0	Y	-	P	0.57
OsCHELIN0334	TCONS_00021438	136	157	Chr6	22631730	22631751	21	0	Y	-	P	0.57
OsCHELIN0334	TCONS_00021438	136	157	Chr6	8552345	8552366	21	0	Y	+	P	0.57
OsCHELIN0334	TCONS_00021438	136	157	Chr6	8582386	8582407	21	0	Y	+	P	0.57
OsCHELIN0334	TCONS_00021438	136	157	Chr6	8614016	8614037	21	0	Y	-	P	0.57
OsCHELIN0334	TCONS_00021438	136	157	Chr6	8807819	8807840	21	0	Y	-	P	0.57
OsCHELIN0334	TCONS_00021438	136	157	Chr7	12490433	12490454	21	0	Y	-	P	0.57
OsCHELIN0334	TCONS_00021438	136	157	Chr7	12500855	12500876	21	0	Y	-	P	0.57
OsCHELIN0334	TCONS_00021438	136	157	Chr7	13809199	13809220	21	0	Y	+	P	0.57
OsCHELIN0334	TCONS_00021438	136	157	Chr7	13885041	13885062	21	0	Y	+	P	0.57
OsCHELIN0334	TCONS_00021438	136	157	Chr7	14057286	14057307	21	0	Y	-	P	0.57
OsCHELIN0334	TCONS_00021438	136	157	Chr7	14064689	14064710	21	0	Y	-	P	0.57
OsCHELIN0334	TCONS_00021438	136	157	Chr7	20666178	20666199	21	0	Y	+	P	0.57
OsCHELIN0334	TCONS_00021438	136	157	Chr7	20673678	20673699	21	0	Y	+	P	0.57
OsCHELIN0334	TCONS_00021438	136	157	Chr7	27301310	27301331	21	0	Y	+	P	0.57
OsCHELIN0334	TCONS_00021438	136	157	Chr7	27343514	27343535	21	0	Y	+	P	0.57
OsCHELIN0334	TCONS_00021438	136	157	Chr7	27350521	27350542	21	0	Y	+	P	0.57
OsCHELIN0334	TCONS_00021438	136	157	Chr7	3513919	3513940	21	0	Y	-	P	0.57
OsCHELIN0334	TCONS_00021438	136	157	Chr7	6389336	6389357	21	0	Y	+	P	0.57
OsCHELIN0334	TCONS_00021438	136	157	Chr8	11838604	11838625	21	0	Y	+	P	0.57
OsCHELIN0334	TCONS_00021438	136	157	Chr8	12534449	12534470	21	0	Y	-	P	0.57
OsCHELIN0334	TCONS_00021438	136	157	Chr8	12550894	12550915	21	0	Y	-	P	0.57
OsCHELIN0334	TCONS_00021438	136	157	Chr8	13786087	13786108	21	0	Y	-	P	0.57
OsCHELIN0334	TCONS_00021438	136	157	Chr8	13793089	13793110	21	0	Y	-	P	0.57
OsCHELIN0334	TCONS_00021438	136	157	Chr8	14539445	14539466	21	0	Y	+	P	0.57
OsCHELIN0334	TCONS_00021438	136	157	Chr8	14547031	14547052	21	0	Y	-	P	0.57
OsCHELIN0334	TCONS_00021438	136	157	Chr8	14553871	14553892	21	0	Y	-	P	0.57
OsCHELIN0334	TCONS_00021438	136	157	Chr8	14561078	14561099	21	0	Y	-	P	0.57
OsCHELIN0334	TCONS_00021438	136	157	Chr8	16714593	16714614	21	0	Y	+	P	0.57
OsCHELIN0334	TCONS_00021438	136	157	Chr8	16721788	16721809	21	0	Y	+	P	0.57
OsCHELIN0334	TCONS_00021438	136	157	Chr8	17953968	17953989	21	0	Y	+	P	0.57
OsCHELIN0334	TCONS_00021438	136	157	Chr8	28436498	28436519	21	0	Y	+	P	0.57
OsCHELIN0334	TCONS_00021438	136	157	Chr8	6471659	6471680	21	0	Y	-	P	0.57
OsCHELIN0334	TCONS_00021438	136	157	Chr9	10505860	10505881	21	0	Y	+	P	0.57
OsCHELIN0334	TCONS_00021438	136	157	Chr9	10512968	10512989	21	0	Y	+	P	0.57
OsCHELIN0334	TCONS_00021438	136	157	Chr9	10576961	10576982	21	0	Y	+	P	0.57
OsCHELIN0334	TCONS_00021438	136	157	Chr9	10584360	10584381	21	0	Y	+	P	0.57
OsCHELIN0334	TCONS_00021438	136	157	Chr9	10661605	10661626	21	0	Y	+	P	0.57
OsCHELIN0334	TCONS_00021438	136	157	Chr9	13225332	13225353	21	0	Y	+	P	0.57
OsCHELIN0334	TCONS_00021438	136	157	Chr9	322842	322863	21	0	Y	-	P	0.57
OsCHELIN0334	TCONS_00021438	136	157	Chr9	3288655	3288676	21	0	Y	+	P	0.57
OsCHELIN0334	TCONS_00021438	136	157	Chr9	3294911	3294932	21	0	Y	+	P	0.57
OsCHELIN0334	TCONS_00021438	136	157	Chr9	4803167	4803188	21	0	Y	+	P	0.57
OsCHELIN0334	TCONS_00021438	136	157	Chr9	4810628	4810649	21	0	Y	+	P	0.57
OsCHELIN0334	TCONS_00021438	136	157	Chr9	4915663	4915684	21	0	Y	+	P	0.57
OsCHELIN0334	TCONS_00021438	136	157	Chr9	4926208	4926229	21	0	Y	+	P	0.57
OsCHELIN0334	TCONS_00021438	136	157	Chr9	533704	533725	21	0	Y	+	P	0.57
OsCHELIN0334	TCONS_00021438	136	157	Chr9	7123134	7123155	21	0	Y	-	P	0.57
OsCHELIN0334	TCONS_00021438	136	157	Chr9	7569697	7569718	21	0	Y	+	P	0.57
OsCHELIN0334	TCONS_00021438	136	157	Chr9	7576676	7576697	21	0	Y	+	P	0.57
OsCHELIN0334	TCONS_00021438	136	157	Chr9	7664113	7664134	21	0	Y	+	P	0.57
OsCHELIN0334	TCONS_00021438	136	157	Chr9	8460488	8460509	21	0	Y	-	P	0.57
OsCHELIN0334	TCONS_00021438	136	157	Chr9	8467525	8467546	21	0	Y	-	P	0.57
OsCHELIN0334	TCONS_00021438	136	158	Chr7	11905006	11905028	22	0	Y	-	P	0.55
OsCHELIN0334	TCONS_00021438	137	157	Chr11	16695197	16695217	20	0	Y	-	P	0.55
OsCHELIN0334	TCONS_00021438	137	157	Chr12	16803048	16803068	20	0	Y	-	P	0.55
OsCHELIN0334	TCONS_00021438	140	160	Chr1	10361711	10361731	20	0	Y	+	P	0.55
OsCHELIN0334	TCONS_00021438	140	160	Chr12	4508583	4508603	20	0	Y	-	P	0.55
OsCHELIN0334	TCONS_00021438	142	164	Chr12	14957572	14957594	22	0	Y	+	P	0.55
OsCHELIN0334	TCONS_00021438	207	227	Chr1	14707161	14707181	20	0	Y	+	P	0.65
OsCHELIN0334	TCONS_00021438	207	227	Chr10	7545839	7545859	20	0	Y	+	P	0.65
OsCHELIN0334	TCONS_00021438	207	227	Chr11	12832767	12832787	20	0	Y	+	P	0.65
OsCHELIN0334	TCONS_00021438	207	227	Chr11	14388725	14388745	20	0	Y	+	P	0.65
OsCHELIN0334	TCONS_00021438	207	227	Chr11	14425207	14425227	20	0	Y	+	P	0.65
OsCHELIN0334	TCONS_00021438	207	227	Chr3	34257728	34257748	20	0	Y	+	P	0.65
OsCHELIN0334	TCONS_00021438	207	227	Chr4	16433981	16434001	20	0	Y	+	P	0.65
OsCHELIN0334	TCONS_00021438	207	227	Chr8	11610046	11610066	20	0	Y	-	P	0.65
OsCHELIN0341	TCONS_00021480	1741	1761	Chr12	105800	105820	20	0	R	+	A	0.15
OsCHELIN0341	TCONS_00021480	1741	1761	Chr2	14032265	14032285	20	0	R	-	A	0.15
OsCHELIN0341	TCONS_00021480	1741	1761	Chr2	14430898	14430918	20	0	R	+	A	0.15
OsCHELIN0341	TCONS_00021480	1741	1761	Chr2	34023698	34023718	20	0	R	-	A	0.15
OsCHELIN0341	TCONS_00021480	1741	1761	Chr2	7706488	7706508	20	0	R	+	A	0.15
OsCHELIN0341	TCONS_00021480	1741	1761	Chr3	22429730	22429750	20	0	R	+	A	0.15
OsCHELIN0341	TCONS_00021480	1741	1761	Chr4	18746868	18746888	20	0	R	+	A	0.15
OsCHELIN0341	TCONS_00021480	1741	1761	Chr4	6043208	6043228	20	0	R	-	A	0.15
OsCHELIN0341	TCONS_00021480	1741	1761	Chr4	679442	679462	20	0	R	-	A	0.15
OsCHELIN0341	TCONS_00021480	1741	1761	Chr6	16527763	16527783	20	0	R	+	A	0.15
OsCHELIN0341	TCONS_00021480	1741	1761	Chr8	22455786	22455806	20	0	R	-	A	0.15
OsCHELIN0341	TCONS_00021480	1741	1761	Chr8	24795956	24795976	20	0	R	+	A	0.15
OsCHELIN0341	TCONS_00021480	1741	1761	Chr9	13385052	13385072	20	0	R	+	A	0.15
OsCHELIN0341	TCONS_00021480	1741	1761	Chr9	19914541	19914561	20	0	R	-	A	0.15
OsCHELIN0341	TCONS_00021480	1741	1761	Chr9	6518201	6518221	20	0	R	-	A	0.15
OsCHELIN0341	TCONS_00021481	970	990	Chr12	105800	105820	20	0	R	+	A	0.15
OsCHELIN0341	TCONS_00021481	970	990	Chr2	14032265	14032285	20	0	R	-	A	0.15
OsCHELIN0341	TCONS_00021481	970	990	Chr2	14430898	14430918	20	0	R	+	A	0.15
OsCHELIN0341	TCONS_00021481	970	990	Chr2	34023698	34023718	20	0	R	-	A	0.15
OsCHELIN0341	TCONS_00021481	970	990	Chr2	7706488	7706508	20	0	R	+	A	0.15
OsCHELIN0341	TCONS_00021481	970	990	Chr3	22429730	22429750	20	0	R	+	A	0.15
OsCHELIN0341	TCONS_00021481	970	990	Chr4	18746868	18746888	20	0	R	+	A	0.15
OsCHELIN0341	TCONS_00021481	970	990	Chr4	6043208	6043228	20	0	R	-	A	0.15
OsCHELIN0341	TCONS_00021481	970	990	Chr4	679442	679462	20	0	R	-	A	0.15
OsCHELIN0341	TCONS_00021481	970	990	Chr6	16527763	16527783	20	0	R	+	A	0.15
OsCHELIN0341	TCONS_00021481	970	990	Chr8	22455786	22455806	20	0	R	-	A	0.15
OsCHELIN0341	TCONS_00021481	970	990	Chr8	24795956	24795976	20	0	R	+	A	0.15
OsCHELIN0341	TCONS_00021481	970	990	Chr9	13385052	13385072	20	0	R	+	A	0.15
OsCHELIN0341	TCONS_00021481	970	990	Chr9	19914541	19914561	20	0	R	-	A	0.15
OsCHELIN0341	TCONS_00021481	970	990	Chr9	6518201	6518221	20	0	R	-	A	0.15
OsCHELIN0349	TCONS_00021690	10	30	Chr1	4758402	4758422	20	0	Y	-	P	0.45
OsCHELIN0349	TCONS_00021690	10	30	Chr3	7170639	7170659	20	0	Y	+	P	0.45
OsCHELIN0349	TCONS_00021690	11	31	Chr10	5266101	5266121	20	0	Y	+	P	0.4
OsCHELIN0349	TCONS_00021690	11	31	Chr12	25927385	25927405	20	0	Y	+	P	0.4
OsCHELIN0349	TCONS_00021690	11	31	Chr5	23434650	23434670	20	0	Y	+	P	0.4
OsCHELIN0349	TCONS_00021691	11	31	Chr1	4758402	4758422	20	0	Y	-	P	0.45
OsCHELIN0349	TCONS_00021691	11	31	Chr3	7170639	7170659	20	0	Y	+	P	0.45
OsCHELIN0349	TCONS_00021691	12	32	Chr10	5266101	5266121	20	0	Y	+	P	0.4
OsCHELIN0349	TCONS_00021691	12	32	Chr12	25927385	25927405	20	0	Y	+	P	0.4
OsCHELIN0349	TCONS_00021691	12	32	Chr5	23434650	23434670	20	0	Y	+	P	0.4
OsCHELIN0349	TCONS_00021692	40	60	Chr1	4758402	4758422	20	0	Y	-	P	0.45
OsCHELIN0349	TCONS_00021692	40	60	Chr3	7170639	7170659	20	0	Y	+	P	0.45
OsCHELIN0349	TCONS_00021692	41	61	Chr10	5266101	5266121	20	0	Y	+	P	0.4
OsCHELIN0349	TCONS_00021692	41	61	Chr12	25927385	25927405	20	0	Y	+	P	0.4
OsCHELIN0349	TCONS_00021692	41	61	Chr5	23434650	23434670	20	0	Y	+	P	0.4
OsCHELIN0349	TCONS_00021693	70	90	Chr1	4758402	4758422	20	0	Y	-	P	0.45
OsCHELIN0349	TCONS_00021693	70	90	Chr3	7170639	7170659	20	0	Y	+	P	0.45
OsCHELIN0349	TCONS_00021693	71	91	Chr10	5266101	5266121	20	0	Y	+	P	0.4
OsCHELIN0349	TCONS_00021693	71	91	Chr12	25927385	25927405	20	0	Y	+	P	0.4
OsCHELIN0349	TCONS_00021693	71	91	Chr5	23434650	23434670	20	0	Y	+	P	0.4
OsCHELIN0349	TCONS_00021694	70	90	Chr1	4758402	4758422	20	0	Y	-	P	0.45
OsCHELIN0349	TCONS_00021694	70	90	Chr3	7170639	7170659	20	0	Y	+	P	0.45
OsCHELIN0349	TCONS_00021694	71	91	Chr10	5266101	5266121	20	0	Y	+	P	0.4
OsCHELIN0349	TCONS_00021694	71	91	Chr12	25927385	25927405	20	0	Y	+	P	0.4
OsCHELIN0349	TCONS_00021694	71	91	Chr5	23434650	23434670	20	0	Y	+	P	0.4
OsCHELIN0349	TCONS_00021695	70	90	Chr1	4758402	4758422	20	0	Y	-	P	0.45
OsCHELIN0349	TCONS_00021695	70	90	Chr3	7170639	7170659	20	0	Y	+	P	0.45
OsCHELIN0349	TCONS_00021695	71	91	Chr10	5266101	5266121	20	0	Y	+	P	0.4
OsCHELIN0349	TCONS_00021695	71	91	Chr12	25927385	25927405	20	0	Y	+	P	0.4
OsCHELIN0349	TCONS_00021695	71	91	Chr5	23434650	23434670	20	0	Y	+	P	0.4
OsCHELIN0349	TCONS_00021696	70	90	Chr1	4758402	4758422	20	0	Y	-	P	0.45
OsCHELIN0349	TCONS_00021696	70	90	Chr3	7170639	7170659	20	0	Y	+	P	0.45
OsCHELIN0349	TCONS_00021696	71	91	Chr10	5266101	5266121	20	0	Y	+	P	0.4
OsCHELIN0349	TCONS_00021696	71	91	Chr12	25927385	25927405	20	0	Y	+	P	0.4
OsCHELIN0349	TCONS_00021696	71	91	Chr5	23434650	23434670	20	0	Y	+	P	0.4
OsCHELIN0402	TCONS_00023071	1826	1846	Chr1	1922295	1922315	20	0	M	+	A	0.2
OsCHELIN0402	TCONS_00023071	1826	1846	Chr1	19878003	19878023	20	0	M	-	P	0.2
OsCHELIN0402	TCONS_00023071	1826	1846	Chr1	24768493	24768513	20	0	M	-	A	0.2
OsCHELIN0402	TCONS_00023071	1826	1846	Chr1	27059096	27059116	20	0	M	-	P	0.2
OsCHELIN0402	TCONS_00023071	1826	1846	Chr1	27808575	27808595	20	0	M	-	A	0.2
OsCHELIN0402	TCONS_00023071	1826	1846	Chr1	31933319	31933339	20	0	M	-	A	0.2
OsCHELIN0402	TCONS_00023071	1826	1846	Chr1	34071353	34071373	20	0	M	+	A	0.2
OsCHELIN0402	TCONS_00023071	1826	1846	Chr1	36593991	36594011	20	0	M	+	A	0.2
OsCHELIN0402	TCONS_00023071	1826	1846	Chr1	38850438	38850458	20	0	M	-	A	0.2
OsCHELIN0402	TCONS_00023071	1826	1846	Chr1	39748889	39748909	20	0	M	-	A	0.2
OsCHELIN0402	TCONS_00023071	1826	1846	Chr1	39758974	39758994	20	0	M	-	A	0.2
OsCHELIN0402	TCONS_00023071	1826	1846	Chr1	40446347	40446367	20	0	M	-	A	0.2
OsCHELIN0402	TCONS_00023071	1826	1846	Chr1	4142425	4142445	20	0	M	+	P	0.2
OsCHELIN0402	TCONS_00023071	1826	1846	Chr10	16838056	16838076	20	0	M	-	A	0.2
OsCHELIN0402	TCONS_00023071	1826	1846	Chr10	1992393	1992413	20	0	M	-	P	0.2
OsCHELIN0402	TCONS_00023071	1826	1846	Chr10	20020015	20020035	20	0	M	-	A	0.2
OsCHELIN0402	TCONS_00023071	1826	1846	Chr10	22610525	22610545	20	0	M	+	A	0.2
OsCHELIN0402	TCONS_00023071	1826	1846	Chr10	2381413	2381433	20	0	M	+	A	0.2
OsCHELIN0402	TCONS_00023071	1826	1846	Chr10	2578960	2578980	20	0	M	-	A	0.2
OsCHELIN0402	TCONS_00023071	1826	1846	Chr11	18206488	18206508	20	0	M	+	A	0.2
OsCHELIN0402	TCONS_00023071	1826	1846	Chr11	20201694	20201714	20	0	M	+	A	0.2
OsCHELIN0402	TCONS_00023071	1826	1846	Chr11	20236197	20236217	20	0	M	+	A	0.2
OsCHELIN0402	TCONS_00023071	1826	1846	Chr11	21126117	21126137	20	0	M	+	A	0.2
OsCHELIN0402	TCONS_00023071	1826	1846	Chr11	24775651	24775671	20	0	M	+	A	0.2
OsCHELIN0402	TCONS_00023071	1826	1846	Chr11	24775662	24775682	20	0	M	+	P	0.2
OsCHELIN0402	TCONS_00023071	1826	1846	Chr11	6160859	6160879	20	0	M	+	A	0.2
OsCHELIN0402	TCONS_00023071	1826	1846	Chr11	9146054	9146074	20	0	M	+	P	0.2
OsCHELIN0402	TCONS_00023071	1826	1846	Chr11	919177	919197	20	0	M	+	A	0.2
OsCHELIN0402	TCONS_00023071	1826	1846	Chr12	16427863	16427883	20	0	M	+	A	0.2
OsCHELIN0402	TCONS_00023071	1826	1846	Chr12	16449218	16449238	20	0	M	+	A	0.2
OsCHELIN0402	TCONS_00023071	1826	1846	Chr12	22889673	22889693	20	0	M	-	A	0.2
OsCHELIN0402	TCONS_00023071	1826	1846	Chr12	22899756	22899776	20	0	M	-	A	0.2
OsCHELIN0402	TCONS_00023071	1826	1846	Chr12	23770658	23770678	20	0	M	+	A	0.2
OsCHELIN0402	TCONS_00023071	1826	1846	Chr12	27457277	27457297	20	0	M	-	A	0.2
OsCHELIN0402	TCONS_00023071	1826	1846	Chr2	11396164	11396184	20	0	M	-	A	0.2
OsCHELIN0402	TCONS_00023071	1826	1846	Chr2	1268845	1268865	20	0	M	-	A	0.2
OsCHELIN0402	TCONS_00023071	1826	1846	Chr2	24380687	24380707	20	0	M	+	A	0.2
OsCHELIN0402	TCONS_00023071	1826	1846	Chr2	25019113	25019133	20	0	M	+	A	0.2
OsCHELIN0402	TCONS_00023071	1826	1846	Chr2	25085599	25085619	20	0	M	-	A	0.2
OsCHELIN0402	TCONS_00023071	1826	1846	Chr2	25099336	25099356	20	0	M	-	A	0.2
OsCHELIN0402	TCONS_00023071	1826	1846	Chr2	28593775	28593795	20	0	M	-	A	0.2
OsCHELIN0402	TCONS_00023071	1826	1846	Chr2	28603787	28603807	20	0	M	-	A	0.2
OsCHELIN0402	TCONS_00023071	1826	1846	Chr2	32523314	32523334	20	0	M	+	A	0.2
OsCHELIN0402	TCONS_00023071	1826	1846	Chr2	32632618	32632638	20	0	M	+	A	0.2
OsCHELIN0402	TCONS_00023071	1826	1846	Chr2	34541524	34541544	20	0	M	+	A	0.2
OsCHELIN0402	TCONS_00023071	1826	1846	Chr2	8923460	8923480	20	0	M	-	A	0.2
OsCHELIN0402	TCONS_00023071	1826	1846	Chr3	1186745	1186765	20	0	M	+	A	0.2
OsCHELIN0402	TCONS_00023071	1826	1846	Chr3	14974782	14974802	20	0	M	-	A	0.2
OsCHELIN0402	TCONS_00023071	1826	1846	Chr3	17136727	17136747	20	0	M	-	P	0.2
OsCHELIN0402	TCONS_00023071	1826	1846	Chr3	29534310	29534330	20	0	M	+	P	0.2
OsCHELIN0402	TCONS_00023071	1826	1846	Chr3	3059876	3059896	20	0	M	-	A	0.2
OsCHELIN0402	TCONS_00023071	1826	1846	Chr3	30764364	30764384	20	0	M	-	P	0.2
OsCHELIN0402	TCONS_00023071	1826	1846	Chr3	36313014	36313034	20	0	M	-	A	0.2
OsCHELIN0402	TCONS_00023071	1826	1846	Chr3	6548656	6548676	20	0	M	-	A	0.2
OsCHELIN0402	TCONS_00023071	1826	1846	Chr4	11233573	11233593	20	0	M	-	A	0.2
OsCHELIN0402	TCONS_00023071	1826	1846	Chr4	17112965	17112985	20	0	M	+	A	0.2
OsCHELIN0402	TCONS_00023071	1826	1846	Chr4	19875954	19875974	20	0	M	-	A	0.2
OsCHELIN0402	TCONS_00023071	1826	1846	Chr4	23399284	23399304	20	0	M	-	A	0.2
OsCHELIN0402	TCONS_00023071	1826	1846	Chr4	23776326	23776346	20	0	M	-	P	0.2
[truncated: 13,023 more rows]
