# Supplementary material for: Genome-wide analysis and functional annotation of chromatin-enriched noncoding RNAs in rice during somatic cell regeneration
Source: Genome Biol. 2022 Jan 19;23:28. doi: 10.1186/s13059-022-02608-y (PMC8772118; doi:10.1186/s13059-022-02608-y)
Supplement: Supplementary file 7 — Additional file 7: Table S6. GO terms of the neighboring genes of the che-lincRNAs from different clusters. [file 13059_2022_2608_MOESM7_ESM.xlsx]

## Sheet: Supplementary Table 6
Table S6: GO terms of the neighboring genes of the che-lincRNAs from different clusters
Cluster	GO acc	Term type	Term	p value
cluster1&2	GO:0008219	P	cell death	0.00058
cluster1&2	GO:0044267	P	cellular protein metabolic process	0.00041
cluster1&2	GO:0016265	P	death	0.00058
cluster1&2	GO:0050789	P	regulation of biological process	0.00087
cluster1&2	GO:0065007	P	biological regulation	0.0019
cluster1&2	GO:0050794	P	regulation of cellular process	0.0019
cluster1&2	GO:0006464	P	protein modification process	0.003
cluster1&2	GO:0060255	P	regulation of macromolecule metabolic process	0.0045
cluster1&2	GO:0043412	P	macromolecule modification	0.0043
cluster1&2	GO:0019222	P	regulation of metabolic process	0.0054
cluster1&2	GO:0010468	P	regulation of gene expression	0.01
cluster1&2	GO:0010467	P	gene expression	0.013
cluster1&2	GO:0006950	P	response to stress	0.015
cluster1&2	GO:0006350	P	transcription	0.014
cluster1&2	GO:0007165	P	signal transduction	0.024
cluster1&2	GO:0006810	P	transport	0.027
cluster1&2	GO:0051234	P	establishment of localization	0.027
cluster1&2	GO:0050896	P	response to stimulus	0.027
cluster1&2	GO:0051179	P	localization	0.029
cluster1&2	GO:0009056	P	catabolic process	0.047
cluster1&2	GO:0000166	F	nucleotide binding	4.2e-06
cluster1&2	GO:0016301	F	kinase activity	0.00032
cluster1&2	GO:0030528	F	transcription regulator activity	0.038
cluster3&4	GO:0044267	P	cellular protein metabolic process	1e-05
cluster3&4	GO:0006464	P	protein modification process	9.3e-05
cluster3&4	GO:0043412	P	macromolecule modification	0.00014
cluster3&4	GO:0010467	P	gene expression	0.0053
cluster3&4	GO:0019538	P	protein metabolic process	0.006
cluster3&4	GO:0006810	P	transport	0.025
cluster3&4	GO:0051234	P	establishment of localization	0.025
cluster3&4	GO:0051179	P	localization	0.026
cluster3&4	GO:0000166	F	nucleotide binding	7.2e-06
cluster3&4	GO:0016301	F	kinase activity	0.00039
cluster3&4	GO:0016817	F	hydrolase activity, acting on acid anhydrides	0.032
cluster3&4	GO:0005215	F	transporter activity	0.02
cluster3&4	GO:0017111	F	nucleoside-triphosphatase activity	0.024
cluster3&4	GO:0016818	F	hydrolase activity, acting on acid anhydrides, in phosphorus-containing anhydrides	0.031
cluster3&4	GO:0016462	F	pyrophosphatase activity	0.027
cluster3&4	GO:0005737	C	cytoplasm	0.014
cluster3&4	GO:0044444	C	cytoplasmic part	0.023
cluster5&6	GO:0050789	P	regulation of biological process	0.011
cluster5&6	GO:0065007	P	biological regulation	0.0036
cluster5&6	GO:0010468	P	regulation of gene expression	0.013
cluster5&6	GO:0050794	P	regulation of cellular process	0.0077
cluster5&6	GO:0019222	P	regulation of metabolic process	0.02
cluster5&6	GO:0060255	P	regulation of macromolecule metabolic process	0.018
cluster5&6	GO:0006810	P	transport	0.037
cluster5&6	GO:0051234	P	establishment of localization	0.037
cluster5&6	GO:0051179	P	localization	0.039
cluster5&6	GO:0006350	P	transcription	0.036
cluster5&6	GO:0006519	P	cellular amino acid and derivative metabolic process	0.035
cluster5&6	GO:0005215	F	transporter activity	0.029
cluster7&8	GO:0050789	P	regulation of biological process	5.4e-05
cluster7&8	GO:0065007	P	biological regulation	6.1e-05
cluster7&8	GO:0050794	P	regulation of cellular process	6.1e-05
cluster7&8	GO:0010467	P	gene expression	8.6e-05
cluster7&8	GO:0060255	P	regulation of macromolecule metabolic process	0.00017
cluster7&8	GO:0019222	P	regulation of metabolic process	0.00022
cluster7&8	GO:0010468	P	regulation of gene expression	0.00048
cluster7&8	GO:0006350	P	transcription	0.00078
cluster7&8	GO:0044267	P	cellular protein metabolic process	0.0024
cluster7&8	GO:0019538	P	protein metabolic process	0.021
cluster7&8	GO:0009056	P	catabolic process	0.034
cluster7&8	GO:0006412	P	translation	0.033
cluster7&8	GO:0030528	F	transcription regulator activity	0.00093
cluster7&8	GO:0000166	F	nucleotide binding	0.007
cluster7&8	GO:0003700	F	transcription factor activity	0.011
