# Supplementary material for: Genome-wide analysis and functional annotation of chromatin-enriched noncoding RNAs in rice during somatic cell regeneration
Source: Genome Biol. 2022 Jan 19;23:28. doi: 10.1186/s13059-022-02608-y (PMC8772118; doi:10.1186/s13059-022-02608-y)
Supplement: Supplementary file 8 — Additional file 8: Table S7. phenoype analysis of the cheRNA T-DNA insertion mutants. [file 13059_2022_2608_MOESM8_ESM.xlsx]

## Sheet: Supplementary Table 7
Table S7: phenoype analysis of the cheRNA T-DNA insertion mutants
ID	Insertion site	Line ID	Database	Phenotype description
OsCHELIN0006	gene_body	TEBC3F01-AGRF08	CIRAD	Twisted_spikelet;semi-dwarf;Abnormal_spikelets;
OsCHELIN0011	promoter	TEBE5C06-AJKC12	CIRAD	abnormal;
OsCHELIN0015	gene_body	SAV3E01-ARSH06	CIRAD	Kernel/endosperm_shape_-_Abnormal;
OsCHELIN0018	promoter	RSAR7B04-AUPH04	CIRAD	albiUo-2;stripe-1;light_green_panicle_and_leaf;Striped_margin-1;White_hull;
OsCHELIN0019	gene_body	DAL8E09-ANBA12	CIRAD	Kernel/endosperm_shape_-_Abnormal;erect;
OsCHELIN0019	promoter	DAL8E09-ANBA12	CIRAD	Kernel/endosperm_shape_-_Abnormal;erect;
OsCHELIN0020	promoter	DAL8E09-ANBA12	CIRAD	Kernel/endosperm_shape_-_Abnormal;erect;
OsCHELIN0020	promoter	SAO6D05-ANBA12	CIRAD	Kernel/endosperm_shape_-_Abnormal;erect;
OsCHELIN0021	promoter	DAL8E09-ANBA12	CIRAD	Kernel/endosperm_shape_-_Abnormal;erect;
OsCHELIN0030	gene_body	DAP5F05-AQGF07	CIRAD	delayed_flowering;Kernel/endosperm_shape_-_Abnormal;
OsCHELIN0031	gene_body	TEBC4C06-AHAG04	CIRAD	Striped_margin-1;
OsCHELIN0059	gene_body	SBB2F12-AVWC02	CIRAD	semi-dwarf;Size_-_Tillers;yellow-green-4;Semi-open_tillers;horizontal_leaf;Kernel/endosperm_shape_-_Abnormal;
OsCHELIN0059	promoter	DAI6E04-AIVC05	CIRAD	albiUo-2;Size_-_Tillers;twisted_leaf;White_hull;Abnormal_spikelets;
OsCHELIN0062	gene_body	SAU6B02-ARGC08	CIRAD	dwarf;
OsCHELIN0071	promoter	SAV8A02-ASDF05	CIRAD	Awn;
OsCHELIN0079	gene_body	DAL7H10-AMZB02	CIRAD	dwarf;Mono_culm;
OsCHELIN0079	gene_body	REAF3A02-AMME05	CIRAD	aborted_seed;
OsCHELIN0079	gene_body	SAO5F06-AMZB02	CIRAD	dwarf;Mono_culm;
OsCHELIN0103	gene_body	REAO4C04-AWAB11	CIRAD	delayed_growth;Kernel/endosperm_shape_-_Abnormal;
OsCHELIN0122	gene_body	M0048098	TRIM	Dwarf;Low_fertility;Narrow_leaf;Rolled_leaf;Short_panicle;Small_grain;Thin_culm
OsCHELIN0127	promoter	SAN2H06-ALVF08	CIRAD	yellow-green-4;
OsCHELIN0134	gene_body	SAP6A04-ANYB07	CIRAD	aborted_seed;
OsCHELIN0135	promoter	SAP6A04-ANYB07	CIRAD	aborted_seed;
OsCHELIN0151	gene_body	DAJ8F01-AKTH05	CIRAD	aborted_seed;
OsCHELIN0163	promoter	DAL8E09-ANBA12	CIRAD	Kernel/endosperm_shape_-_Abnormal;erect;
OsCHELIN0163	promoter	SAO6D05-ANBA12	CIRAD	Kernel/endosperm_shape_-_Abnormal;erect;
OsCHELIN0180	gene_body	NC0009_0_601_1A	AFFJP	Sterile;Low_Fertile;
OsCHELIN0186	gene_body	DAW5B03-AVHE03	CIRAD	abnormal;
OsCHELIN0186	gene_body	REAN6A09-AVHE03	CIRAD	abnormal;
OsCHELIN0188	gene_body	REAJ5E09-AOYF08	CIRAD	Semi-open_tillers;crinkly;Flowering_-_Panicle_exsertion;Abnormal_spikelets;
OsCHELIN0220	gene_body	DAU5D07-ATXD09	CIRAD	delayed_growth;
OsCHELIN0220	gene_body	SAY4E10-ATXD09	CIRAD	delayed_growth;
OsCHELIN0048	gene_body	NE9040_0_102_1A	AFFJP	Sterile;
OsCHENAT0133	promoter	SBA9H12-AVSF07	CIRAD	Size/stature_-_General;
OsCHENAT0133	promoter	SBB1A01-AVSG07	CIRAD	delayed_flowering;Semi-open_tillers;
OsCHELIN0216	gene_body	M0066431	TRIM	Erect;Low_fertility;Pale_green_leaf
OsCHELIN0216	gene_body	REAK2B05-ARCG12	CIRAD	Size_-_Tillers;
OsCHELIN0305	promoter	DAJ7A05-AKQA06	CIRAD	abnormal-2;red_culm;Decreased_plant_size;horizontal_leaf;larger_seed;
OsCHELIN0306	gene_body	SAB9H02-ABNG10	CIRAD	White_hull;round_kernel;
OsCHELIN0306	gene_body	SAM4F08-ALHG03	CIRAD	yellow-green-3;
OsCHELIN0371	promoter	RSAP3C09-ATXC03	CIRAD	Kernel/endosperm_shape_-_Abnormal;
OsCHELIN0377	promoter	REAK6A04-ARLE09	CIRAD	yellow-green-3;Decreased_plant_size;
OsCHELIN0387	promoter	TEBH8G10-ALXE05	CIRAD	Hairy_spikelets-2;
OsCHELIN0398	gene_body	NE3020_0_702_1A	AFFJP	Albino;
OsCHELIN0246	promoter	DBA6E02-AEBC04	CIRAD	yellow-green-3;
OsCHELIN0246	promoter	SCA6C02-AEBC04	CIRAD	yellow-green-3;
OsCHELIN0259	gene_body	M0004622	TRIM	Semidwarf
OsCHELIN0276	gene_body	SAV3E01-ARSH06	CIRAD	Kernel/endosperm_shape_-_Abnormal;
OsCHELIN0282	promoter	DAK3H06-ALIB05	CIRAD	dwarf;
OsCHELIN0330	gene_body	DAW1G07-AUZD07	CIRAD	delayed_flowering;Size_-_Tillers;
OsCHELIN0341	gene_body	NC0266_0_103_1A	AFFJP	Albino;Lethal;Dwarf;Fine;Semi_Dwarf;Narrow_leaf;
OsCHELIN0355	promoter	DAL8E09-ANBA12	CIRAD	Kernel/endosperm_shape_-_Abnormal;erect;
OsCHELIN0358	gene_body	DAL7H10-AMZB02	CIRAD	dwarf;Mono_culm;
OsCHELIN0358	gene_body	SAO5F06-AMZB02	CIRAD	dwarf;Mono_culm;
OsCHELIN0467	gene_body	READ5F03-AJXA02	CIRAD	semi-dwarf;aborted_seed;
OsCHELIN0470	gene_body	DAH5B01-AHLA02	CIRAD	abnormal;yellow;Hairy_spikelets-2;
OsCHELIN0470	gene_body	DAL4A01-AMME05	CIRAD	aborted_seed;
OsCHELIN0470	gene_body	DAX4F01-AVWE05	CIRAD	Kernel/endosperm_shape_-_Abnormal;
OsCHELIN0470	gene_body	M0015107	TRIM	Abnormal_hull;Pale_green_leaf
OsCHELIN0470	gene_body	SAN9A06-AMME05	CIRAD	aborted_seed;
OsCHELIN0470	promoter	DAI6A01-AITE05	CIRAD	delayed_flowering;Size_-_Tillers;wavy_leaf;Awn;
OsCHELIN0504	promoter	SBA9H12-AVSF07	CIRAD	Size/stature_-_General;
OsCHELIN0504	promoter	SBB1A01-AVSG07	CIRAD	delayed_flowering;Semi-open_tillers;
OsCHELIN0526	promoter	M0062364	TRIM	Pale_green_leaf
OsCHELIN0429	gene_body	SAL9C07-AKYE02	CIRAD	delayed_flowering;Semi-open_tillers;big_fl.;
OsCHELIN0447	gene_body	M0056159	TRIM	Dwarf;Narrow_leaf;Rolled_leaf;Short_panicle;Small_grain;Sterile
OsCHELIN0447	gene_body	REAE8B09-ALWG11	CIRAD	Size_-_Tillers;Leafy_2;erect;
OsCHELIN0447	gene_body	REAM8A04-AULG05	CIRAD	delayed_growth;
OsCHELIN0454	promoter	ND4004_0_402_1A	AFFJP	Albino;Lethal;Photograph;
OsCHELIN0455	promoter	ND4004_0_402_1A	AFFJP	Albino;Lethal;Photograph;
OsCHELIN0489	promoter	SES2F04-AKFH07	CIRAD	abnormal;delayed_growth;weak_root;Round_spikelet;horizontal_fl.;
OsCHELIN0489	promoter	SET2B03-AKFH07	CIRAD	abnormal;delayed_growth;weak_root;Round_spikelet;horizontal_fl.;
OsCHELIN0491	promoter	REAN5C05-AVEB04	CIRAD	Kernel/endosperm_shape_-_Abnormal;
OsCHELIN0520	gene_body	RSAS4B07-AVYG07	CIRAD	yellow-green-3;fine_stripe-2;
OsCHELIN0521	gene_body	SAN2H06-ALVF08	CIRAD	yellow-green-4;
OsCHELIN0528	promoter	M0006741	TRIM	Abnormal_hull
OsCHELIN0543	promoter	DAK8H05-ALWG11	CIRAD	Size_-_Tillers;Leafy_2;erect;
OsCHELIN0543	promoter	M0056159	TRIM	Dwarf;Narrow_leaf;Rolled_leaf;Short_panicle;Small_grain;Sterile
OsCHELIN0543	promoter	REAE8B09-ALWG11	CIRAD	Size_-_Tillers;Leafy_2;erect;
OsCHELIN0543	promoter	SAN3C02-ALWG11	CIRAD	Size_-_Tillers;Leafy_2;erect;
OsCHELIN0573	promoter	DAD8G07-ADUD07	CIRAD	Decreased_plant_size;Round_spikelet;
OsCHELIN0573	promoter	SAE5F04-ADUD07	CIRAD	Decreased_plant_size;Round_spikelet;
OsCHELIN0581	gene_body	M0015243	TRIM	Lazy;Low_fertility;Semidwarf
OsCHELIN0581	gene_body	M0015276	TRIM	Abnormal_floral_organ;Dark_green_leaf;Lesion_mimic;Short_panicle;Sparse_panicle;Sterile
OsCHELIN0581	gene_body	M0015278	TRIM	Dark_green_leaf;Low_fertility;Rolled_leaf;Semidwarf
OsCHELIN0581	gene_body	M0027814	TRIM	Lazy;Narrow_leaf;Semidwarf;Small_grain;Thin_culm
OsCHELIN0581	gene_body	SAQ5F06-AOQD07	CIRAD	abnormal;
OsCHELIN0581	promoter	DAJ6D07-AKME03	CIRAD	open_tillers;
OsCHELIN0581	promoter	SEQ7C07-AKME03	CIRAD	open_tillers;
OsCHELIN0581	promoter	SEQ7D12-AJTG03	CIRAD	semi-dwarf;
OsCHELIN0590	promoter	REAO2C01-AVTE05	CIRAD	yellow-green-4;Decreased_plant_size;clustered_tillers;Panicle_-_Size;
OsCHELIN0597	gene_body	SAQ5F06-AOQD07	CIRAD	abnormal;
OsCHELIN0599	gene_body	DAK8H05-ALWG11	CIRAD	Size_-_Tillers;Leafy_2;erect;
OsCHELIN0599	gene_body	REAE8B09-ALWG11	CIRAD	Size_-_Tillers;Leafy_2;erect;
OsCHELIN0599	gene_body	SAN3C02-ALWG11	CIRAD	Size_-_Tillers;Leafy_2;erect;
OsCHELIN0615	gene_body	DAL7H10-AMZB02	CIRAD	dwarf;Mono_culm;
OsCHELIN0615	gene_body	REAF3A02-AMME05	CIRAD	aborted_seed;
OsCHELIN0615	gene_body	SAO5F06-AMZB02	CIRAD	dwarf;Mono_culm;
OsCHELIN0615	promoter	M0030537	TRIM	Lesion_mimic;Semidwarf;Thin_culm
OsCHELIN0617	promoter	SAQ8B07-AOXG01	CIRAD	delayed_flowering;
OsCHELIN0619	gene_body	M0063997	TRIM	Semidwarf;Short_panicle;Small_grain
OsCHELIN0627	promoter	DAL6C09-AMVE04	CIRAD	Kernel/endosperm_shape_-_Abnormal;
OsCHELIN0634	gene_body	SAF9A01-AFAB06	CIRAD	yellow-green-3;delayed_growth;Kernel/endosperm_shape_-_Abnormal;
OsCHELIN0641	gene_body	DAL7H10-AMZB02	CIRAD	dwarf;Mono_culm;
OsCHELIN0641	gene_body	REAF3A02-AMME05	CIRAD	aborted_seed;
OsCHELIN0641	gene_body	SAO5F06-AMZB02	CIRAD	dwarf;Mono_culm;
OsCHELIN0676	promoter	M0010126	TRIM	Dark_green_leaf;Dwarf;Erect_leaf
OsCHELIN0686	gene_body	DAX2C09-AVUC03	CIRAD	albiUo-2;yellow-green-4;wide_/_long_leaves;White_hull;
OsCHELIN0686	gene_body	SAF9A01-AFAB06	CIRAD	yellow-green-3;delayed_growth;Kernel/endosperm_shape_-_Abnormal;
OsCHELIN0686	gene_body	SBB1C12-AVUC03	CIRAD	albiUo-2;yellow-green-4;wide_/_long_leaves;White_hull;
OsCHENAT0626	gene_body	M0063997	TRIM	Semidwarf;Short_panicle;Small_grain
OsCHELIN0758	promoter	REAM5G05-ATCC11	CIRAD	Kernel/endosperm_shape_-_Abnormal;
OsCHELIN0760	gene_body	DAJ8F01-AKTH05	CIRAD	aborted_seed;
OsCHELIN0760	gene_body	RSAO8G09-ATJA03	CIRAD	Decreased_plant_size;Decreased_plant_size;empty_seed-2;
OsCHELIN0764	promoter	SBB3A10-AVXE06	CIRAD	yellow-green-4;yellow-green-4;
OsCHELIN0796	gene_body	M0015795	TRIM	Dark_green_leaf
OsCHELIN0796	gene_body	M0021573	TRIM	Semidwarf;Short_leaf
OsCHELIN0796	gene_body	M0036434	TRIM	Semidwarf
OsCHELIN0796	gene_body	SAI7A03-AHLG01	CIRAD	_None;
OsCHELIN0796	gene_body	SAL7D09-AKRA12	CIRAD	erect;Dark-green;Kernel/endosperm_shape_-_Abnormal;
OsCHELIN0796	gene_body	SAZ8G11-AUWH07	CIRAD	Kernel/endosperm_shape_-_Abnormal;
OsCHELIN0796	gene_body	SCB2C08-AEZG01	CIRAD	Striped_margin-1;Yellow_striped_leaf;
OsCHELIN0796	promoter	SAI7A03-AHLG01	CIRAD	_None;
OsCHELIN0796	promoter	SAL7D09-AKRA12	CIRAD	erect;Dark-green;Kernel/endosperm_shape_-_Abnormal;
OsCHELIN0796	promoter	SAZ8G11-AUWH07	CIRAD	Kernel/endosperm_shape_-_Abnormal;
OsCHELIN0796	promoter	SCB2C08-AEZG01	CIRAD	Striped_margin-1;Yellow_striped_leaf;
OsCHELIN0825	gene_body	RSAS4B07-AVYG07	CIRAD	yellow-green-3;fine_stripe-2;
OsCHELIN0859	gene_body	DAR5H06-ARUA02	CIRAD	yellow-green-4;horizontal_leaf;
OsCHELIN0879	gene_body	M0004622	TRIM	Semidwarf
OsCHELIN0882	gene_body	M0038891	TRIM	Dark_green_leaf;Dense_panicle;Large_grain;Short_leaf;Spiral_leaf;Wide_leaf
OsCHELIN0882	gene_body	SER6D03-AJZA02	CIRAD	weak_root;
OsCHELIN0908	promoter	SEQ5D04-AKFH07	CIRAD	abnormal;delayed_growth;weak_root;Round_spikelet;horizontal_fl.;
OsCHELIN0908	promoter	SEQ8G02-AKFH07	CIRAD	abnormal;delayed_growth;weak_root;Round_spikelet;horizontal_fl.;
OsCHELIN0914	gene_body	RSAR4F03-ASVH01	CIRAD	Size_-_Tillers;Semi-open_tillers;
OsCHELIN0920	promoter	DAE3E03-AEGG07	CIRAD	_None;yellow-green-4;
OsCHELIN0762	promoter	READ3G10-AJPC11	CIRAD	Decreased_plant_size;twisted_leaf;narrow_leaves;Decreased_plant_size;Size_-_Tillers;dry_leaves;horizontal_leaf;
OsCHELIN0815	gene_body	M0021668	TRIM	Semidwarf
OsCHELIN0821	promoter	RSAR7B04-AUPH04	CIRAD	albiUo-2;stripe-1;light_green_panicle_and_leaf;Striped_margin-1;White_hull;
OsCHENAT0828	gene_body	DAE3D04-AEGH09	CIRAD	abnormal;
OsCHENAT0828	gene_body	SAE9G09-AEGH09	CIRAD	abnormal;
OsCHENAT0828	promoter	DAE3D04-AEGH09	CIRAD	abnormal;
OsCHENAT0828	promoter	SAE9G09-AEGH09	CIRAD	abnormal;
OsCHELIN0849	gene_body	DAW1G07-AUZD07	CIRAD	delayed_flowering;Size_-_Tillers;
OsCHELIN0849	promoter	DAD6B01-ADMF02	CIRAD	Decreased_plant_size;Awn;
OsCHELIN0932	promoter	SAK7G09-AJRC08	CIRAD	Decreased_plant_size;delayed_growth;
OsCHELIN0933	promoter	DAK3C11-ALJF02	CIRAD	erect;wide_/_long_leaves;Panicle_-_Size;Round_spikelet;Hairy_spikelet;Kernel/endosperm_shape_-_Abnormal;
OsCHELIN0933	promoter	SAM5H08-ALJF02	CIRAD	erect;wide_/_long_leaves;Panicle_-_Size;Round_spikelet;Hairy_spikelet;Kernel/endosperm_shape_-_Abnormal;
OsCHELIN0934	gene_body	M0027566	TRIM	Dark_green_leaf;Rolled_leaf;Small_grain
OsCHELIN0944	promoter	SBA9H12-AVSF07	CIRAD	Size/stature_-_General;
OsCHELIN0944	promoter	SBB1A01-AVSG07	CIRAD	delayed_flowering;Semi-open_tillers;
OsCHELIN0961	promoter	RSAQ6A10-ARWD10	CIRAD	delayed_flowering;
OsCHELIN0962	promoter	RSAQ6A10-ARWD10	CIRAD	delayed_flowering;
OsCHELIN0987	promoter	DAR7B04-ARYA05	CIRAD	abnormal;
OsCHELIN0993	gene_body	SAX9E01-ATQC01	CIRAD	delayed_growth;
OsCHELIN1000	gene_body	DAT6D04-ATIB01	CIRAD	yellow-green-4;horizontal_leaf;wide_/_long_leaves;Awn;Hairy_spikelet;
OsCHELIN1000	gene_body	SAX4C08-ATIB01	CIRAD	yellow-green-4;horizontal_leaf;wide_/_long_leaves;Awn;Hairy_spikelet;
OsCHELIN1011	promoter	DAJ2A03-AJTB11	CIRAD	aborted_seed;
OsCHELIN1011	promoter	SAK8D09-AJTB11	CIRAD	aborted_seed;
OsCHELIN1028	promoter	SCA5F01-ADWA07	CIRAD	yellow-green-3;Decreased_plant_size;
OsCHELIN1036	gene_body	DAP7G02-AQKB07	CIRAD	semi-dwarf;horizontal_fl.;Kernel/endosperm_shape_-_Abnormal;
OsCHELIN1036	gene_body	SAT3D01-AQKB07	CIRAD	semi-dwarf;horizontal_fl.;Kernel/endosperm_shape_-_Abnormal;
OsCHELIN1094	promoter	REAA9A05-AFCD07	CIRAD	yellow;Size_-_Tillers;
OsCHELIN1094	promoter	SCB3E03-AFCD07	CIRAD	yellow;Size_-_Tillers;
OsCHELIN1096	promoter	REAN5C05-AVEB04	CIRAD	Kernel/endosperm_shape_-_Abnormal;
OsCHELIN1104	promoter	REAG6D03-APZA02	CIRAD	Kernel/endosperm_shape_-_Abnormal;
OsCHELIN1121	gene_body	DAJ8F01-AKTH05	CIRAD	aborted_seed;
OsCHELIN1121	promoter	RSAO8G09-ATJA03	CIRAD	Decreased_plant_size;Decreased_plant_size;empty_seed-2;
OsCHELIN1129	promoter	DAA1F05-AAAB10	CIRAD	Size/stature_-_General;Awn;Size_-_Tillers;open_tillers;brown_pericarp_and_seed_coat;
OsCHELIN1151	gene_body	M0037319	TRIM	Semidwarf
OsCHELIN1151	gene_body	SEQ5D04-AKFH07	CIRAD	abnormal;delayed_growth;weak_root;Round_spikelet;horizontal_fl.;
OsCHELIN1151	gene_body	SEQ8G02-AKFH07	CIRAD	abnormal;delayed_growth;weak_root;Round_spikelet;horizontal_fl.;
OsCHELIN1192	gene_body	SAP4B03-ANUB09	CIRAD	delayed_growth;
OsCHELIN0938	promoter	TEBP7H01-ARAE10	CIRAD	Decreased_plant_size;
OsCHELIN0976	promoter	DAL3A04-AMJG08	CIRAD	abnormal-2;dwarf;
OsCHELIN0985	gene_body	RSAR7B04-AUPH04	CIRAD	albiUo-2;stripe-1;light_green_panicle_and_leaf;Striped_margin-1;White_hull;
OsCHELIN0986	promoter	DAD8D02-ADTE02	CIRAD	stripe-3;Spotted_spikelet_2;stripe-3;
OsCHELIN0994	gene_body	RSAP9H03-AOZF05	CIRAD	Kernel/endosperm_shape_-_Abnormal;
OsCHELIN1006	gene_body	DAL9G11-ANGF10	CIRAD	Kernel/endosperm_shape_-_Abnormal;
OsCHELIN1006	gene_body	RSAS1F06-AVHC02	CIRAD	delayed_growth;
OsCHELIN1006	gene_body	SAO7G12-ANGF10	CIRAD	Kernel/endosperm_shape_-_Abnormal;
OsCHELIN1021	promoter	M0007100	TRIM	Pale_green_leaf;Stripe
OsCHELIN1021	promoter	SAB7E11-ABLH02	CIRAD	weak_root;
OsCHELIN1051	promoter	DAC1B11-ABYD01	CIRAD	yellow;Decreased_plant_size;Size_-_Tillers;delayed_flowering;light_green_panicle_and_leaf;
OsCHELIN1100	gene_body	DAJ8F01-AKTH05	CIRAD	aborted_seed;
OsCHELIN1124	promoter	SCA7G09-AEHB04	CIRAD	Decreased_plant_size;crinkly;
OsCHELIN1207	gene_body	RSAR3D10-ASUB05	CIRAD	Round_spikelet-2;
OsCHELIN1216	promoter	SBA9H12-AVSF07	CIRAD	Size/stature_-_General;
OsCHELIN1216	promoter	SBB1A01-AVSG07	CIRAD	delayed_flowering;Semi-open_tillers;
OsCHELIN1236	gene_body	REAI1C08-ATOB08	CIRAD	delayed_flowering;stout;
OsCHELIN1272	promoter	M0028936	TRIM	Pale_green_leaf
OsCHELIN1278	gene_body	DAL4A01-AMME05	CIRAD	aborted_seed;
OsCHELIN1278	gene_body	DAX4F01-AVWE05	CIRAD	Kernel/endosperm_shape_-_Abnormal;
OsCHELIN1278	gene_body	M0015107	TRIM	Abnormal_hull;Pale_green_leaf
OsCHELIN1278	gene_body	SAN9A06-AMME05	CIRAD	aborted_seed;
OsCHELIN1278	promoter	DAF5D08-AFJA11	CIRAD	_None;
OsCHELIN1278	promoter	DAG1E03-AFWG07	CIRAD	empty_seed-2;
OsCHELIN1278	promoter	DAH5B01-AHLA02	CIRAD	abnormal;yellow;Hairy_spikelets-2;
OsCHELIN1278	promoter	DAI6A01-AITE05	CIRAD	delayed_flowering;Size_-_Tillers;wavy_leaf;Awn;
OsCHELIN1278	promoter	SAG4C02-AFJA11	CIRAD	_None;
OsCHELIN1278	promoter	SAH1H07-AFYG10	CIRAD	_None;stripe-1;
OsCHELIN1278	promoter	SAP4F02-ANUE08	CIRAD	yellow-green-4;
OsCHELIN1278	promoter	SCA5D04-ADWH04	CIRAD	dwarf;
OsCHELIN1307	gene_body	M0066052	TRIM	Abnormal_floral_organ;Bluish_green_leaf;Dwarf;Narrow_leaf;Pale_green_leaf;Thin_culm
OsCHELIN1308	promoter	M0066052	TRIM	Abnormal_floral_organ;Bluish_green_leaf;Dwarf;Narrow_leaf;Pale_green_leaf;Thin_culm
OsCHELIN1320	gene_body	M0027760	TRIM	Semidwarf;Small_grain;Sterile
OsCHELIN1320	promoter	REAK4E12-ARIC08	CIRAD	Decreased_plant_size;Leaves_-_Lesion_mimics;horizontal_leaf;
OsCHELIN1329	gene_body	M0027566	TRIM	Dark_green_leaf;Rolled_leaf;Small_grain
OsCHELIN1371	gene_body	DAJ3C05-AJXC11	CIRAD	Decreased_plant_size;
OsCHELIN1371	gene_body	DAJ8F01-AKTH05	CIRAD	aborted_seed;
OsCHELIN1371	gene_body	DAL4D07-AMOH05	CIRAD	Round_spikelet-2;Kernel/endosperm_shape_-_Abnormal;
OsCHELIN1371	gene_body	SAL1H01-AJXC11	CIRAD	Decreased_plant_size;
OsCHELIN1371	gene_body	SAO1E02-AMOH05	CIRAD	Round_spikelet-2;Kernel/endosperm_shape_-_Abnormal;
OsCHELIN1371	gene_body	SEQ2D10-AJXC11	CIRAD	Decreased_plant_size;
OsCHELIN1371	gene_body	SER4F02-AJXC11	CIRAD	Decreased_plant_size;
OsCHELIN1371	gene_body	SER7F03-AJXC11	CIRAD	Decreased_plant_size;
OsCHELIN1427	gene_body	DAK2H11-ALGG11	CIRAD	small;white_margin;
OsCHELIN1427	gene_body	SAM4E05-ALGG11	CIRAD	small;white_margin;
OsCHELIN1427	gene_body	SEQ6G04-AJSD12	CIRAD	Decreased_plant_size;Decreased_plant_size;Flowering_-_Panicle_exsertion;
OsCHELIN1211	gene_body	SAW9H03-ASZE07	CIRAD	yellow-green-4;
OsCHELIN1213	gene_body	M0063997	TRIM	Semidwarf;Short_panicle;Small_grain
OsCHELIN1213	promoter	REAN5C05-AVEB04	CIRAD	Kernel/endosperm_shape_-_Abnormal;
OsCHELIN1226	gene_body	DAJ8F01-AKTH05	CIRAD	aborted_seed;
OsCHELIN1257	gene_body	DAW1G07-AUZD07	CIRAD	delayed_flowering;Size_-_Tillers;
OsCHELIN1257	gene_body	DBA3C08-ADOH11	CIRAD	white_midrib;stripe-3;
OsCHELIN1257	gene_body	SAL1D08-AJZH05	CIRAD	semi-dwarf;
OsCHELIN1257	gene_body	SCA3A06-ADOH11	CIRAD	white_midrib;stripe-3;
OsCHELIN1258	gene_body	DAL7H10-AMZB02	CIRAD	dwarf;Mono_culm;
OsCHELIN1258	gene_body	REAF3A02-AMME05	CIRAD	aborted_seed;
OsCHELIN1258	gene_body	SAO5F06-AMZB02	CIRAD	dwarf;Mono_culm;
OsCHELIN1281	gene_body	SBA9H12-AVSF07	CIRAD	Size/stature_-_General;
OsCHELIN1281	gene_body	SBB1A01-AVSG07	CIRAD	delayed_flowering;Semi-open_tillers;
OsCHELIN1281	promoter	REAN5C05-AVEB04	CIRAD	Kernel/endosperm_shape_-_Abnormal;
OsCHELIN1299	promoter	REAN5D04-AVDH06	CIRAD	yellow-green-3;Kernel/endosperm_shape_-_Abnormal;
OsCHELIN1304	promoter	M0038822	TRIM	Dark_green_leaf;Dwarf;Spiral_leaf
OsCHELIN1306	promoter	RSAO8G09-ATJA03	CIRAD	Decreased_plant_size;Decreased_plant_size;empty_seed-2;
OsCHELIN1430	gene_body	M0027566	TRIM	Dark_green_leaf;Rolled_leaf;Small_grain
OsCHELIN1442	promoter	REAN4H06-AVAH06	CIRAD	_None;
OsCHELIN1465	gene_body	DAJ8F01-AKTH05	CIRAD	aborted_seed;
OsCHELIN1490	promoter	SAQ8B07-AOXG01	CIRAD	delayed_flowering;
OsCHELIN1492	promoter	SAF9A01-AFAB06	CIRAD	yellow-green-3;delayed_growth;Kernel/endosperm_shape_-_Abnormal;
OsCHELIN1526	promoter	SBA1F07-AUZA12	CIRAD	delayed_flowering;Size_-_Tillers;
OsCHELIN1526	promoter	SBA1H06-AUZH10	CIRAD	yellow-green-3;
OsCHELIN1547	gene_body	M0066052	TRIM	Abnormal_floral_organ;Bluish_green_leaf;Dwarf;Narrow_leaf;Pale_green_leaf;Thin_culm
OsCHELIN1547	gene_body	REAM8A04-AULG05	CIRAD	delayed_growth;
OsCHELIN1547	gene_body	SAU6B02-ARGC08	CIRAD	dwarf;
OsCHELIN1503	promoter	SAQ8B07-AOXG01	CIRAD	delayed_flowering;
OsCHELIN1514	promoter	DAE9G06-AEWE07	CIRAD	yellow-green-3;
OsCHELIN1645	promoter	TEBS1C06-ASGE07	CIRAD	delayed_growth;
OsCHELIN1688	gene_body	REAM5G05-ATCC11	CIRAD	Kernel/endosperm_shape_-_Abnormal;
OsCHELIN1689	promoter	M0005665	TRIM	Low_fertility
OsCHELIN1699	promoter	RSAP9E01-AOXG01	CIRAD	delayed_flowering;
OsCHELIN1742	gene_body	REAE8B09-ALWG11	CIRAD	Size_-_Tillers;Leafy_2;erect;
OsCHELIN1756	gene_body	ND5050_0_104_1A	AFFJP	Dwarf;Semi_Dwarf;Narrow_leaf;
OsCHELIN1761	promoter	SAF2E12-AEMG01	CIRAD	abnormal;stripe-1;empty_seed-2;
OsCHELIN1592	promoter	SAE9A12-AEHB04	CIRAD	Decreased_plant_size;crinkly;
OsCHELIN1592	promoter	SAY1F02-ATRB12	CIRAD	dwarf;
OsCHELIN1603	promoter	TEBK2D05-APUA10	CIRAD	delayed_flowering;
OsCHELIN1639	promoter	SAB9G12-ABPF07	CIRAD	Decreased_plant_size;necrotic_leaf_tip;Size_-_Tillers;
OsCHELIN1683	gene_body	ND2041_0_703_1A	AFFJP	Dwarf;Glabrous_leaf(_17/_20);Semi-short_plant(_20/_20);Strong_green_leaf(_20/_20);Standing_leaf(_20/_20);Deep_green_leaf;Semi_Dwarf;Semi-strong_green_leaf(_20/_20);Semi-short_clum(_20/_20);White_belly_rice_kernel;Others;
OsCHELIN1711	gene_body	DAM2D04-ANLE12	CIRAD	Kernel/endosperm_shape_-_Abnormal;
OsCHELIN1711	gene_body	SAO9G08-ANLE12	CIRAD	Kernel/endosperm_shape_-_Abnormal;
OsCHELIN1717	promoter	SBA9F03-AVRA01	CIRAD	yellow-green-4;horizontal_leaf;Size_-_Tillers;yellow-green-4;horizontal_leaf;Size_-_Tillers;Kernel/endosperm_shape_-_Abnormal;Kernel/endosperm_shape_-_Abnormal;
OsCHELIN1723	gene_body	M0046076	TRIM	Abnormal_panicle_shape;Semidwarf;Short_panicle;Small_grain
OsCHELIN1747	gene_body	M0032716	TRIM	Short_panicle
OsCHELIN1752	gene_body	DAG1E03-AFWG07	CIRAD	empty_seed-2;
OsCHELIN1752	gene_body	M0015107	TRIM	Abnormal_hull;Pale_green_leaf
OsCHELIN1752	gene_body	SAH1H07-AFYG10	CIRAD	_None;stripe-1;
OsCHELIN1752	gene_body	SAN9A06-AMME05	CIRAD	aborted_seed;
OsCHELIN1752	gene_body	SCA5D04-ADWH04	CIRAD	dwarf;
OsCHELIN1752	promoter	DAF5D08-AFJA11	CIRAD	_None;
OsCHELIN1752	promoter	DAI6A01-AITE05	CIRAD	delayed_flowering;Size_-_Tillers;wavy_leaf;Awn;
OsCHELIN1752	promoter	SAG4C02-AFJA11	CIRAD	_None;
OsCHELIN1752	promoter	SAP4F02-ANUE08	CIRAD	yellow-green-4;
OsCHELIN1754	promoter	DAL7H10-AMZB02	CIRAD	dwarf;Mono_culm;
OsCHELIN1754	promoter	REAF3A02-AMME05	CIRAD	aborted_seed;
OsCHELIN1754	promoter	SAO5F06-AMZB02	CIRAD	dwarf;Mono_culm;
OsCHELIN1758	gene_body	SAF2E12-AEMG01	CIRAD	abnormal;stripe-1;empty_seed-2;
OsCHELIN1812	promoter	DAK2G07-ALGA03	CIRAD	Semi-open_tillers;
OsCHELIN1813	gene_body	DAK3H06-ALIB05	CIRAD	dwarf;
OsCHELIN1815	gene_body	DAL7H10-AMZB02	CIRAD	dwarf;Mono_culm;
OsCHELIN1815	gene_body	SAO5F06-AMZB02	CIRAD	dwarf;Mono_culm;
OsCHELIN1820	gene_body	DAU6C07-ATZA05	CIRAD	light_green_panicle_and_leaf;Decreased_plant_size;
OsCHELIN1821	promoter	DAU6C07-ATZA05	CIRAD	light_green_panicle_and_leaf;Decreased_plant_size;
OsCHELIN1827	gene_body	SAF2E12-AEMG01	CIRAD	abnormal;stripe-1;empty_seed-2;
OsCHELIN1827	promoter	DAK3H06-ALIB05	CIRAD	dwarf;
OsCHELIN1883	gene_body	M0004622	TRIM	Semidwarf
OsCHELIN1884	gene_body	SAL7F08-AKRB08	CIRAD	aborted_seed;
OsCHELIN1884	promoter	DAQ7H08-AREE12	CIRAD	delayed_growth;
OsCHELIN1884	promoter	M0004622	TRIM	Semidwarf
OsCHELIN1900	gene_body	M0066052	TRIM	Abnormal_floral_organ;Bluish_green_leaf;Dwarf;Narrow_leaf;Pale_green_leaf;Thin_culm
OsCHELIN1900	promoter	REAM8A04-AULG05	CIRAD	delayed_growth;
OsCHELIN2007	promoter	DAL4A01-AMME05	CIRAD	aborted_seed;
OsCHELIN2007	promoter	M0015107	TRIM	Abnormal_hull;Pale_green_leaf
OsCHELIN2007	promoter	SAN9A06-AMME05	CIRAD	aborted_seed;
OsCHELIN2030	promoter	SBA9H12-AVSF07	CIRAD	Size/stature_-_General;
OsCHELIN2030	promoter	SBB1A01-AVSG07	CIRAD	delayed_flowering;Semi-open_tillers;
OsCHELIN2078	promoter	DAQ8C02-ARGE03	CIRAD	empty_seed-2;
OsCHELIN2078	promoter	SCA8C04-AEKA11	CIRAD	Long_rachis;
OsCHELIN2080	gene_body	M0066431	TRIM	Erect;Low_fertility;Pale_green_leaf
OsCHELIN2099	promoter	DAK6A10-ALRD07	CIRAD	abnormal;stripe-3;stripe-3;
OsCHELIN2101	promoter	DAE1G11-AECD03	CIRAD	Decreased_plant_size;wavy_leaf;
OsCHELIN2113	gene_body	REAG6C02-APYF10	CIRAD	necrotic_leaf_tip;
OsCHELIN2121	gene_body	ND9068_0_402_1A	AFFJP	Dwarf;Semi_Dwarf;
OsCHELIN1937	gene_body	RSAR7B04-AUPH04	CIRAD	albiUo-2;stripe-1;light_green_panicle_and_leaf;Striped_margin-1;White_hull;
OsCHELIN1983	gene_body	M0040187	TRIM	Narrow_leaf;Rolled_leaf
OsCHELIN1984	gene_body	DAL7H10-AMZB02	CIRAD	dwarf;Mono_culm;
OsCHELIN1984	gene_body	REAF3A02-AMME05	CIRAD	aborted_seed;
OsCHELIN1984	gene_body	SAE5C11-ADWH04	CIRAD	dwarf;
OsCHELIN1984	gene_body	SAO5F06-AMZB02	CIRAD	dwarf;Mono_culm;
OsCHELIN1989	promoter	REAN5C05-AVEB04	CIRAD	Kernel/endosperm_shape_-_Abnormal;
OsCHELIN2000	promoter	DAT6A11-ATJA03	CIRAD	Decreased_plant_size;Decreased_plant_size;empty_seed-2;
OsCHELIN2000	promoter	SAX5E04-ATJA03	CIRAD	Decreased_plant_size;Decreased_plant_size;empty_seed-2;
OsCHELIN2010	gene_body	DAT6A11-ATJA03	CIRAD	Decreased_plant_size;Decreased_plant_size;empty_seed-2;
OsCHELIN2010	gene_body	SAL9F03-AKXG03	CIRAD	yellow-green-4;empty_seed-2;aborted_seed;
OsCHELIN2010	gene_body	SAX5E04-ATJA03	CIRAD	Decreased_plant_size;Decreased_plant_size;empty_seed-2;
OsCHELIN2019	gene_body	DAX2C09-AVUC03	CIRAD	albiUo-2;yellow-green-4;wide_/_long_leaves;White_hull;
OsCHELIN2019	gene_body	SAF9A01-AFAB06	CIRAD	yellow-green-3;delayed_growth;Kernel/endosperm_shape_-_Abnormal;
OsCHELIN2019	gene_body	SBB1C12-AVUC03	CIRAD	albiUo-2;yellow-green-4;wide_/_long_leaves;White_hull;
OsCHELIN2045	promoter	DAT6A11-ATJA03	CIRAD	Decreased_plant_size;Decreased_plant_size;empty_seed-2;
OsCHELIN2045	promoter	SAX5E04-ATJA03	CIRAD	Decreased_plant_size;Decreased_plant_size;empty_seed-2;
OsCHELIN2046	gene_body	DAT6A11-ATJA03	CIRAD	Decreased_plant_size;Decreased_plant_size;empty_seed-2;
OsCHELIN2046	gene_body	SAL9F03-AKXG03	CIRAD	yellow-green-4;empty_seed-2;aborted_seed;
OsCHELIN2046	gene_body	SAX5E04-ATJA03	CIRAD	Decreased_plant_size;Decreased_plant_size;empty_seed-2;
OsCHELIN2047	gene_body	DAL7H10-AMZB02	CIRAD	dwarf;Mono_culm;
OsCHELIN2047	gene_body	REAF3A02-AMME05	CIRAD	aborted_seed;
OsCHELIN2047	gene_body	SAO5F06-AMZB02	CIRAD	dwarf;Mono_culm;
OsCHELIN2049	promoter	SAF9A01-AFAB06	CIRAD	yellow-green-3;delayed_growth;Kernel/endosperm_shape_-_Abnormal;
OsCHELIN2098	gene_body	REAJ3B02-AOQC06	CIRAD	delayed_growth;
OsCHELIN2133	gene_body	M0066052	TRIM	Abnormal_floral_organ;Bluish_green_leaf;Dwarf;Narrow_leaf;Pale_green_leaf;Thin_culm
OsCHELIN2133	gene_body	REAM8A04-AULG05	CIRAD	delayed_growth;
OsCHELIN2151	gene_body	REAJ8H04-AQWE08	CIRAD	Kernel/endosperm_shape_-_Abnormal;
OsCHELIN2169	gene_body	DAT7E10-ATLG01	CIRAD	horizontal_leaf;
OsCHELIN2169	gene_body	RSAS1F02-AVEC07	CIRAD	delayed_flowering;Semi-open_tillers;delayed_flowering;
OsCHELIN2194	gene_body	DAQ6C01-ARCA01	CIRAD	abnormal-2;
OsCHELIN2194	gene_body	SAU3C07-ARCA01	CIRAD	abnormal-2;
OsCHELIN2224	gene_body	DAW1G07-AUZD07	CIRAD	delayed_flowering;Size_-_Tillers;
OsCHELIN2224	promoter	SAL1D08-AJZH05	CIRAD	semi-dwarf;
OsCHELIN2233	gene_body	DAL7H10-AMZB02	CIRAD	dwarf;Mono_culm;
OsCHELIN2233	gene_body	REAF3A02-AMME05	CIRAD	aborted_seed;
OsCHELIN2233	gene_body	SAO5F06-AMZB02	CIRAD	dwarf;Mono_culm;
OsCHELIN2241	gene_body	RSAO8G09-ATJA03	CIRAD	Decreased_plant_size;Decreased_plant_size;empty_seed-2;
OsCHELIN2242	promoter	DAJ8F01-AKTH05	CIRAD	aborted_seed;
OsCHELIN2242	promoter	RSAO8G09-ATJA03	CIRAD	Decreased_plant_size;Decreased_plant_size;empty_seed-2;
OsCHELIN2243	promoter	DAJ8F01-AKTH05	CIRAD	aborted_seed;
OsCHELIN2243	promoter	RSAO8G09-ATJA03	CIRAD	Decreased_plant_size;Decreased_plant_size;empty_seed-2;
OsCHELIN2254	promoter	RSAP3C07-ATWE03	CIRAD	Decreased_plant_size;Kernel/endosperm_shape_-_Abnormal;
OsCHELIN2267	gene_body	TEBQ3D05-ARIC12	CIRAD	_None;Size/stature_-_General;
OsCHELIN2267	promoter	TEBD5D08-AILH05	CIRAD	albiUo-2;
OsCHELIN2267	promoter	TEBD5G04-AILA06	CIRAD	semi-dwarf;
OsCHELIN2140	promoter	SBA5H12-AVKA01	CIRAD	Striped_margin-1;
OsCHELIN2141	promoter	DAJ8F01-AKTH05	CIRAD	aborted_seed;
OsCHELIN2141	promoter	RSAO8G09-ATJA03	CIRAD	Decreased_plant_size;Decreased_plant_size;empty_seed-2;
OsCHELIN2177	gene_body	DAJ8F01-AKTH05	CIRAD	aborted_seed;
OsCHELIN2279	gene_body	M0029430	TRIM	Dwarf;Lesion_mimic;Lethal;No_heading
OsCHELIN2284	gene_body	REAE6E12-ALQC02	CIRAD	aborted_seed;
