# Supplementary material for: Genome-wide analysis and functional annotation of chromatin-enriched noncoding RNAs in rice during somatic cell regeneration
Source: Genome Biol. 2022 Jan 19;23:28. doi: 10.1186/s13059-022-02608-y (PMC8772118; doi:10.1186/s13059-022-02608-y)
Supplement: Supplementary file 9 — Additional file 9: Table S8. Primers used for qRT-PCR and plasmid construct. [file 13059_2022_2608_MOESM9_ESM.xlsx]

## Sheet: Supplementary Table 8
Table S8: Primers used for qRT-PCR and plasmid construct
Primers used for qRT-PCR
Gene	Primer F	Primer R
OsCHENAT1709	AGCTGGGAGAAACCCTTCCT	AATGGACGTGAGACGGATGC
OsCHELIN2084	CGGTGGAGGTGACAAGACAA	TTGACTTTGGGGATGGTCGG
LOC_Os08g35090	GGAGGCTGGGATTGTTGTTTC	AAGCTCATACATCTTGCCGGA
LOC_Os08g35080	GGGAGCACATCACCGAAGAA	GAGACGAGCTCCCTTGCC
LOC_Os08g35070	ATTGTTGTTTCGGCTTCGGC	GGAGCCACATTGGTCACAGT
OsACTIN2	TCTTACGGAGGCTCCACTTAAC	TCCACTAGCATAGAGGGAAAGC
OsCHELIN1575	CGCCGCTACCTCTCTAAACTTAT	TTGAAGTGGATAGAAAACGGAGGT
OsCHELIN2168	CTCATGCTTATCGGAAGGAGATCA	TCATCTTCTCCTTTAGGTGGGTTG
OsCHENAT0124	ACGTGCAGTAACAGAATGGGT	GTCACTTTGAGCGAGGTCTGA
OsCHENAT2171	AGTCCTTAGTTTGTCCATGAGGTAT	AGGATATTGCACTGGTTAAATCTATCATT
XLOC_019201	GATCTAGTCTTCGCTGACTTCTGT	CGGGCATCCAACACCTTGA
XLOC_028301	CCCACTATTACAGACCACCATCAT	TTGATTCGTTCTCTACAGTTTGCTG
OsCHENAT0592	GCATTCATTTGGTTATGGTTAGGTACA	CTACAATCTACACCGTTGATGTGTTC
OsCHELIN0038	ACTTTATTGGTGTCATTGGCTGTT	CAGTATGAATTACAGAAGGGCGTG
OsCHELIN0123	CCACCGCTACAGATCACCATT	TGCTTGACGGCTTTTCTTGATG
OsCHELIN0456	GGACAAACAAAAACGACAAAGCAA	GCTGAAGCAGTTAATCCTAAGCAA
XIOC_034350	GTGATGATGGGTGGGTGTAATCTA	GGGACATGGAGTAGGTTTTCTCAT
XLOC_019994	TACAGGAAAGTGTTGCTCTAATACCA	CAGAAAATTGCCCCATCTCG
Primers used for plasmid construct
Gene	Primer F	Primer R
CRISPR-LOC_Os08g35070	TGTTGGGACGTACTGCCCGTACCC	AAACGGGTACGGGCAGTACGTCCC
CRISPR-LOC_Os08g35090	TGTTGCGTACCAGTGCGCGTGCGT	AAACACGCACGCGCACTGGTACGC
