# Supplementary material for: Genome-wide analysis and functional annotation of chromatin-enriched noncoding RNAs in rice during somatic cell regeneration
Source: Genome Biol. 2022 Jan 19;23:28. doi: 10.1186/s13059-022-02608-y (PMC8772118; doi:10.1186/s13059-022-02608-y)
Supplement: Supplementary file 10 — Additional file 10. Uncropped images. [file 13059_2022_2608_MOESM10_ESM.xlsx]

## Sheet: uncropped images
		Figure 1B
		Figure S2D
